# Supplementary material for: Bifidobacterium castoris strains isolated from wild mice show evidence of frequent host switching and diverse carbohydrate metabolism potential
Source: ISME Commun. 2022 Feb 25;2:20. doi: 10.1038/s43705-022-00102-x (PMC9723756; doi:10.1038/s43705-022-00102-x)
Supplement: Supplementary file 6 — Supplementary Table 3 [file 43705_2022_102_MOESM6_ESM.xlsx]

## Sheet: Castoris_core_and_unique_genes
Supplementary Table S3. List of core and unique genes identified in B. castoris pangenome
unique_id	gene_cluster_id	bin_name	genome_name	gene_callers_id	num_genomes_gene_cluster_has_hits	num_genes_in_gene_cluster	max_num_paralogs	SCG	functional_homogeneity_index	geometric_homogeneity_index	combined_homogeneity_index	eggNOG_free_text_ACC	eggNOG_free_text	BRITE_ACC	BRITE	EGGNOG_BACT_ACC	EGGNOG_BACT	KEGG_KO_ACC	KEGG_KO	KEGG_PATHWAYS_ACC	KEGG_PATHWAYS	EC_NUMBER_ACC	EC_NUMBER	GO_TERMS_ACC	GO_TERMS	eggNOG_best_tax_ACC	eggNOG_best_tax	KEGG_MODULE_ACC	KEGG_MODULE	Preferred_Name_ACC	Preferred_Name	BiGG_Reactions_ACC	BiGG_Reactions	COG_CATEGORY_ACC	COG_CATEGORY	aa_sequence
1	GC_00000001	core	B_castoris_2020B	745	27	66	3	0	0.819741	0.718835	0.765979		Belongs to the glycosyl hydrolase 13 family		ko00000, ko00001, ko01000	1690.BPSG_1234	unknown		ko:K01176		ko00500, ko01100, ko04973, map00500, map01100, map04973		3.2.1.1				Bifidobacteriales				amyE				G	MTPLSKSAGLRTEANRRPTISRLLTRTAASIAAAATLIGGLAVG--ASSAQAA----TTTSYDRTLGNAQFEAARTQNGLAKEMNYGSILHAWMWSFNTMKEHMAEIADAGYTSIQTSPISVIKGPMQGKQFTENWYYVYQPAGTSIGNSVVGSEDDLKAMTAEAHKYGIRVIVDAVINHFTSDWNAIEPSWQDSSLFHTKTEGGCGDN------GTAINYSDRWQVTHCHLLGLWDLNTENQEVGNRMQSFLKEAVADGVDGFRYDAAKHIELPDEFGTHSPYFDTILDNGAQYQYGEVLQGDAGLNVAAYPALFEKYSSNGGGNTASNYGGTLRSALNSKNLNAGNLTSLQGQGVQDDQLVTWVESHDTYANGDKQSTGMTSWQIRMGWGVIGARAG…
2	GC_00000001	core	LH_775	1909	27	66	3	0	0.819741	0.718835	0.765979		Belongs to the glycosyl hydrolase 13 family		ko00000, ko00001, ko01000	35760.BCHO_0644	unknown		ko:K01176		ko00500, ko01100, ko04973, map00500, map01100, map04973		3.2.1.1				Bifidobacteriales				amyE				G	MTPLSEKHGAGPVADKRPSGRGFVTKAIAGLAAAATLAGGMVVG--TSPAVAADHVGPTTSYDRTLGDATFEAARKQYGLAKEMDYGAILHAWMWSANTIKNNMQAIADAGYTSIQTVPMSTIKGPVEGMRFTENWYYVYQPSGTGLGNKVIGTEAEIRAMTEEAHKHGIRIIADAVINHFTSDWNAVESSWKQTSNFHGDF-DVCQKSKPESARGDAIDYSNRWQVTQCHLLGLLDLNTQSQTVANNMKDYLTRAVDAGVDGFRYDAAKHIELPDEFDTHSPYFDTILPNGAQYQYGEVLQGDAGLDVAAYPALFDKYSSNGGGNTGSNYGKTVRAAVRSGRMNANSLRDLQGQGVKDNQLVTWVESHDNYANDDKESTGMTAQQIRLGWGIIGSRAG…
3	GC_00000001	core	LH_775	456	27	66	3	0	0.819741	0.718835	0.765979		Belongs to the glycosyl hydrolase 13 family		ko00000, ko00001, ko01000	1690.BPSG_1234	unknown		ko:K01176		ko00500, ko01100, ko04973, map00500, map01100, map04973		3.2.1.1				Bifidobacteriales				amyE				G	MTPLSKSAGLRTEANRRPTISRLLTRTAASIAAAATLIGGLAVG--ASSAQAA----TTTSYDRTLGNAQFEAARTQNGLAKEMNYGSILHAWMWSFNTMKEHMAEIADAGYTSIQTSPISVIKGPMQGKQFTENWYYVYQPAGTSIGNSVVGSEDDLKAMTAEAHKYGIRVIVDAVINHFTSDWNAIEPSWQDSSLFHTKTEGGCGDN------GTAINYSDRWQVTHCHLLGLWDLNTENQEVGNRMQSFLKEAVADGVDGFRYDAAKHIELPDEFGTHSPYFDTILDNGAQYQYGEVLQGDAGLNVAAYPALFEKYSSNGGGNTASNYGGTLRSALNSKNLNAGNLTSLQGQGVQDDQLVTWVESHDTYANGDKQSTGMTSWQIRMGWGVIGARAG…
4	GC_00000001	core	LH_799	1871	27	66	3	0	0.819741	0.718835	0.765979		Belongs to the glycosyl hydrolase 13 family		ko00000, ko00001, ko01000	35760.BCHO_0644	unknown		ko:K01176		ko00500, ko01100, ko04973, map00500, map01100, map04973		3.2.1.1				Bifidobacteriales				amyE				G	MTPLSEKHGAGPVADKRPSGRGFVTKAIAGLAAAATLAGGMVVG--TSPAVAADHVGPTTSYDRTLGDATFEAARKQYGLAKEMDYGAILHAWMWSANTIKNNMQAIADAGYTSIQTVPMSTIKGPVEGMRFTENWYYVYQPSGTGLGNKVIGTEAEIRAMTEEAHKHGIRIIADAVINHFTSDWNAVESSWKQTSNFHGDF-DVCQKSKPESARGDAIDYSNRWQVTQCHLLGLLDLNTQSQTVANNMKDYLTRAVDAGVDGFRYDAAKHIELPDEFDTHSPYFDTILPNGAQYQYGEVLQGDAGLDVAAYPALFDKYSSNGGGNTGSNYGKTVRAAVRSGRMNANSLRDLQGQGVKDNQLVTWVESHDNYANDDKESTGMTAQQIRLGWGIIGSRAG…
5	GC_00000001	core	LH_799	819	27	66	3	0	0.819741	0.718835	0.765979		Belongs to the glycosyl hydrolase 13 family		ko00000, ko00001, ko01000	1690.BPSG_1234	unknown		ko:K01176		ko00500, ko01100, ko04973, map00500, map01100, map04973		3.2.1.1				Bifidobacteriales				amyE				G	MTPLSKSAGLRTEANRRPTISRLLTRTAASIAAAATLIGGLAVG--ASSAQAA----TTTSYDRTLGNAQFEAARTQNGLAKEMNYGSILHAWMWSFNTMKEHMAEIADAGYTSIQTSPISVIKGPMQGKQFTENWYYVYQPAGTSIGNSVVGSEDDLKAMTAEAHKYGIRVIVDAVINHFTSDWNAIEPSWQDSSLFHTKTEGGCGDN------GTAINYSDRWQVTHCHLLGLWDLNTENQEVGNRMQSFLKEAVADGVDGFRYDAAKHIELPDEFGTHSPYFDTILDNGAQYQYGEVLQGDAGLNVAAYPALFEKYSSNGGGNTASNYGGTLRSALNSKNLNAGNLTSLQGQGVQDDQLVTWVESHDTYANGDKQSTGMTSWQIRMGWGVIGARAG…
6	GC_00000001	core	LH_799	1870	27	66	3	0	0.819741	0.718835	0.765979		Belongs to the glycosyl hydrolase 13 family		ko00000, ko00001, ko01000	35760.BCHO_0643	unknown		ko:K01176, ko:K03332		ko00051, ko00500, ko01100, ko04973, map00051, map00500, map01100, map04973		3.2.1.1, 3.2.1.80				Bifidobacteriales				amyE				G	MVPLSET-GQQLGKTKRSGGRGLIAKAVASVSALATLAGGMALGMVAAPAASAANA-PTTSYDRTLGNAQFEAARESYGLSKEMDYGAILHAWMWSANTIKEHMEEIADAGYTSIQTVPMSTIKGPERGGVFTENWYYVYQPSGTGIGNKVIGTEAEIKAMTEEAHKHGIRIIADAVINHFTSDWNAVESSWKDSNNFHSDW-GNCGASGPGSIRGDAINYDNRWQVTQCHLLGLLDLNTQSQTVANNMKDYLTRAVADGVDGFRYDAAKHIELPNEFAQYSPYYDTILPNGAQYQYGEVLQGDQGLNAPAYPALFDKYSTNGGGNTASNYGNTIRAALQDKNINSGRLGSLQGTGVNDNQLVTWVESHDTYANTDEHSAELSSWQIRMGWGIVASRAG…
7	GC_00000001	core	LH_805	1509	27	66	3	0	0.819741	0.718835	0.765979		Belongs to the glycosyl hydrolase 13 family		ko00000, ko00001, ko01000	35760.BCHO_0644	unknown		ko:K01176		ko00500, ko01100, ko04973, map00500, map01100, map04973		3.2.1.1				Bifidobacteriales				amyE				G	MTPLSEKHGTGPVADKRPSGRGFVTKAIAGLAAVATLAGGMVVG--TSTAVAADHVGPTTSYDRTLGDATFEAARKQYGLAKEMDYGAILHAWMWSANTIKNNMQAIADAGYTSIQTVPMSTIKGPVEGMRFTENWYYVYQPSGTGLGNKVIGTEAEIRAMTEEAHKHGIRIIADAVINHFTSDWNAVESSWKQTSNFHGDF-DVCQKSKPESARGDAIDYSNRWQVTQCHLLGLLDLNTQSQTVANNMKDYLTRAVDAGVDGFRYDAAKHIELPDEFDTHSPYFDTILPNGAQYQYGEVLQGDAGLDVAAYPALFDKYSSNGGGNTGSNYGKTVRAAVRSGRMNANSLRDLQGQGVKDNQLVTWVESHDNYANDDKESTGMTAQQIRLGWGIIGSRAG…
8	GC_00000001	core	LH_805	1184	27	66	3	0	0.819741	0.718835	0.765979		Belongs to the glycosyl hydrolase 13 family		ko00000, ko00001, ko01000	1690.BPSG_1234	unknown		ko:K01176		ko00500, ko01100, ko04973, map00500, map01100, map04973		3.2.1.1				Bifidobacteriales				amyE				G	MTPLSKSAGLRTEANRRPTISRLLTRTAASIAAAATLIGGLAVG--ASSAQAA----TTTSYDRTLGNAQFEAARTQNGLAKEMNYGSILHAWMWSFNTMKEHMAEIADAGYTSIQTSPISVIKGPMQGKQFTENWYYVYQPAGTSIGNSVVGSEDDLKAMTAEAHKYGIRVIVDAVINHFTSDWNAIEPSWQDSSLFHTKTEGGCGDN------GTAINYSDRWQVTHCHLLGLWDLNTENQEVGNRMQSFLKEAVADGVDGFRYDAAKHIELPDEFGTHSPYFDTILDNGAQYQYGEVLQGDAGLNVAAYPALFEKYSSNGGGNTASNYGGTLRSALNSKNLNAGNLTSLQGQGVQDDQLVTWVESHDTYANGDKQSTGMTSWQIRMGWGVIGARAG…
9	GC_00000001	core	LH_805	1508	27	66	3	0	0.819741	0.718835	0.765979		Belongs to the glycosyl hydrolase 13 family		ko00000, ko00001, ko01000	35760.BCHO_0643	unknown		ko:K01176, ko:K03332		ko00051, ko00500, ko01100, ko04973, map00051, map00500, map01100, map04973		3.2.1.1, 3.2.1.80				Bifidobacteriales				amyE				G	MVPLSET-GQQLGKTKRSGGRGLIAKAVASVSALATLAGGMALGMVAAPAASAANT-PTTSYDRTLGNAQFEAARESYGLSKEMDYGAILHAWMWSANTIKAHMEEIADAGYTSIQTVPISNIVGPNHGTQFTENWYYVYQPAGTDIGNKVIGTEAEIKAMTEEAHKYGIRIIADAVINHFTADWNGISSGWKNSSLFHTRTEGGCGDN------GTKIDYSKRWQVTHCHLLSLWDLNTENQEVANRMKDYLTRAVADGIDGFRYDAAKHIELPNEFGTYSPYYDTILPNGAQYQYGEVLQGDEGLNAPAYPALFDKYSTNGGGNTASHYGNEIRNAMWDKNINSGRLGSLQGTGVRDNQLVTWVESHDTYANTDEHSAELSSWQIRMGWGIVASRAG…
10	GC_00000001	core	LH_867	1519	27	66	3	0	0.819741	0.718835	0.765979		Belongs to the glycosyl hydrolase 13 family		ko00000, ko00001, ko01000	35760.BCHO_0644	unknown		ko:K01176		ko00500, ko01100, ko04973, map00500, map01100, map04973		3.2.1.1				Bifidobacteriales				amyE				G	MTPLSEKHGAGPVADKRPSGRRPVTKAIAGLAAVATLAGGMVVG--TSPAVAADHVGPTTSYDRTLGDATFEAARKQYGLAKEMDYGAILHAWMWSANTIKNNMQAIADAGYTSIQTVPMSTIKGPVEGMRFTENWYYVYQPSGTGLGNKVIGTEAEIRAMTEEAHKHGIRIIADAVINHFTSDWNAVESSWKQTSNFHGDF-DVCQKSKPESARGDAIDYSNRWQVTQCHLLGLLDLNTQSQTVANNMKDYLTRAVDAGVDGFRYDAAKHIELPDEFDTHSPYFDTILPNGAQYQYGEVLQGDAGLDVAAYPALFDKYSSNGGGNTGSNYGKTVRAAVRSGRMNANSLRDLQGQGVKDNQLVTWVESHDNYANDDKESTGMTAQQIRLGWGIIGSRAG…
11	GC_00000001	core	LH_867	586	27	66	3	0	0.819741	0.718835	0.765979		Belongs to the glycosyl hydrolase 13 family		ko00000, ko00001, ko01000	1690.BPSG_1234	unknown		ko:K01176		ko00500, ko01100, ko04973, map00500, map01100, map04973		3.2.1.1				Bifidobacteriales				amyE				G	MTPLSKSAGLRTEANRRPTISRLLTKTAAGIAAAATLIGGLAVG--ASSAQAA----TTTSYDRTLGNAQFEAARTQNGLAKEMNYGSILHAWMWSFNTMKEHMAEIADAGYTSIQTSPISVIKGPMQGKQFTENWYYVYQPAGTSIGNSVVGSEDDLKAMTSEAHKYGIRVIVDAVINHFTSDWNAIEPSWQDSSLFHTKTEGGCGDN------GTAINYSDRWQVTHCHLLGLWDLNTENQEVGNRMQSFLKEAVADGVDGFRYDAAKHIELPDEFGTHSPYFDTILDNGAQYQYGEVLQGDAGLNVAAYPALFEKYSSNGGGNTASNYGGTLRSALNSKNLNAGNLTSLQGQGVQDDQLVTWVESHDTYANGDKQSTGMTSWQIRMGWGVIGARAG…
12	GC_00000001	core	LH_867	1518	27	66	3	0	0.819741	0.718835	0.765979		Belongs to the glycosyl hydrolase 13 family		ko00000, ko00001, ko01000	35760.BCHO_0643	unknown		ko:K01176, ko:K03332		ko00051, ko00500, ko01100, ko04973, map00051, map00500, map01100, map04973		3.2.1.1, 3.2.1.80				Bifidobacteriales				amyE				G	MVPLSET-GQQLGKTKRSGGRGLIAKAVASVSAFATLAGGMALGMVAAPTASATNA-PTTSYDRTLGNAQFEAARESYGLSKEMDYGAILHAWMWSANTIKEHMEEIADAGYTSIQTVPMSTIKGPERGGVFTENWYYVYQPSGTGIGNKVIGTEAEIKAMTEEAHKHGIRIIADAVINHFTSDWNAVESSWKDSNNFHSDW-GNCGASGPGSIRGDAINYDNRWQVTQCHLLGLLDLNTQSQTVANNMKDYLTRAVADGVDGFRYDAAKHIELPNEFAQYSPYYDTILPNGAQYQYGEVLQGDQGLNAPAYPALFDKYSTNGGGNTASNYGNTIRAALQDKNINSGRLGSLQGTGVNDNQLVTWVESHDTYANTDEHSAELSSWQIRMGWGIVASRAG…
13	GC_00000001	core	LH_872	1479	27	66	3	0	0.819741	0.718835	0.765979		Belongs to the glycosyl hydrolase 13 family		ko00000, ko00001, ko01000	35760.BCHO_0644	unknown		ko:K01176		ko00500, ko01100, ko04973, map00500, map01100, map04973		3.2.1.1				Bifidobacteriales				amyE				G	MTPLSEKHGAGPVADKRPSGRRPVTKAIAGLAAVATLAGGMVVG--TSPAVAADHVGPTTSYDRTLGDATFEAARKQYGLAKEMDYGAILHAWMWSANTIKNNMQAIADAGYTSIQTVPMSTIKGPVEGMRFTENWYYVYQPSGTGLGNKVIGTEAEIRAMTEEAHKHGIRIIADAVINHFTSDWNAVESSWKQTSNFHGDF-DVCQKSKPESARGDAIDYSNRWQVTQCHLLGLLDLNTQSQTVANNMKDYLTRAVDAGVDGFRYDAAKHIELPDEFDTHSPYFDTILPNGAQYQYGEVLQGDAGLDVAAYPALFDKYSSNGGGNTGSNYGKTVRAAVRSGRMNANSLRDLQGQGVKDNQLVTWVESHDNYANDDKESTGMTAQQIRLGWGIIGSRAG…
14	GC_00000001	core	LH_872	54	27	66	3	0	0.819741	0.718835	0.765979		Belongs to the glycosyl hydrolase 13 family		ko00000, ko00001, ko01000	1690.BPSG_1234	unknown		ko:K01176		ko00500, ko01100, ko04973, map00500, map01100, map04973		3.2.1.1				Bifidobacteriales				amyE				G	MTPLSKSAGLRTEANRRPTISRLLTKTAAGIAAAATLIGGLAVG--ASSAQAA----TTTSYDRTLGNAQFEAARTQNGLAKEMNYGSILHAWMWSFNTMKEHMAEIADAGYTSIQTSPISVIKGPMQGKQFTENWYYVYQPAGTSIGNSVVGSEDDLKAMTSEAHKYGIRVIVDAVINHFTSDWNAIEPSWQDSSLFHTKTEGGCGDN------GTAINYSDRWQVTHCHLLGLWDLNTENQEVGNRMQSFLKEAVADGVDGFRYDAAKHIELPDEFGTHSPYFDTILDNGAQYQYGEVLQGDAGLNVAAYPALFEKYSSNGGGNTASNYGGTLRSALNSKNLNAGNLTSLQGQGVQDDQLVTWVESHDTYANGDKQSTGMTSWQIRMGWGVIGARAG…
15	GC_00000001	core	LH_872	1480	27	66	3	0	0.819741	0.718835	0.765979		Belongs to the glycosyl hydrolase 13 family		ko00000, ko00001, ko01000	35760.BCHO_0643	unknown		ko:K01176, ko:K03332		ko00051, ko00500, ko01100, ko04973, map00051, map00500, map01100, map04973		3.2.1.1, 3.2.1.80				Bifidobacteriales				amyE				G	MVPLSET-GQQLGKTKRSGGRGLIAKAVASVSAFATLAGGMALGMVAAPTASATNA-PTTSYDRTLGNAQFEAARESYGLSKEMDYGAILHAWMWSANTIKEHMEEIADAGYTSIQTVPMSTIKGPERGGVFTENWYYVYQPSGTGIGNKVIGTEAEIKAMTEEAHKHGIRIIADAVINHFTSDWNAVESSWKDSNNFHSDW-GNCGASGPGSIRGDAINYDNRWQVTQCHLLGLLDLNTQSQTVANNMKDYLTRAVADGVDGFRYDAAKHIELPNEFAQYSPYYDTILPNGAQYQYGEVLQGDQGLNAPAYPALFDKYSTNGGGNTASNYGNTIRAALQDKNINSGRLGSLQGTGVNDNQLVTWVESHDTYANTDEHSAELSSWQIRMGWGIVASRAG…
16	GC_00000001	core	LH_874	1373	27	66	3	0	0.819741	0.718835	0.765979		Belongs to the glycosyl hydrolase 13 family		ko00000, ko00001, ko01000	35760.BCHO_0644	unknown		ko:K01176		ko00500, ko01100, ko04973, map00500, map01100, map04973		3.2.1.1				Bifidobacteriales				amyE				G	MTPLSEKHGAGPVADKRPSGRRPVTKAIAGLAAVATLAGGMVVG--TSPAVAADHVGPTTSYDRTLGDATFEAARKQYGLAKEMDYGAILHAWMWSANTIKNNMQAIADAGYTSIQTVPMSTIKGPVEGMRFTENWYYVYQPSGTGLGNKVIGTEAEIRAMTEEAHKHGIRIIADAVINHFTSDWNAVESSWKQTSNFHGDF-DVCQKSKPESARGDAIDYSNRWQVTQCHLLGLLDLNTQSQTVANNMKDYLTRAVDAGVDGFRYDAAKHIELPDEFDTHSPYFDTILPNGAQYQYGEVLQGDAGLDVAAYPALFDKYSSNGGGNTGSNYGKTVRAAVRSGRMNANSLRDLQGQGVKDNQLVTWVESHDNYANDDKESTGMTAQQIRLGWGIIGSRAG…
17	GC_00000001	core	LH_874	582	27	66	3	0	0.819741	0.718835	0.765979		Belongs to the glycosyl hydrolase 13 family		ko00000, ko00001, ko01000	1690.BPSG_1234	unknown		ko:K01176		ko00500, ko01100, ko04973, map00500, map01100, map04973		3.2.1.1				Bifidobacteriales				amyE				G	MTPLSKSAGLRTEANRRPTISRLLTKTAAGIAAAATLIGGLAVG--ASSAQAA----TTTSYDRTLGNAQFEAARTQNGLAKEMNYGSILHAWMWSFNTMKEHMAEIADAGYTSIQTSPISVIKGPMQGKQFTENWYYVYQPAGTSIGNSVVGSEDDLKAMTSEAHKYGIRVIVDAVINHFTSDWNAIEPSWQDSSLFHTKTEGGCGDN------GTAINYSDRWQVTHCHLLGLWDLNTENQEVGNRMQSFLKEAVADGVDGFRYDAAKHIELPDEFGTHSPYFDTILDNGAQYQYGEVLQGDAGLNVAAYPALFEKYSSNGGGNTASNYGGTLRSALNSKNLNAGNLTSLQGQGVQDDQLVTWVESHDTYANGDKQSTGMTSWQIRMGWGVIGARAG…
18	GC_00000001	core	LH_874	1372	27	66	3	0	0.819741	0.718835	0.765979		Belongs to the glycosyl hydrolase 13 family		ko00000, ko00001, ko01000	35760.BCHO_0643	unknown		ko:K01176, ko:K03332		ko00051, ko00500, ko01100, ko04973, map00051, map00500, map01100, map04973		3.2.1.1, 3.2.1.80				Bifidobacteriales				amyE				G	MVPLSET-GQQLGKTKRSGGRGLIAKAVASVSAFATLAGGMALGMVAAPTASATNA-PTTSYDRTLGNAQFEAARESYGLSKEMDYGAILHAWMWSANTIKEHMEEIADAGYTSIQTVPMSTIKGPERGGVFTENWYYVYQPSGTGIGNKVIGTEAEIKAMTEEAHKHGIRIIADAVINHFTSDWNAVESSWKDSNNFHSDW-GNCGASGPGSIRGDAINYDNRWQVTQCHLLGLLDLNTQSQTVANNMKDYLTRAVADGVDGFRYDAAKHIELPNEFAQYSPYYDTILPNGAQYQYGEVLQGDQGLNAPAYPALFDKYSTNGGGNTASNYGNTIRAALQDKNINSGRLGSLQGTGVNDNQLVTWVESHDTYANTDEHSAELSSWQIRMGWGIVASRAG…
19	GC_00000001	core	LH_876	1620	27	66	3	0	0.819741	0.718835	0.765979		Belongs to the glycosyl hydrolase 13 family		ko00000, ko00001, ko01000	35760.BCHO_0644	unknown		ko:K01176		ko00500, ko01100, ko04973, map00500, map01100, map04973		3.2.1.1				Bifidobacteriales				amyE				G	MTPLSEKHGAGPVADKRPSGRRPVTKAIAGLAAVATLAGGMVVG--TSPAVAADHVGPTTSYDRTLGDATFEAARKQYGLAKEMDYGAILHAWMWSANTIKNNMQAIADAGYTSIQTVPMSTIKGPVEGMRFTENWYYVYQPSGTGLGNKVIGTEAEIRAMTEEAHKHGIRIIADAVINHFTSDWNAVESSWKQTSNFHGDF-DVCQKSKPESARGDAIDYSNRWQVTQCHLLGLLDLNTQSQTVANNMKDYLTRAVDAGVDGFRYDAAKHIELPDEFDTHSPYFDTILPNGAQYQYGEVLQGDAGLDVAAYPALFDKYSSNGGGNTGSNYGKTVRAAVRSGRMNANSLRDLQGQGVKDNQLVTWVESHDNYANDDKESTGMTAQQIRLGWGIIGSRAG…
20	GC_00000001	core	LH_876	585	27	66	3	0	0.819741	0.718835	0.765979		Belongs to the glycosyl hydrolase 13 family		ko00000, ko00001, ko01000	1690.BPSG_1234	unknown		ko:K01176		ko00500, ko01100, ko04973, map00500, map01100, map04973		3.2.1.1				Bifidobacteriales				amyE				G	MTPLSKSAGLRTEANRRPTISRLLTKTAAGIAAAATLIGGLAVG--ASSAQAA----TTTSYDRTLGNAQFEAARTQNGLAKEMNYGSILHAWMWSFNTMKEHMAEIADAGYTSIQTSPISVIKGPMQGKQFTENWYYVYQPAGTSIGNSVVGSEDDLKAMTSEAHKYGIRVIVDAVINHFTSDWNAIEPSWQDSSLFHTKTEGGCGDN------GTAINYSDRWQVTHCHLLGLWDLNTENQEVGNRMQSFLKEAVADGVDGFRYDAAKHIELPDEFGTHSPYFDTILDNGAQYQYGEVLQGDAGLNVAAYPALFEKYSSNGGGNTASNYGGTLRSALNSKNLNAGNLTSLQGQGVQDDQLVTWVESHDTYANGDKQSTGMTSWQIRMGWGVIGARAG…
21	GC_00000001	core	LH_876	1621	27	66	3	0	0.819741	0.718835	0.765979		Belongs to the glycosyl hydrolase 13 family		ko00000, ko00001, ko01000	35760.BCHO_0643	unknown		ko:K01176, ko:K03332		ko00051, ko00500, ko01100, ko04973, map00051, map00500, map01100, map04973		3.2.1.1, 3.2.1.80				Bifidobacteriales				amyE				G	MVPLSET-GQQLGKTKRSGGRGLIAKAVASVSAFATLAGGMALGMVAAPTASATNA-PTTSYDRTLGNAQFEAARESYGLSKEMDYGAILHAWMWSANTIKEHMEEIADAGYTSIQTVPMSTIKGPERGGVFTENWYYVYQPSGTGIGNKVIGTEAEIKAMTEEAHKHGIRIIADAVINHFTSDWNAVESSWKDSNNFHSDW-GNCGASGPGSIRGDAINYDNRWQVTQCHLLGLLDLNTQSQTVANNMKDYLTRAVADGVDGFRYDAAKHIELPNEFAQYSPYYDTILPNGAQYQYGEVLQGDQGLNAPAYPALFDKYSTNGGGNTASNYGNTIRAALQDKNINSGRLGSLQGTGVNDNQLVTWVESHDTYANTDEHSAELSSWQIRMGWGIVASRAG…
22	GC_00000001	core	LH_911	1265	27	66	3	0	0.819741	0.718835	0.765979		Belongs to the glycosyl hydrolase 13 family		ko00000, ko00001, ko01000	35760.BCHO_0644	unknown		ko:K01176		ko00500, ko01100, ko04973, map00500, map01100, map04973		3.2.1.1				Bifidobacteriales				amyE				G	MTPLSEKHGAGPVADKRPSGRRPVTKAIAGLAAVATLAGGMVVG--TSPAVAADHVGPTTSYDRTLGDATFEAARKQYGLAKEMDYGAILHAWMWSANTIKNNMQAIADAGYTSIQTVPMSTIKGPVEGMRFTENWYYVYQPSGTGLGNKVIGTEAEIRAMTEEAHKHGIRIIADAVINHFTSDWNAVESSWKQTSNFHGDF-DVCQKSKPESARGDAIDYSNRWQVTQCHLLGLLDLNTQSQTVANNMKDYLTRAVDAGVDGFRYDAAKHIELPDEFDTHSPYFDTILPNGAQYQYGEVLQGDAGLDVAAYPALFDKYSSNGGGNTGSNYGKTVRAAVRSGRMNANSLRDLQGQGVKDNQLVTWVESHDNYANDDKESTGMTAQQIRLGWGIIGSRAG…
23	GC_00000001	core	LH_911	356	27	66	3	0	0.819741	0.718835	0.765979		Belongs to the glycosyl hydrolase 13 family		ko00000, ko00001, ko01000	1690.BPSG_1234	unknown		ko:K01176		ko00500, ko01100, ko04973, map00500, map01100, map04973		3.2.1.1				Bifidobacteriales				amyE				G	MTPLSKSAGLRTEANRRPTISRLLTKTAAGIAAAATLIGGLAVG--ASSAQAA----TTTSYDRTLGNAQFEAARTQNGLAKEMNYGSILHAWMWSFNTMKEHMAEIADAGYTSIQTSPISVIKGPMQGKQFTENWYYVYQPAGTSIGNSVVGSEDDLKAMTSEAHKYGIRVIVDAVINHFTSDWNAIEPSWQDSSLFHTKTEGGCGDN------GTAINYSDRWQVTHCHLLGLWDLNTENQEVGNRMQSFLKEAVADGVDGFRYDAAKHIELPDEFGTHSPYFDTILDNGAQYQYGEVLQGDAGLNVAAYPALFEKYSSNGGGNTASNYGGTLRSALNSKNLNAGNLTSLQGQGVQDDQLVTWVESHDTYANGDKQSTGMTSWQIRMGWGVIGARAG…
24	GC_00000001	core	LH_911	1264	27	66	3	0	0.819741	0.718835	0.765979		Belongs to the glycosyl hydrolase 13 family		ko00000, ko00001, ko01000	35760.BCHO_0643	unknown		ko:K01176, ko:K03332		ko00051, ko00500, ko01100, ko04973, map00051, map00500, map01100, map04973		3.2.1.1, 3.2.1.80				Bifidobacteriales				amyE				G	MVPLSET-GQQLGKTKRSGGRGLIAKAVASVSAFATLAGGMALGMVAAPTASATNA-PTTSYDRTLGNAQFEAARESYGLSKEMDYGAILHAWMWSANTIKEHMEEIADAGYTSIQTVPMSTIKGPERGGVFTENWYYVYQPSGTGIGNKVIGTEAEIKAMTEEAHKHGIRIIADAVINHFTSDWNAVESSWKDSNNFHSDW-GNCGASGPGSIRGDAINYDNRWQVTQCHLLGLLDLNTQSQTVANNMKDYLTRAVADGVDGFRYDAAKHIELPNEFAQYSPYYDTILPNGAQYQYGEVLQGDQGLNAPAYPALFDKYSTNGGGNTASNYGNTIRAALQDKNINSGRLGSLQGTGVNDNQLVTWVESHDTYANTDEHSAELSSWQIRMGWGIVASRAG…
25	GC_00000001	core	LH_912	1361	27	66	3	0	0.819741	0.718835	0.765979		Belongs to the glycosyl hydrolase 13 family		ko00000, ko00001, ko01000	35760.BCHO_0644	unknown		ko:K01176		ko00500, ko01100, ko04973, map00500, map01100, map04973		3.2.1.1				Bifidobacteriales				amyE				G	MTPLSEKHGAGPVADKRPSGRRPVTKAIAGLAAVATLAGGMVVG--TSPAVAADHVGPTTSYDRTLGDATFEAARKQYGLAKEMDYGAILHAWMWSANTIKNNMQAIADAGYTSIQTVPMSTIKGPVEGMRFTENWYYVYQPSGTGLGNKVIGTEAEIRAMTEEAHKHGIRIIADAVINHFTSDWNAVESSWKQTSNFHGDF-DVCQKSKPESARGDAIDYSNRWQVTQCHLLGLLDLNTQSQTVANNMKDYLTRAVDAGVDGFRYDAAKHIELPDEFDTHSPYFDTILPNGAQYQYGEVLQGDAGLDVAAYPALFDKYSSNGGGNTGSNYGKTVRAAVRSGRMNANSLRDLQGQGVKDNQLVTWVESHDNYANDDKESTGMTAQQIRLGWGIIGSRAG…
26	GC_00000001	core	LH_912	1479	27	66	3	0	0.819741	0.718835	0.765979		Belongs to the glycosyl hydrolase 13 family		ko00000, ko00001, ko01000	1690.BPSG_1234	unknown		ko:K01176		ko00500, ko01100, ko04973, map00500, map01100, map04973		3.2.1.1				Bifidobacteriales				amyE				G	MTPLSKSAGLRTEANRRPTISRLLTKTAAGIAAAATLIGGLAVG--ASSAQAA----TTTSYDRTLGNAQFEAARTQNGLAKEMNYGSILHAWMWSFNTMKEHMAEIADAGYTSIQTSPISVIKGPMQGKQFTENWYYVYQPAGTSIGNSVVGSEDDLKAMTSEAHKYGIRVIVDAVINHFTSDWNAIEPSWQDSSLFHTKTEGGCGDN------GTAINYSDRWQVTHCHLLGLWDLNTENQEVGNRMQSFLKEAVADGVDGFRYDAAKHIELPDEFGTHSPYFDTILDNGAQYQYGEVLQGDAGLNVAAYPALFEKYSSNGGGNTASNYGGTLRSALNSKNLNAGNLTSLQGQGVQDDQLVTWVESHDTYANGDKQSTGMTSWQIRMGWGVIGARAG…
27	GC_00000001	core	LH_912	1362	27	66	3	0	0.819741	0.718835	0.765979		Belongs to the glycosyl hydrolase 13 family		ko00000, ko00001, ko01000	35760.BCHO_0643	unknown		ko:K01176, ko:K03332		ko00051, ko00500, ko01100, ko04973, map00051, map00500, map01100, map04973		3.2.1.1, 3.2.1.80				Bifidobacteriales				amyE				G	MVPLSET-GQQLGKTKRSGGRGLIAKAVASVSAFATLAGGMALGMVAAPTASATNA-PTTSYDRTLGNAQFEAARESYGLSKEMDYGAILHAWMWSANTIKEHMEEIADAGYTSIQTVPMSTIKGPERGGVFTENWYYVYQPSGTGIGNKVIGTEAEIKAMTEEAHKHGIRIIADAVINHFTSDWNAVESSWKDSNNFHSDW-GNCGASGPGSIRGDAINYDNRWQVTQCHLLGLLDLNTQSQTVANNMKDYLTRAVADGVDGFRYDAAKHIELPNEFAQYSPYYDTILPNGAQYQYGEVLQGDQGLNAPAYPALFDKYSTNGGGNTASNYGNTIRAALQDKNINSGRLGSLQGTGVNDNQLVTWVESHDTYANTDEHSAELSSWQIRMGWGIVASRAG…
28	GC_00000001	core	LH_917	1520	27	66	3	0	0.819741	0.718835	0.765979		Belongs to the glycosyl hydrolase 13 family		ko00000, ko00001, ko01000	35760.BCHO_0644	unknown		ko:K01176		ko00500, ko01100, ko04973, map00500, map01100, map04973		3.2.1.1				Bifidobacteriales				amyE				G	MTPLSEKHGAGPVADKRPSGRRPVTKAIAGLAAVATLAGGMVVG--TSPAVAADHVGPTTSYDRTLGDATFEAARKQYGLAKEMDYGAILHAWMWSANTIKNNMQAIADAGYTSIQTVPMSTIKGPVEGMRFTENWYYVYQPSGTGLGNKVIGTEAEIRAMTEEAHKHGIRIIADAVINHFTSDWNAVESSWKQTSNFHGDF-DVCQKSKPESARGDAIDYSNRWQVTQCHLLGLLDLNTQSQTVANNMKDYLTRAVDAGVDGFRYDAAKHIELPDEFDTHSPYFDTILPNGAQYQYGEVLQGDAGLDVAAYPALFDKYSSNGGGNTGSNYGKTVRAAVRSGRMNANSLRDLQGQGVKDNQLVTWVESHDNYANDDKESTGMTAQQIRLGWGIIGSRAG…
29	GC_00000001	core	LH_917	55	27	66	3	0	0.819741	0.718835	0.765979		Belongs to the glycosyl hydrolase 13 family		ko00000, ko00001, ko01000	1690.BPSG_1234	unknown		ko:K01176		ko00500, ko01100, ko04973, map00500, map01100, map04973		3.2.1.1				Bifidobacteriales				amyE				G	MTPLSKSAGLRTEANRRPTISRLLTKTAAGIAAAATLIGGLAVG--ASSAQAA----TTTSYDRTLGNAQFEAARTQNGLAKEMNYGSILHAWMWSFNTMKEHMAEIADAGYTSIQTSPISVIKGPMQGKQFTENWYYVYQPAGTSIGNSVVGSEDDLKAMTSEAHKYGIRVIVDAVINHFTSDWNAIEPSWQDSSLFHTKTEGGCGDN------GTAINYSDRWQVTHCHLLGLWDLNTENQEVGNRMQSFLKEAVADGVDGFRYDAAKHIELPDEFGTHSPYFDTILDNGAQYQYGEVLQGDAGLNVAAYPALFEKYSSNGGGNTASNYGGTLRSALNSKNLNAGNLTSLQGQGVQDDQLVTWVESHDTYANGDKQSTGMTSWQIRMGWGVIGARAG…
30	GC_00000001	core	LH_917	1519	27	66	3	0	0.819741	0.718835	0.765979		Belongs to the glycosyl hydrolase 13 family		ko00000, ko00001, ko01000	35760.BCHO_0643	unknown		ko:K01176, ko:K03332		ko00051, ko00500, ko01100, ko04973, map00051, map00500, map01100, map04973		3.2.1.1, 3.2.1.80				Bifidobacteriales				amyE				G	MVPLSET-GQQLGKTKRSGGRGLIAKAVASVSAFATLAGGMALGMVAAPTASATNA-PTTSYDRTLGNAQFEAARESYGLSKEMDYGAILHAWMWSANTIKEHMEEIADAGYTSIQTVPMSTIKGPERGGVFTENWYYVYQPSGTGIGNKVIGTEAEIKAMTEEAHKHGIRIIADAVINHFTSDWNAVESSWKDSNNFHSDW-GNCGASGPGSIRGDAINYDNRWQVTQCHLLGLLDLNTQSQTVANNMKDYLTRAVADGVDGFRYDAAKHIELPNEFAQYSPYYDTILPNGAQYQYGEVLQGDQGLNAPAYPALFDKYSTNGGGNTASNYGNTIRAALQDKNINSGRLGSLQGTGVNDNQLVTWVESHDTYANTDEHSAELSSWQIRMGWGIVASRAG…
31	GC_00000001	core	LH_921	1520	27	66	3	0	0.819741	0.718835	0.765979		Belongs to the glycosyl hydrolase 13 family		ko00000, ko00001, ko01000	35760.BCHO_0644	unknown		ko:K01176		ko00500, ko01100, ko04973, map00500, map01100, map04973		3.2.1.1				Bifidobacteriales				amyE				G	MTPLSEKHGAGPVADKRPSGRRPVTKAIAGLAAVATLAGGMVVG--TSPAVAADHVGPTTSYDRTLGDATFEAARKQYGLAKEMDYGAILHAWMWSANTIKNNMQAIADAGYTSIQTVPMSTIKGPVEGMRFTENWYYVYQPSGTGLGNKVIGTEAEIRAMTEEAHKHGIRIIADAVINHFTSDWNAVESSWKQTSNFHGDF-DVCQKSKPESARGDAIDYSNRWQVTQCHLLGLLDLNTQSQTVANNMKDYLTRAVDAGVDGFRYDAAKHIELPDEFDTHSPYFDTILPNGAQYQYGEVLQGDAGLDVAAYPALFDKYSSNGGGNTGSNYGKTVRAAVRSGRMNANSLRDLQGQGVKDNQLVTWVESHDNYANDDKESTGMTAQQIRLGWGIIGSRAG…
32	GC_00000001	core	LH_921	55	27	66	3	0	0.819741	0.718835	0.765979		Belongs to the glycosyl hydrolase 13 family		ko00000, ko00001, ko01000	1690.BPSG_1234	unknown		ko:K01176		ko00500, ko01100, ko04973, map00500, map01100, map04973		3.2.1.1				Bifidobacteriales				amyE				G	MTPLSKSAGLRTEANRRPTISRLLTKTAAGIAAAATLIGGLAVG--ASSAQAA----TTTSYDRTLGNAQFEAARTQNGLAKEMNYGSILHAWMWSFNTMKEHMAEIADAGYTSIQTSPISVIKGPMQGKQFTENWYYVYQPAGTSIGNSVVGSEDDLKAMTSEAHKYGIRVIVDAVINHFTSDWNAIEPSWQDSSLFHTKTEGGCGDN------GTAINYSDRWQVTHCHLLGLWDLNTENQEVGNRMQSFLKEAVADGVDGFRYDAAKHIELPDEFGTHSPYFDTILDNGAQYQYGEVLQGDAGLNVAAYPALFEKYSSNGGGNTASNYGGTLRSALNSKNLNAGNLTSLQGQGVQDDQLVTWVESHDTYANGDKQSTGMTSWQIRMGWGVIGARAG…
33	GC_00000001	core	LH_921	1519	27	66	3	0	0.819741	0.718835	0.765979		Belongs to the glycosyl hydrolase 13 family		ko00000, ko00001, ko01000	35760.BCHO_0643	unknown		ko:K01176, ko:K03332		ko00051, ko00500, ko01100, ko04973, map00051, map00500, map01100, map04973		3.2.1.1, 3.2.1.80				Bifidobacteriales				amyE				G	MVPLSET-GQQLGKTKRSGGRGLIAKAVASVSAFATLAGGMALGMVAAPTASATNA-PTTSYDRTLGNAQFEAARESYGLSKEMDYGAILHAWMWSANTIKEHMEEIADAGYTSIQTVPMSTIKGPERGGVFTENWYYVYQPSGTGIGNKVIGTEAEIKAMTEEAHKHGIRIIADAVINHFTSDWNAVESSWKDSNNFHSDW-GNCGASGPGSIRGDAINYDNRWQVTQCHLLGLLDLNTQSQTVANNMKDYLTRAVADGVDGFRYDAAKHIELPNEFAQYSPYYDTILPNGAQYQYGEVLQGDQGLNAPAYPALFDKYSTNGGGNTASNYGNTIRAALQDKNINSGRLGSLQGTGVNDNQLVTWVESHDTYANTDEHSAELSSWQIRMGWGIVASRAG…
34	GC_00000001	core	LH_946	1548	27	66	3	0	0.819741	0.718835	0.765979		Belongs to the glycosyl hydrolase 13 family		ko00000, ko00001, ko01000	35760.BCHO_0644	unknown		ko:K01176		ko00500, ko01100, ko04973, map00500, map01100, map04973		3.2.1.1				Bifidobacteriales				amyE				G	MTPLSEKHGAGPVADKRPSGRRPVTKAIAGLAAVATLAGGMVVG--TSPAVAADHVGPTTSYDRTLGDATFEAARKQYGLAKEMDYGAILHAWMWSANTIKNNMQAIADAGYTSIQTVPMSTIKGPVEGMRFTENWYYVYQPSGTGLGNKVIGTEAEIRAMTEEAHKHGIRIIADAVINHFTSDWNAVESSWKQTSNFHGDF-DVCQKSKPESARGDAIDYSNRWQVTQCHLLGLLDLNTQSQTVANNMKDYLTRAVDAGVDGFRYDAAKHIELPDEFDTHSPYFDTILPNGAQYQYGEVLQGDAGLDVAAYPALFDKYSSNGGGNTGSNYGKTVRAAVRSGRMNANSLRDLQGQGVKDNQLVTWVESHDNYANDDKESTGMTAQQIRLGWGIIGSRAG…
35	GC_00000001	core	LH_946	587	27	66	3	0	0.819741	0.718835	0.765979		Belongs to the glycosyl hydrolase 13 family		ko00000, ko00001, ko01000	1690.BPSG_1234	unknown		ko:K01176		ko00500, ko01100, ko04973, map00500, map01100, map04973		3.2.1.1				Bifidobacteriales				amyE				G	MTPLSKSAGLRTEANRRPTISRLLTKTAAGIAAAATLIGGLAVG--ASSAQAA----TTTSYDRTLGNAQFEAARTQNGLAKEMNYGSILHAWMWSFNTMKEHMAEIADAGYTSIQTSPISVIKGPMQGKQFTENWYYVYQPAGTSIGNSVVGSEDDLKAMTSEAHKYGIRVIVDAVINHFTSDWNAIEPSWQDSSLFHTKTEGGCGDN------GTAINYSDRWQVTHCHLLGLWDLNTENQEVGNRMQSFLKEAVADGVDGFRYDAAKHIELPDEFGTHSPYFDTILDNGAQYQYGEVLQGDAGLNVAAYPALFEKYSSNGGGNTASNYGGTLRSALNSKNLNAGNLTSLQGQGVQDDQLVTWVESHDTYANGDKQSTGMTSWQIRMGWGVIGARAG…
36	GC_00000001	core	LH_946	1549	27	66	3	0	0.819741	0.718835	0.765979		Belongs to the glycosyl hydrolase 13 family		ko00000, ko00001, ko01000	35760.BCHO_0643	unknown		ko:K01176, ko:K03332		ko00051, ko00500, ko01100, ko04973, map00051, map00500, map01100, map04973		3.2.1.1, 3.2.1.80				Bifidobacteriales				amyE				G	MVPLSET-GQQLGKTKRSGGRGLIAKAVASVSAFATLAGGMALGMVAAPTASATNA-PTTSYDRTLGNAQFEAARESYGLSKEMDYGAILHAWMWSANTIKEHMEEIADAGYTSIQTVPMSTIKGPERGGVFTENWYYVYQPSGTGIGNKVIGTEAEIKAMTEEAHKHGIRIIADAVINHFTSDWNAVESSWKDSNNFHSDW-GNCGASGPGSIRGDAINYDNRWQVTQCHLLGLLDLNTQSQTVANNMKDYLTRAVADGVDGFRYDAAKHIELPNEFAQYSPYYDTILPNGAQYQYGEVLQGDQGLNAPAYPALFDKYSTNGGGNTASNYGNTIRAALQDKNINSGRLGSLQGTGVNDNQLVTWVESHDTYANTDEHSAELSSWQIRMGWGIVASRAG…
37	GC_00000001	core	LH_949	1624	27	66	3	0	0.819741	0.718835	0.765979		Belongs to the glycosyl hydrolase 13 family		ko00000, ko00001, ko01000	35760.BCHO_0644	unknown		ko:K01176		ko00500, ko01100, ko04973, map00500, map01100, map04973		3.2.1.1				Bifidobacteriales				amyE				G	MTPLSEKHGAGPVADKRPSGRRPVTKAIAGLAAVATLAGGMVVG--TSPAVAADHVGPTTSYDRTLGDATFEAARKQYGLAKEMDYGAILHAWMWSANTIKNNMQAIADAGYTSIQTVPMSTIKGPVEGMRFTENWYYVYQPSGTGLGNKVIGTEAEIRAMTEEAHKHGIRIIADAVINHFTSDWNAVESSWKQTSNFHGDF-DVCQKSKPESARGDAIDYSNRWQVTQCHLLGLLDLNTQSQTVANNMKDYLTRAVDAGVDGFRYDAAKHIELPDEFDTHSPYFDTILPNGAQYQYGEVLQGDAGLDVAAYPALFDKYSSNGGGNTGSNYGKTVRAAVRSGRMNANSLRDLQGQGVKDNQLVTWVESHDNYANDDKESTGMTAQQIRLGWGIIGSRAG…
38	GC_00000001	core	LH_949	55	27	66	3	0	0.819741	0.718835	0.765979		Belongs to the glycosyl hydrolase 13 family		ko00000, ko00001, ko01000	1690.BPSG_1234	unknown		ko:K01176		ko00500, ko01100, ko04973, map00500, map01100, map04973		3.2.1.1				Bifidobacteriales				amyE				G	MTPLSKSAGLRTEANRRPTISRLLTKTAAGIAAAATLIGGLAVG--ASSAQAA----TTTSYDRTLGNAQFEAARTQNGLAKEMNYGSILHAWMWSFNTMKEHMAEIADAGYTSIQTSPISVIKGPMQGKQFTENWYYVYQPAGTSIGNSVVGSEDDLKAMTSEAHKYGIRVIVDAVINHFTSDWNAIEPSWQDSSLFHTKTEGGCGDN------GTAINYSDRWQVTHCHLLGLWDLNTENQEVGNRMQSFLKEAVADGVDGFRYDAAKHIELPDEFGTHSPYFDTILDNGAQYQYGEVLQGDAGLNVAAYPALFEKYSSNGGGNTASNYGGTLRSALNSKNLNAGNLTSLQGQGVQDDQLVTWVESHDTYANGDKQSTGMTSWQIRMGWGVIGARAG…
39	GC_00000001	core	LH_949	1625	27	66	3	0	0.819741	0.718835	0.765979		Belongs to the glycosyl hydrolase 13 family		ko00000, ko00001, ko01000	35760.BCHO_0643	unknown		ko:K01176, ko:K03332		ko00051, ko00500, ko01100, ko04973, map00051, map00500, map01100, map04973		3.2.1.1, 3.2.1.80				Bifidobacteriales				amyE				G	MVPLSET-GQQLGKTKRSGGRGLIAKAVASVSAFATLAGGMALGMVAAPTASATNA-PTTSYDRTLGNAQFEAARESYGLSKEMDYGAILHAWMWSANTIKEHMEEIADAGYTSIQTVPMSTIKGPERGGVFTENWYYVYQPSGTGIGNKVIGTEAEIKAMTEEAHKHGIRIIADAVINHFTSDWNAVESSWKDSNNFHSDW-GNCGASGPGSIRGDAINYDNRWQVTQCHLLGLLDLNTQSQTVANNMKDYLTRAVADGVDGFRYDAAKHIELPNEFAQYSPYYDTILPNGAQYQYGEVLQGDQGLNAPAYPALFDKYSTNGGGNTASNYGNTIRAALQDKNINSGRLGSLQGTGVNDNQLVTWVESHDTYANTDEHSAELSSWQIRMGWGIVASRAG…
40	GC_00000001	core	LH_950	1543	27	66	3	0	0.819741	0.718835	0.765979		Belongs to the glycosyl hydrolase 13 family		ko00000, ko00001, ko01000	1690.BPSG_1234	unknown		ko:K01176		ko00500, ko01100, ko04973, map00500, map01100, map04973		3.2.1.1				Bifidobacteriales				amyE				G	MTPLSKSAGLRTEANRRPTISRLLTKTAAGIAAAATLIGGLAVG--ASSAQAA----TTTSYDRTLGNAQFEAARTQNGLAKEMNYGSILHAWMWSFNTMKEHMAEIADAGYTSIQTSPISVIKGPMQGKQFTENWYYVYQPAGTSIGNSVVGSEDDLKAMTAEAHKYGIRVIVDAVINHFTSDWNAIEPSWQDSSLFHTKSEGGCGNN------GTAINYSDRWQVTHCHLLGLWDLNTENQEVGNRMQGFLKEAVADGVDGFRYDAAKHIELPDEFGTHSPYFDTILDNGAQYQYGEVLQGDAGLNVAAYPALFEKYSSNGGGNTASNYGGTLRSALNSKNLNAGNLTSLQGQGVQDDQLVTWVESHDTYANGDKQSTGMTSWQIRMGWGVIGARAG…
41	GC_00000001	core	LH_951	1621	27	66	3	0	0.819741	0.718835	0.765979		Belongs to the glycosyl hydrolase 13 family		ko00000, ko00001, ko01000	35760.BCHO_0644	unknown		ko:K01176		ko00500, ko01100, ko04973, map00500, map01100, map04973		3.2.1.1				Bifidobacteriales				amyE				G	MTPLSEKHGAGPVADKRPSGRRPVTKAIAGLAAVATLAGGMVVG--TSPAVAADHVGPTTSYDRTLGDATFEAARKQYGLAKEMDYGAILHAWMWSANTIKNNMQAIADAGYTSIQTVPMSTIKGPVEGMRFTENWYYVYQPSGTGLGNKVIGTEAEIRAMTEEAHKHGIRIIADAVINHFTSDWNAVESSWKQTSNFHGDF-DVCQKSKPESARGDAIDYSNRWQVTQCHLLGLLDLNTQSQTVANNMKDYLTRAVDAGVDGFRYDAAKHIELPDEFDTHSPYFDTILPNGAQYQYGEVLQGDAGLDVAAYPALFDKYSSNGGGNTGSNYGKTVRAAVRSGRMNANSLRDLQGQGVKDNQLVTWVESHDNYANDDKESTGMTAQQIRLGWGIIGSRAG…
42	GC_00000001	core	LH_951	54	27	66	3	0	0.819741	0.718835	0.765979		Belongs to the glycosyl hydrolase 13 family		ko00000, ko00001, ko01000	1690.BPSG_1234	unknown		ko:K01176		ko00500, ko01100, ko04973, map00500, map01100, map04973		3.2.1.1				Bifidobacteriales				amyE				G	MTPLSKSAGLRTEANRRPTISRLLTKTAAGIAAAATLIGGLAVG--ASSAQAA----TTTSYDRTLGNAQFEAARTQNGLAKEMNYGSILHAWMWSFNTMKEHMAEIADAGYTSIQTSPISVIKGPMQGKQFTENWYYVYQPAGTSIGNSVVGSEDDLKAMTSEAHKYGIRVIVDAVINHFTSDWNAIEPSWQDSSLFHTKTEGGCGDN------GTAINYSDRWQVTHCHLLGLWDLNTENQEVGNRMQSFLKEAVADGVDGFRYDAAKHIELPDEFGTHSPYFDTILDNGAQYQYGEVLQGDAGLNVAAYPALFEKYSSNGGGNTASNYGGTLRSALNSKNLNAGNLTSLQGQGVQDDQLVTWVESHDTYANGDKQSTGMTSWQIRMGWGVIGARAG…
43	GC_00000001	core	LH_951	1622	27	66	3	0	0.819741	0.718835	0.765979		Belongs to the glycosyl hydrolase 13 family		ko00000, ko00001, ko01000	35760.BCHO_0643	unknown		ko:K01176, ko:K03332		ko00051, ko00500, ko01100, ko04973, map00051, map00500, map01100, map04973		3.2.1.1, 3.2.1.80				Bifidobacteriales				amyE				G	MVPLSET-GQQLGKTKRSGGRGLIAKAVASVSAFATLAGGMALGMVAAPTASATNA-PTTSYDRTLGNAQFEAARESYGLSKEMDYGAILHAWMWSANTIKEHMEEIADAGYTSIQTVPMSTIKGPERGGVFTENWYYVYQPSGTGIGNKVIGTEAEIKAMTEEAHKHGIRIIADAVINHFTSDWNAVESSWKDSNNFHSDW-GNCGASGPGSIRGDAINYDNRWQVTQCHLLGLLDLNTQSQTVANNMKDYLTRAVADGVDGFRYDAAKHIELPNEFAQYSPYYDTILPNGAQYQYGEVLQGDQGLNAPAYPALFDKYSTNGGGNTASNYGNTIRAALQDKNINSGRLGSLQGTGVNDNQLVTWVESHDTYANTDEHSAELSSWQIRMGWGIVASRAG…
44	GC_00000001	core	LH_955	1531	27	66	3	0	0.819741	0.718835	0.765979		Belongs to the glycosyl hydrolase 13 family		ko00000, ko00001, ko01000	35760.BCHO_0644	unknown		ko:K01176		ko00500, ko01100, ko04973, map00500, map01100, map04973		3.2.1.1				Bifidobacteriales				amyE				G	MTPLSEKHGTGPVADKRPSGRGFVTKAIAGLAAVATLAGGMVVG--TSPAVAADHVGPTTSYDRTLGDATFEAARKQYGLAKEMDYGAILHAWMWSANTIKEHMAEIADAGYTSIQTVPMSTIKGPVQGMQFTENWYYVYQPTGTGIGNKVIGTEAEIKAMTEEAHKHGIRIIADAVINHFSSDWNAIESSWRDTSKFHTRN-GICGGAD-----GDEIDYGNRWKVTQCHLLGLWDLNTQSQTVADGMKDYLTRAVADGVDGFRYDAAKHIELPDEFDTHSPYFDTILPNGAQYQYGEVLQGDAGLDVAAYPALFDKYSSNGGGNTGSNYGKTIRAAVRSGRMNANSLRDLQGQGVKDNQLVTWVESHDNYANGDKESTGMTAQQIRLGWGIIGSRAG…
45	GC_00000001	core	LH_955	55	27	66	3	0	0.819741	0.718835	0.765979		Belongs to the glycosyl hydrolase 13 family		ko00000, ko00001, ko01000	1690.BPSG_1234	unknown		ko:K01176		ko00500, ko01100, ko04973, map00500, map01100, map04973		3.2.1.1				Bifidobacteriales				amyE				G	MTPLSKSAGLRTEANRRPTISRLLTRTAASIAAAATLIGGLAVG--ASSAQAA----TTTSYDRTLGNAQFEAARTQNGLAKEMNYGSILHAWMWSFNTMKEHMAEIADAGYTSIQTSPISVIKGPMQGKQFTENWYYVYQPAGTSIGNSVVGSEDDLKAMTAEAHKYGIRVIVDAVINHFTSDWNAIEPSWQDSSLFHTKTEGGCGDN------GTAINYSDRWQVTHCHLLGLWDLNTENQEVGNRVQSFLKEAVADGVDGFRYDAAKHIELPDEFGTHSPYFDTILDNGAQYQYGEVLQGDAGLNVAAYPALFEKYSSNGGGNTASNYGGTLRSALNSKNLNAGNLTSLQGQGVQDDQLVTWVESHDTYANGDKQSTGMTSWQIRMGWGVIGARAG…
46	GC_00000001	core	LH_955	1532	27	66	3	0	0.819741	0.718835	0.765979		Belongs to the glycosyl hydrolase 13 family		ko00000, ko00001, ko01000	35760.BCHO_0643	unknown		ko:K01176, ko:K03332		ko00051, ko00500, ko01100, ko04973, map00051, map00500, map01100, map04973		3.2.1.1, 3.2.1.80				Bifidobacteriales				amyE				G	MVPLSET-GQQLGKTKRSGGRGLIAKAVASVSAFATLAGGMALGMVVAPTASATNA-PTTSYDRTLGNAQFEAARESYGLSKEMDYGAILHAWMWSANTIKEHMEEIANAGYTSIQTVPISNIVGPNNGSVFTENWYYVYQPSGTGIGNKVIGTEQEIKDMTAEAHKHGIRVIADAVINHFTASWDGINSDWKNSSLFHTRSEGGCGDN------GTAIDYSNRWQVTHCHLLGLWDLNTENQEVANRMKDYLTRAVADGIDGFRYDAAKHIELPNEFQTYSPYYDTILPNGAQYQYGEVLQGDTGLNAPAYPALFDKYSTNGGGNTASNYGNTIRAALQDKNINSGRLGSLQGTGVNDNQLVTWVESHDTYANTNEYSSQLTAWQIRMGWGIVASRAG…
47	GC_00000001	core	LH_956	1687	27	66	3	0	0.819741	0.718835	0.765979		Belongs to the glycosyl hydrolase 13 family		ko00000, ko00001, ko01000	35760.BCHO_0644	unknown		ko:K01176		ko00500, ko01100, ko04973, map00500, map01100, map04973		3.2.1.1				Bifidobacteriales				amyE				G	MTPLSEKHGAGPVADKRPSGRRPVTKAIAGLAAVATLAGGMVVG--TSPAVAADHVGPTTSYDRTLGDATFEAARKQYGLAKEMDYGAILHAWMWSANTIKNNMQAIADAGYTSIQTVPMSTIKGPVEGMRFTENWYYVYQPSGTGLGNKVIGTEAEIRAMTEEAHKHGIRIIADAVINHFTSDWNAVESSWKQTSNFHGDF-DVCQKSKPESARGDAIDYSNRWQVTQCHLLGLLDLNTQSQTVANNMKDYLTRAVDAGVDGFRYDAAKHIELPDEFDTHSPYFDTILPNGAQYQYGEVLQGDAGLDVAAYPALFDKYSSNGGGNTGSNYGKTVRAAVRSGRMNANSLRDLQGQGVKDNQLVTWVESHDNYANDDKESTGMTAQQIRLGWGIIGSRAG…
48	GC_00000001	core	LH_956	586	27	66	3	0	0.819741	0.718835	0.765979		Belongs to the glycosyl hydrolase 13 family		ko00000, ko00001, ko01000	1690.BPSG_1234	unknown		ko:K01176		ko00500, ko01100, ko04973, map00500, map01100, map04973		3.2.1.1				Bifidobacteriales				amyE				G	MTPLSKSAGLRTEANRRPTISRLLTKTAAGIAAAATLIGGLAVG--ASSAQAA----TTTSYDRTLGNAQFEAARTQNGLAKEMNYGSILHAWMWSFNTMKEHMAEIADAGYTSIQTSPISVIKGPMQGKQFTENWYYVYQPAGTSIGNSVVGSEDDLKAMTSEAHKYGIRVIVDAVINHFTSDWNAIEPSWQDSSLFHTKTEGGCGDN------GTAINYSDRWQVTHCHLLGLWDLNTENQEVGNRMQSFLKEAVADGVDGFRYDAAKHIELPDEFGTHSPYFDTILDNGAQYQYGEVLQGDAGLNVAAYPALFEKYSSNGGGNTASNYGGTLRSALNSKNLNAGNLTSLQGQGVQDDQLVTWVESHDTYANGDKQSTGMTSWQIRMGWGVIGARAG…
49	GC_00000001	core	LH_956	1688	27	66	3	0	0.819741	0.718835	0.765979		Belongs to the glycosyl hydrolase 13 family		ko00000, ko00001, ko01000	35760.BCHO_0643	unknown		ko:K01176, ko:K03332		ko00051, ko00500, ko01100, ko04973, map00051, map00500, map01100, map04973		3.2.1.1, 3.2.1.80				Bifidobacteriales				amyE				G	MVPLSET-GQQLGKTKRSGGRGLIAKAVASVSAFATLAGGMALGMVAAPTASATNA-PTTSYDRTLGNAQFEAARESYGLSKEMDYGAILHAWMWSANTIKEHMEEIADAGYTSIQTVPMSTIKGPERGGVFTENWYYVYQPSGTGIGNKVIGTEAEIKAMTEEAHKHGIRIIADAVINHFTSDWNAVESSWKDSNNFHSDW-GNCGASGPGSIRGDAINYDNRWQVTQCHLLGLLDLNTQSQTVANNMKDYLTRAVADGVDGFRYDAAKHIELPNEFAQYSPYYDTILPNGAQYQYGEVLQGDQGLNAPAYPALFDKYSTNGGGNTASNYGNTIRAALQDKNINSGRLGSLQGTGVNDNQLVTWVESHDTYANTDEHSAELSSWQIRMGWGIVASRAG…
50	GC_00000001	core	LH_961	1519	27	66	3	0	0.819741	0.718835	0.765979		Belongs to the glycosyl hydrolase 13 family		ko00000, ko00001, ko01000	35760.BCHO_0644	unknown		ko:K01176		ko00500, ko01100, ko04973, map00500, map01100, map04973		3.2.1.1				Bifidobacteriales				amyE				G	MTPLSEKHGAGPVADKRPSGRRPVTKAIAGLAAVATLAGGMVVG--TSPAVAADHVGPTTSYDRTLGDATFEAARKQYGLAKEMDYGAILHAWMWSANTIKNNMQAIADAGYTSIQTVPMSTIKGPVEGMRFTENWYYVYQPSGTGLGNKVIGTEAEIRAMTEEAHKHGIRIIADAVINHFTSDWNAVESSWKQTSNFHGDF-DVCQKSKPESARGDAIDYSNRWQVTQCHLLGLLDLNTQSQTVANNMKDYLTRAVDAGVDGFRYDAAKHIELPDEFDTHSPYFDTILPNGAQYQYGEVLQGDAGLDVAAYPALFDKYSSNGGGNTGSNYGKTVRAAVRSGRMNANSLRDLQGQGVKDNQLVTWVESHDNYANDDKESTGMTAQQIRLGWGIIGSRAG…
51	GC_00000001	core	LH_961	53	27	66	3	0	0.819741	0.718835	0.765979		Belongs to the glycosyl hydrolase 13 family		ko00000, ko00001, ko01000	1690.BPSG_1234	unknown		ko:K01176		ko00500, ko01100, ko04973, map00500, map01100, map04973		3.2.1.1				Bifidobacteriales				amyE				G	MTPLSKSAGLRTEANRRPTISRLLTKTAAGIAAAATLIGGLAVG--ASSAQAA----TTTSYDRTLGNAQFEAARTQNGLAKEMNYGSILHAWMWSFNTMKEHMAEIADAGYTSIQTSPISVIKGPMQGKQFTENWYYVYQPAGTSIGNSVVGSEDDLKAMTSEAHKYGIRVIVDAVINHFTSDWNAIEPSWQDSSLFHTKTEGGCGDN------GTAINYSDRWQVTHCHLLGLWDLNTENQEVGNRMQSFLKEAVADGVDGFRYDAAKHIELPDEFGTHSPYFDTILDNGAQYQYGEVLQGDAGLNVAAYPALFEKYSSNGGGNTASNYGGTLRSALNSKNLNAGNLTSLQGQGVQDDQLVTWVESHDTYANGDKQSTGMTSWQIRMGWGVIGARAG…
52	GC_00000001	core	LH_961	1518	27	66	3	0	0.819741	0.718835	0.765979		Belongs to the glycosyl hydrolase 13 family		ko00000, ko00001, ko01000	35760.BCHO_0643	unknown		ko:K01176, ko:K03332		ko00051, ko00500, ko01100, ko04973, map00051, map00500, map01100, map04973		3.2.1.1, 3.2.1.80				Bifidobacteriales				amyE				G	MVPLSET-GQQLGKTKRSGGRGLIAKAVASVSAFATLAGGMALGMVAAPTASATNA-PTTSYDRTLGNAQFEAARESYGLSKEMDYGAILHAWMWSANTIKEHMEEIADAGYTSIQTVPMSTIKGPERGGVFTENWYYVYQPSGTGIGNKVIGTEAEIKAMTEEAHKHGIRIIADAVINHFTSDWNAVESSWKDSNNFHSDW-GNCGASGPGSIRGDAINYDNRWQVTQCHLLGLLDLNTQSQTVANNMKDYLTRAVADGVDGFRYDAAKHIELPNEFAQYSPYYDTILPNGAQYQYGEVLQGDQGLNAPAYPALFDKYSTNGGGNTASNYGNTIRAALQDKNINSGRLGSLQGTGVNDNQLVTWVESHDTYANTDEHSAELSSWQIRMGWGIVASRAG…
53	GC_00000001	core	LH_964	1450	27	66	3	0	0.819741	0.718835	0.765979		Belongs to the glycosyl hydrolase 13 family		ko00000, ko00001, ko01000	35760.BCHO_0644	unknown		ko:K01176		ko00500, ko01100, ko04973, map00500, map01100, map04973		3.2.1.1				Bifidobacteriales				amyE				G	MTPLSEKHGTGPVADKRPSGRGFVTKAIAGLAAVATLAGGMVVG--TSPAVAADHVGPTTSYDRTLGDATFEAARKQYGLAKEMDYGAILHAWMWSANTIKEHMAEIADAGYTSIQTVPMSTIKGPVQGMQFTENWYYVYQPTGTGIGNKVIGTEAEIKAMTEEAHKHGIRIIADAVINHFSSDWNAIESSWRDTSKFHTRN-GICGGAD-----GDEIDYGNRWKVTQCHLLGLWDLNTQSQTVADGMKDYLTRAVADGVDGFRYDAAKHIELPDEFDTHSPYFDTILPNGAQYQYGEVLQGDAGLDVAAYPALFDKYSSNGGGNTGSNYGKTIRAAVRSGRMNANSLRDLQGQGVKDNQLVTWVESHDNYANGDKESTGMTAQQIRLGWGIIGSRAG…
54	GC_00000001	core	LH_964	55	27	66	3	0	0.819741	0.718835	0.765979		Belongs to the glycosyl hydrolase 13 family		ko00000, ko00001, ko01000	1690.BPSG_1234	unknown		ko:K01176		ko00500, ko01100, ko04973, map00500, map01100, map04973		3.2.1.1				Bifidobacteriales				amyE				G	MTPLSKSAGLRTEANRRPTISRLLTRTAASIAAAATLIGGLAVG--ASSAQAA----TTTSYDRTLGNAQFEAARTQNGLAKEMNYGSILHAWMWSFNTMKEHMAEIADAGYTSIQTSPISVIKGPMQGKQFTENWYYVYQPAGTSIGNSVVGSEDDLKAMTAEAHKYGIRVIVDAVINHFTSDWNAIEPSWQDSSLFHTKTEGGCGDN------GTAINYSDRWQVTHCHLLGLWDLNTENQEVGNRVQSFLKEAVADGVDGFRYDAAKHIELPDEFGTHSPYFDTILDNGAQYQYGEVLQGDAGLNVAAYPALFEKYSSNGGGNTASNYGGTLRSALNSKNLNAGNLTSLQGQGVQDDQLVTWVESHDTYANGDKQSTGMTSWQIRMGWGVIGARAG…
55	GC_00000001	core	LH_964	1449	27	66	3	0	0.819741	0.718835	0.765979		Belongs to the glycosyl hydrolase 13 family		ko00000, ko00001, ko01000	35760.BCHO_0643	unknown		ko:K01176, ko:K03332		ko00051, ko00500, ko01100, ko04973, map00051, map00500, map01100, map04973		3.2.1.1, 3.2.1.80				Bifidobacteriales				amyE				G	MVPLSET-GQQLGKTKRSGGRGLIAKAVASVSAFATLAGGMALGMVVAPTASATNA-PTTSYDRTLGNAQFEAARESYGLSKEMDYGAILHAWMWSANTIKEHMEEIANAGYTSIQTVPISNIVGPNNGSVFTENWYYVYQPSGTGIGNKVIGTEQEIKDMTAEAHKHGIRVIADAVINHFTASWDGINSDWKNSSLFHTRSEGGCGDN------GTAIDYSNRWQVTHCHLLGLWDLNTENQEVANRMKDYLTRAVADGIDGFRYDAAKHIELPNEFQTYSPYYDTILPNGAQYQYGEVLQGDTGLNAPAYPALFDKYSTNGGGNTASNYGNTIRAALQDKNINSGRLGSLQGTGVNDNQLVTWVESHDTYANTNEYSSQLTAWQIRMGWGIVASRAG…
56	GC_00000001	core	LH_967	252	27	66	3	0	0.819741	0.718835	0.765979		Belongs to the glycosyl hydrolase 13 family		ko00000, ko00001, ko01000	1690.BPSG_1234	unknown		ko:K01176		ko00500, ko01100, ko04973, map00500, map01100, map04973		3.2.1.1				Bifidobacteriales				amyE				G	MTPLSKSAGLRTEANRRPTISRLLTKTAAGIAVAATLIGGLAVG--ASSAQAA----TTTSYDRTLGNTQFEAARTQNGLAKEMNYGSILHAWMWSFNTMKEHMAEIADAGYTSIQTSPISVIKGPMQGKQFTENWYYVYQPAGTSIGNSVVGSEDDLKAMTAEAHKYGVRVIVDAVINHFTSDWNAIEPSWQNSSLFHTKSEGGCGDN------GTAINYSNRWQVTHCHLLGLWDLNTENQEVGNRMQGFLKEAVADGVDGFRYDAAKHIELPDEFGTHSPYFDTILDNGAQYQYGEVLQGDAGLNVAAYPALFEKYSSNGGGNTASNYGGTLRNALNSKNLNAGNLTSLQGQGVQDDQLVTWVESHDTYANGDKQSTGMTSWQIRMGWGVIGARAG…
57	GC_00000001	core	LH_971	786	27	66	3	0	0.819741	0.718835	0.765979		Belongs to the glycosyl hydrolase 13 family		ko00000, ko00001, ko01000	1690.BPSG_1234	unknown		ko:K01176		ko00500, ko01100, ko04973, map00500, map01100, map04973		3.2.1.1				Bifidobacteriales				amyE				G	MTPLSKSAGLRTEANRRPTISRLLTKTAAGIAVAATLIGGLAVG--ASSAQAA----TTTSYDRTLGNTQFEAARTQNGLAKEMNYGSILHAWMWSFNTMKEHMAEIADAGYTSIQTSPISVIKGPMQGKQFTENWYYVYQPAGTSIGNSVVGSEDDLKAMTAEAHKYGVRVIVDAVINHFTSDWNAIEPSWQNSSLFHTKSEGGCGDN------GTAINYSNRWQVTHCHLLGLWDLNTENQEVGNRMQGFLKEAVADGVDGFRYDAAKHIELPDEFGTHSPYFDTILDNGAQYQYGEVLQGDAGLNVAAYPALFEKYSSNGGGNTASNYGGTLRNALNSKNLNAGNLTSLQGQGVQDDQLVTWVESHDTYANGDKQSTGMTSWQIRMGWGVIGARAG…
58	GC_00000001	core	LH_973	779	27	66	3	0	0.819741	0.718835	0.765979		Belongs to the glycosyl hydrolase 13 family		ko00000, ko00001, ko01000	35760.BCHO_0644	unknown		ko:K01176		ko00500, ko01100, ko04973, map00500, map01100, map04973		3.2.1.1				Bifidobacteriales				amyE				G	MTPLSEKHGAGPVSDKRPSGRRFVTKAIAGLAAAATLAGGMVAG--TSTAVAADHVGPTTSYDRTLGNATFEAARKQYGLAQEMRYGAILHAWMWSANTIKAHMEEIANAGYTSIQTVPMSTIKGPVEGMQFTENWYYVYQPSGTGIGNKVIGTEAEIRAMTEEAHKHGIRIIADAVINHFTSDWNAVESSWKQTSNFHPDW-GICEKEKPTSPRGDKIDYGNRWQVTQCHLLGLLDLNTQNQTVANNMKDYLTRAVDAGVDGFRYDAAKHIELPDEFDTHSPYYDTILPNGAQYQYGEVLQGDSGLNAAAYPALFDKYSSNGGGNTGSNYGKAIRGAIRSGRMNATSLRDLQGTGVRDNQLVTWVESHDNYANGDKESTSITADKIRMGWAIVASRAG…
59	GC_00000001	core	LH_973	640	27	66	3	0	0.819741	0.718835	0.765979		Belongs to the glycosyl hydrolase 13 family		ko00000, ko00001, ko01000	1690.BPSG_1234	unknown		ko:K01176		ko00500, ko01100, ko04973, map00500, map01100, map04973		3.2.1.1				Bifidobacteriales				amyE				G	MTPLSKSAGLRTEANRRPTISRLLTKTAAGIAVAATLIGGLAVG--ASSAQAA----TTTSYDRTLGNTQFEAARTQNGLAKEMNYGSILHAWMWSFNTMKEHMAEIADAGYTSIQTSPISVIKGPMQGKQFTENWYYVYQPAGTSIGNSVVGSEDDLKAMTAEAHKYGVRVIVDAVINHFTSDWNAIEPSWQNSSLFHTKSEGGCGDN------GTAINYSNRWQVTHCHLLGLWDLNTENQEVGNRMQGFLKEAVADGVDGFRYDAAKHIELPDEFGTHSPYFDTILDNGAQYQYGEVLQGDAGLNVAAYPALFEKYSSNGGGNTASNYGGTLRNALNSKNLNAGNLTSLQGQGVQDDQLVTWVESHDTYANGDKQSTGMTSWQIRMGWGVIGARAG…
60	GC_00000001	core	LH_973	778	27	66	3	0	0.819741	0.718835	0.765979		Belongs to the glycosyl hydrolase 13 family		ko00000, ko00001, ko01000	35760.BCHO_0643	unknown		ko:K01176, ko:K03332		ko00051, ko00500, ko01100, ko04973, map00051, map00500, map01100, map04973		3.2.1.1, 3.2.1.80				Bifidobacteriales				amyE				G	MVPLSET-EQQLGKTKRPGGRGLIAKAVASVSAFATLAGGMALGMVAAPAASAANA-PTTSYDRTLGNAQFEAARESYGLSKEMDYGAILHAWMWSANTIKAHMDEIADAGYTSIQTVPISNIVGPNHGGVFTENWYYVYQPSGTGIGNKVIGTEQEIKDMTAEAHKHGIRVIADAVINHFTASWDGINSDWKNSNLFHTRSEGGCGDN------GTAIDYRKRWQVTHCHLLGLWDLNTENQTVANRMKDYLTRAVADGIDGFRYDAAKHIELPNEFQTYSPYYDTILPNGAQYQYGEVLQGDEGLNAPAYPALFDKYSTNGGGNTASHYGNTIRAALQDKNIGSGRLGSLQGTGVRDNQLVTWVESHDTYANTNEYSSQLTAWQIRMGWGIVASRAG…
61	GC_00000001	core	LH_976	23	27	66	3	0	0.819741	0.718835	0.765979		Belongs to the glycosyl hydrolase 13 family		ko00000, ko00001, ko01000	35760.BCHO_0644	unknown		ko:K01176		ko00500, ko01100, ko04973, map00500, map01100, map04973		3.2.1.1				Bifidobacteriales				amyE				G	MTPLSEKHGAGPVSDKRPLGRRFVTKAIAGLAAAATLAGGMVVG--TSPAVAADHVGPTTSYDRTLGNATFEAARKQYGLAKEMDYGAILHAWMWSANTIKNNMQVIADAGYTSIQTVPMSTIKGPVEGTIFTENWYYVYQPSGTGIGNKVIGTEAEIKAMTEEAHKYGIRVIADAVINHFTSDWNAVESNWKDSNNFHGDF-DVCQKSKPESARGDAIDYNDRWQVTQCHLLGLLDLKTQSQDVSDRMADYLKRAVADGVDGFRYDAAKHIELPDEFSTHSPYYDTILPNGAQYQYGEVLQGDKGLNAAAYPALFDKYSSNGGGNTGSNYGKAIRGAIRSGRMNANSLRDLQGTGVRDNQLVTWVESHDNYANGDKESTGITADKIRMGWAIIASRAG…
62	GC_00000001	core	LH_976	326	27	66	3	0	0.819741	0.718835	0.765979		Belongs to the glycosyl hydrolase 13 family		ko00000, ko00001, ko01000	1690.BPSG_1234	unknown		ko:K01176		ko00500, ko01100, ko04973, map00500, map01100, map04973		3.2.1.1				Bifidobacteriales				amyE				G	MTPLSKSAGLRTEANRRPTISRLLTKTAAGIAVAATLIGGLAVG--ASSAQAA----TTTSYDRTLGNTQFEAARTQNGLAKEMNYGSILHAWMWSFNTMKEHMAEIADAGYTSIQTSPISVIKGPMQGKQFTENWYYVYQPAGTSIGNSVVGSEDDLKAMTAEAHKYGVRVIVDAVINHFTSDWNAIEPSWQNSSLFHTKSEGGCGDN------GTAINYSNRWQVTHCHLLGLWDLNTENQEVGNRMQGFLKEAVADGVDGFRYDAAKHIELPDEFGTHSPYFDTILDNGAQYQYGEVLQGDAGLNVAAYPALFEKYSSNGGGNTASNYGGTLRNALNSKNLNAGNLTSLQGQGVQDDQLVTWVESHDTYANGDKQSTGMTSWQIRMGWGVIGARAG…
63	GC_00000001	core	LH_976	24	27	66	3	0	0.819741	0.718835	0.765979		Belongs to the glycosyl hydrolase 13 family		ko00000, ko00001, ko01000	35760.BCHO_0643	unknown		ko:K01176, ko:K03332		ko00051, ko00500, ko01100, ko04973, map00051, map00500, map01100, map04973		3.2.1.1, 3.2.1.80				Bifidobacteriales				amyE				G	MVPLSET-EQQLGKTKRPGGRGLIAKAVASVSAFATLAGGMALGMVAAPAASAANA-PTTSYDRTLGNAQFEAARESYGLSKEMDYGAILHAWMWSANTIKAHMEEIADAGYTSIQTVPISNIVGPNHGTQFTENWYYVYQPAGTDIGNKVIGTEAEIKAMTEEAHKYGIRIIADAVINHFTADWNGISSGWKNSSLFHTRTEGGCGDN------GTKIDYRKRWQVTHCHLLSLWDLNTENQEVANRMKDYLKRAVADGIDGFRYDAAKHIELPNEFGTYSPYYDTILPNGAQYQYGEVLQGDEGLNAPAYPALFDKYSTNGGGNTASHYGNEIRNAMWDKNINSGRLGSLQGTGVRDNQLVTWVESHDTYANPDEHSAELSAWQIRMGWGIVASRAG…
64	GC_00000001	core	LH_977	1475	27	66	3	0	0.819741	0.718835	0.765979		Belongs to the glycosyl hydrolase 13 family		ko00000, ko00001, ko01000	1690.BPSG_1234	unknown		ko:K01176		ko00500, ko01100, ko04973, map00500, map01100, map04973		3.2.1.1				Bifidobacteriales				amyE				G	MTPLSKSAGLRTEANRRPTISRLLTRTAASIAAAATLIGGLAVG--ASSAQAA----TTTSYDRTLGNAQFEAARTQNGLAKEMNYGSILHAWMWSFNTMKEHMAEIADAGYTSIQTSPISVIKGPMQGKQFTENWYYVYQPAGTSIGNSVVGSEDDLKAMTAEAHKYGIRVIVDAVINHFTSDWNAIEPSWQDSSLFHTKTEGGCGDN------GTAINYSDRWQVTHCHLLGLWDLNTENQEVGNRMQSFLKEAVADGVDGFRYDAAKHIELPDEFGTHSPYFDTILDNGAQYQYGEVLQGDAGLNVAAYPALFEKYSSNGGGNTASNYGGTLRSALNSKNLNAGNLTSLQGQGVQDDQLVTWVESHDTYANGDKQSTGMTSWQIRMGWGVIGARAG…
65	GC_00000001	core	LH_979	1256	27	66	3	0	0.819741	0.718835	0.765979		Belongs to the glycosyl hydrolase 13 family		ko00000, ko00001, ko01000	1690.BPSG_1234	unknown		ko:K01176		ko00500, ko01100, ko04973, map00500, map01100, map04973		3.2.1.1				Bifidobacteriales				amyE				G	MTPLSKSAGLRTEANRRPTISRLLTRTAASIAAAATLIGGLAVG--ASSAQAA----TTTSYDRTLGNAQFEAARTQNGLAKEMNYGSILHAWMWSFNTMKEHMAEIADAGYTSIQTSPISVIKGPMQGKQFTENWYYVYQPAGTSIGNSVVGSEDDLKAMTAEAHKYGIRVIVDAVINHFTSDWNAIEPSWQDSSLFHTKTEGGCGDN------GTAINYSDRWQVTHCHLLGLWDLNTENQEVGNRMQSFLKEAVADGVDGFRYDAAKHIELPDEFGTHSPYFDTILDNGAQYQYGEVLQGDAGLNVAAYPALFEKYSSNGGGNTASNYGGTLRSALNSKNLNAGNLTSLQGQGVQDDQLVTWVESHDTYANGDKQSTGMTSWQIRMGWGVIGARAG…
66	GC_00000001	core	LH_980	1255	27	66	3	0	0.819741	0.718835	0.765979		Belongs to the glycosyl hydrolase 13 family		ko00000, ko00001, ko01000	1690.BPSG_1234	unknown		ko:K01176		ko00500, ko01100, ko04973, map00500, map01100, map04973		3.2.1.1				Bifidobacteriales				amyE				G	MTPLSKSAGLRTEANRRPTISRLLTKTAAGIAAAATLIGGLAVG--ASSAQAA----TTTSYDRTLGNAQFEAARTQNGLAKEMNYGSILHAWMWSFNTMKEHMAEIADAGYTSIQTSPISVIKGPMQGKQFTENWYYVYQPAGTSIGNSVVGSEDDLKAMTAEAHKYGIRVIVDAVINHFTSDWNAIEPSWQDSSLFHTKSEGGCGNN------GTAINYSDRWQVTHCHLLGLWDLNTENQEVGNRMQGFLKEAVADGVDGFRYDAAKHIELPDEFGTHSPYFDTILDNGAQYQYGEVLQGDAGLNVAAYPALFEKYSSNGGGNTASNYGGTLRSALNSKNLNAGNLTSLQGQGVQDDQLVTWVESHDTYANGDKQSTGMTSWQIRMGWGVIGARAG…
67	GC_00000002	core	B_castoris_2020B	1594	27	66	3	0	0.777929	0.742806	0.759962		Subtilase family		ko00000, ko00001, ko01000, ko01002, ko03110	547043.BIFPSEUDO_03384	unknown		ko:K14645		ko02024, map02024						Bifidobacteriales								O	MNPTTRKNSVYLPCVAWWRRGLVAVCAFVVAVVLAL---APCVPASAGEA-GLW-YIDDLGVRDAWAQGITGKGVKVAVLDSDVVSDYPA--LTDADVSYKLVLKEDGATRCHAQDHEDIVLTTDEPFRKSSD-ILSTHGTEVVGMIVGSGKGYDGNPGVTGIAPDASVTAYPIDVSKSNLSDSDATCMTDSGRGIAINRVLSAAID--DGARVVNMSFTSMQDPDVDTYVKALRKGVIIVNARWNTNTPGTDDLVGEPMDMTYFPGTVTVSAVGPEGKLSEGPSDTKDGNVSFVAPGTRMLIPNSSNPKVLSADGEGNSYAAPMVAGYVALAMQKWPDATGNQILQALVRSTKNNPWGAGKLDPEHRYGYGQPDVAKLLSTDPSQYPDINPLLEAAVT…
68	GC_00000002	core	B_castoris_2020B	1586	27	66	3	0	0.777929	0.742806	0.759962		Subtilase family		ko00000, ko00001, ko01000, ko01002, ko03110	547043.BIFPSEUDO_03384	unknown		ko:K14645		ko02024, map02024						Bifidobacteriales								O	----MVDEGDGMLRAAWWRRGLVAVCAFVAAVVLVL---VPCVQASAGEA-GLW-YIDDTGVRDAWAQGITGKGVKIAVLDSDVVSDYPA--LADADMSYRLVLPNS-ATRCHADSDLVVVLTVEDPSKKSSSGILSTHGTEAAAMIVGSGKGYDGNPGMVGVAPDASVTSYPVGISRSSSSLNDATCVTDTNRAIKLKDVLSAAVD--DGARVVNMSFTSMQDPDVDTYVKALRKGVIIVNARSNTTLPGADDLVGEPMDMTYFPGTVTVSAVGPEGKLSEGPSDTKDGNVSLVAPGVDVAIPDWSDPKELDANGRGNSLGASMVAGYVALAMQKWPDATGNQILQALVRSTKDNAWGAGKLDPEHRYGYGQPDVAKLLSTDPSQYPDINPLLEAAVT…
69	GC_00000002	core	LH_775	1313	27	66	3	0	0.777929	0.742806	0.759962		Subtilase family		ko00000, ko00001, ko01000, ko01002, ko03110	547043.BIFPSEUDO_03384	unknown		ko:K14645		ko02024, map02024						Bifidobacteriales								O	----MVDEGDGMLRAAWWRRGLVAVCAFVAAVVLVL---VPCVQASAGEA-GLW-YIDDTGVRDAWAQGITGKGVKIAVLDSDVVSDYPA--LADADMSYRLVLPNS-ATRCHADSDLAVVLTVEDPSKKSSSGVLSTHGTEAAAMIVGSGKGYDGNPGMVGVAPDASVTSYPVGISRSSSSLNDATCVTDTNRAIKLKDVLSAAVD--DGARVVNMSFGTMQDPDVDTYVKALRKGVIIVNARSNTTLPGADDLVGEPMDMTYFPGTVTVSAVGPEGKLSEGPSDTKDGNVSLVAPGVDVAIPDWSDPKELDANGRGNSLGASMVAGYVALAMQRWPDATGNQILQALVRSTKDNAWGAGKLDPEHKYGYGQPDVAKLLATDPSQYPDINPLLEAAVT…
70	GC_00000002	core	LH_775	1321	27	66	3	0	0.777929	0.742806	0.759962		Subtilase family		ko00000, ko00001, ko01000, ko01002, ko03110	547043.BIFPSEUDO_03384	unknown		ko:K14645		ko02024, map02024						Bifidobacteriales								O	-----------MRGVSWLRHGCTSVCAVLCVVGLAV---VPCVSASAVE--NMWYYLDDTGVRDAWAQGITGKGVKVAVLDLDVVSDYPA--LADADMSYRLVLDDD-ATRCHAMSDPDLVLSAADPSRKSAD-ILSTHGTDVVSLIVGSGKGYDGNAGMQGVAPGASVTSYPVGISRSEYSDDVDTCVTDAGHGIGINEVLSAAVD--DGARVVNMSFGTEQDPDVDTYVKALRKGVVIVNARDNIRTPGADDLVGEPMNTTYFPGTLTVSAVGPQGKLDEGSSDTKDGNVSFVAPGAKVAIPDSLDYKVLAANGWGNSLAAPMVAGYVALAMQKWPDATGNQVLQALVRSTKDNAWGAGKLDPEHKYGYGQPDVAKLLATDPSQYPDINPLLEAAVT…
71	GC_00000002	core	LH_799	1472	27	66	3	0	0.777929	0.742806	0.759962		Subtilase family		ko00000, ko00001, ko01000, ko01002, ko03110	547043.BIFPSEUDO_03384	unknown		ko:K14645		ko02024, map02024						Bifidobacteriales								O	----MVDEGDGMLRAAWWRRGLVAVCAFVAAVVLVL---VPCVQASAGEA-GLW-YIDDTGVRDAWAQGITGKGVKIAVLDSDVVSDYPA--LADADMSYRLVLPNS-ATRCHADSDLAVVLTVEDPSKKSSSGVLSTHGTEAAAMIVGSGKGYDGNPGMVGVAPDASVTSYPVGISRSSSSLNDATCVTDTNRAIKLKDVLSAAVD--DGARVVNMSFGTMQDPDVDTYVKALRKGVIIVNARSNTTLPGADDLVGEPMDMTYFPGTVTVSAVGPEGKLSEGPSDTKDGNVSLVAPGVDVAIPDWSDPKELDANGRGNSLGASMVAGYVALAMQRWPDATGNQILQALVRSTKDNAWGAGKLDPEHKYGYGQPDVAKLLATDPSQYPDINPLLEAAVT…
72	GC_00000002	core	LH_799	1480	27	66	3	0	0.777929	0.742806	0.759962		Subtilase family		ko00000, ko00001, ko01000, ko01002, ko03110	547043.BIFPSEUDO_03384	unknown		ko:K14645		ko02024, map02024						Bifidobacteriales								O	-----------MRGVSWLRHGCTSVCAVLCVVGLAV---VPCVSASAVE--NMWYYLDDTGVRDAWAQGITGKGVKVAVLDLDVVSDYPA--LADADMSYRLVLDDD-ATRCHAMSDPDLVLSAADPSRKSAD-ILSTHGTDVVSLIVGSGKGYDGNAGMQGVAPGASVTSYPVGISRSEYSDDVDTCVTDAGHGIGINEVLSAAVD--DGARVVNMSFGTEQDPDVDTYVKALRKGVVIVNARDNIRTPGADDLVGEPMNTTYFPGTLTVSAVGPQGKLDEGSSDTKDGNVSFVAPGAKVAIPDSLDYKVLAANGWGNSLAAPMVAGYVALAMQKWPDATGNQVLQALVRSTKDNAWGAGKLDPEHKYGYGQPDVAKLLATDPSQYPDINPLLEAAVT…
73	GC_00000002	core	LH_805	1905	27	66	3	0	0.777929	0.742806	0.759962		Subtilase family		ko00000, ko00001, ko01000, ko01002, ko03110	547043.BIFPSEUDO_03384	unknown		ko:K14645		ko02024, map02024						Bifidobacteriales								O	----MVDEGDGMLRVVRWRRGLVAVCAFVVAVVLAL---APCVPASAGEA-GLW-YIDDLGVRDAWAQGITGKGVKVAVLDSDVVSDYPA--LTDADVSYKLVLKEDGATRCHAQDHEDIVLTTDEPFRKSSD-ILSTHGTEVVGMIVGSGKGYDGNPGVTGIAPDASVTAYPIDVSKSNLSDSDATCMTDSGRGIAINRVLSAAID--DGARVVNMSFTSMQDPDVDTYVKALRKGVIIVNARWNTNTPGTDDLVGEPMDMTYFPGTVTVSAVGPEGKLSEGPSDTKDGNVSFVAPGTRMLIPNSSNPKVLSADGEGNSYAAPMVAGYVALAMQKWPDATGNQVLQALVRSTKDNAWGAGKLDPAHKYGYGQPDVAKLLSTDPSQYPDINPLLEAAVT…
74	GC_00000002	core	LH_867	1622	27	66	3	0	0.777929	0.742806	0.759962		Subtilase family		ko00000, ko00001, ko01000, ko01002, ko03110	547043.BIFPSEUDO_03384	unknown		ko:K14645		ko02024, map02024						Bifidobacteriales								O	----MVDEGDGMLRAAWWRRGLVAVCAFVVAVVLAL---APCVPASAGEA-GLW-YIDDLGVRDAWAQGITGKGVKVAVLDSDVVSDYPA--LTDADVSYKLVLKEDGATRCHAQ-DHDIVLTTDEPFRKSSD-ILSTHGTEVVGMIVGSGKGYDGNPGVTGIAPDTSVTAYPIDVSKSNLSDSDATCMTDSGRGIAINRVLSAAID--DGARVVNMSFTSMQDPDVDT--------------------------------------------------------------------------------------------------------------------------------------------------------------------------…
75	GC_00000002	core	LH_867	1621	27	66	3	0	0.777929	0.742806	0.759962		Subtilase family		ko00000, ko00001, ko01000, ko01002, ko03110	547043.BIFPSEUDO_03384	unknown		ko:K14645		ko02024, map02024						Bifidobacteriales								O	----MVDEGDGMLRAAWWRRGLVAVCAFVAAVVLAL---APCISASAVE--NMWYYLDDTGVRDAWAQGITGKGVKVAVLDSDVVSDYPA--LADADMSYRLVLDDD-ATRCHAKSDPDLVLSAADPSRKSAD-ILSTHGTDVVSLIVGSGKGYDGNAGIQGVAPGASVTSYPVDISRSEYSDDGDTCVTDAGHGIGINEVLSAAVD--DGARVVNMSFGTMQDPDVDTYVKALRKGVIIVNARSNDSIPGADDLVGKPMNTTYFPGTLTVSAVGPQGKLSEGFSDTKDGNVTFVAPGAGVPSSGSLDPKVLDDDNQGNSLAAPMVAGYVALAMQKWPEATGNQVLQALVRSTKNNAWGAGKLDPEHKYGYGQPDVAKLLATDPSQYPDINPLLEAAVT…
76	GC_00000002	core	LH_867	1623	27	66	3	0	0.777929	0.742806	0.759962		Subtilase family		ko00000, ko00001, ko01000, ko01002, ko03110	1688.BCUN_1515	unknown		ko:K14645		ko02024, map02024						Bifidobacteriales								O	----------------MWIRNIKALRKGVIIVNARWNTNTPGTDDLVGEPMDMTYFPGTVTVSAVGPEGKLSEG-PSDTKDGNVSFVAPGTRMLIPNSSNPKVLSADGEGNSYAA--PMVAGYVALAMQKWPD----ATGNQILQALVRSTK--DNAWGAGKLDPEHKYGYGQPDVAK--------LLATDPSQYPDINPLLEAAVTNSDAHEETQGMYTDRTDP------------------------------------------------------------------------------------------------------------------------------------------------------------------------------…
77	GC_00000002	core	LH_872	1376	27	66	3	0	0.777929	0.742806	0.759962		Subtilase family		ko00000, ko00001, ko01000, ko01002, ko03110	547043.BIFPSEUDO_03384	unknown		ko:K14645		ko02024, map02024						Bifidobacteriales								O	----MVDEGDGMLRAAWWRRGLVAVCAFVVAVVLAL---APCVPASAGEA-GLW-YIDDLGVRDAWAQGITGKGVKVAVLDSDVVSDYPA--LTDADVSYKLVLKEDGATRCHAQ-DHDIVLTTDEPFRKSSD-ILSTHGTEVVGMIVGSGKGYDGNPGVTGIAPDTSVTAYPIDVSKSNLSDSDATCMTDSGRGIAINRVLSAAID--DGARVVNMSFTSMQDPDVDT--------------------------------------------------------------------------------------------------------------------------------------------------------------------------…
78	GC_00000002	core	LH_872	1377	27	66	3	0	0.777929	0.742806	0.759962		Subtilase family		ko00000, ko00001, ko01000, ko01002, ko03110	547043.BIFPSEUDO_03384	unknown		ko:K14645		ko02024, map02024						Bifidobacteriales								O	----MVDEGDGMLRAAWWRRGLVAVCAFVAAVVLAL---APCISASAVE--NMWYYLDDTGVRDAWAQGITGKGVKVAVLDSDVVSDYPA--LADADMSYRLVLDDD-ATRCHAKSDPDLVLSAADPSRKSAD-ILSTHGTDVVSLIVGSGKGYDGNAGIQGVAPGASVTSYPVDISRSEYSDDGDTCVTDAGHGIGINEVLSAAVD--DGARVVNMSFGTMQDPDVDTYVKALRKGVIIVNARSNDSIPGADDLVGKPMNTTYFPGTLTVSAVGPQGKLSEGFSDTKDGNVTFVAPGAGVPSSGSLDPKVLDDDNQGNSLAAPMVAGYVALAMQKWPEATGNQVLQALVRSTKNNAWGAGKLDPEHKYGYGQPDVAKLLATDPSQYPDINPLLEAAVT…
79	GC_00000002	core	LH_872	1375	27	66	3	0	0.777929	0.742806	0.759962		Subtilase family		ko00000, ko00001, ko01000, ko01002, ko03110	1688.BCUN_1515	unknown		ko:K14645		ko02024, map02024						Bifidobacteriales								O	----------------MWIRNIKALRKGVIIVNARWNTNTPGTDDLVGEPMDMTYFPGTVTVSAVGPEGKLSEG-PSDTKDGNVSFVAPGTRMLIPNSSNPKVLSADGEGNSYAA--PMVAGYVALAMQKWPD----ATGNQILQALVRSTK--DNAWGAGKLDPEHKYGYGQPDVAK--------LLATDPSQYPDINPLLEAAVTNSDAHEETQGMYTDRTDP------------------------------------------------------------------------------------------------------------------------------------------------------------------------------…
80	GC_00000002	core	LH_874	1815	27	66	3	0	0.777929	0.742806	0.759962		Subtilase family		ko00000, ko00001, ko01000, ko01002, ko03110	547043.BIFPSEUDO_03384	unknown		ko:K14645		ko02024, map02024						Bifidobacteriales								O	----MVDEGDGMLRAAWWRRGLVAVCAFVVAVVLAL---APCVPASAGEA-GLW-YIDDLGVRDAWAQGITGKGVKVAVLDSDVVSDYPA--LTDADVSYKLVLKEDGATRCHAQ-DHDIVLTTDEPFRKSSD-ILSTHGTEVVGMIVGSGKGYDGNPGVTGIAPDTSVTAYPIDVSKSNLSDSDATCMTDSGRGIAINRVLSAAID--DGARVVNMSFTSMQDPDVDT--------------------------------------------------------------------------------------------------------------------------------------------------------------------------…
81	GC_00000002	core	LH_874	1814	27	66	3	0	0.777929	0.742806	0.759962		Subtilase family		ko00000, ko00001, ko01000, ko01002, ko03110	547043.BIFPSEUDO_03384	unknown		ko:K14645		ko02024, map02024						Bifidobacteriales								O	----MVDEGDGMLRAAWWRRGLVAVCAFVAAVVLAL---APCISASAVE--NMWYYLDDTGVRDAWAQGITGKGVKVAVLDSDVVSDYPA--LADADMSYRLVLDDD-ATRCHAKSDPDLVLSAADPSRKSAD-ILSTHGTDVVSLIVGSGKGYDGNAGIQGVAPGASVTSYPVDISRSEYSDDGDTCVTDAGHGIGINEVLSAAVD--DGARVVNMSFGTMQDPDVDTYVKALRKGVIIVNARSNDSIPGADDLVGKPMNTTYFPGTLTVSAVGPQGKLSEGFSDTKDGNVTFVAPGAGVPSSGSLDPKVLDDDNQGNSLAAPMVAGYVALAMQKWPEATGNQVLQALVRSTKNNAWGAGKLDPEHKYGYGQPDVAKLLATDPSQYPDINPLLEAAVT…
82	GC_00000002	core	LH_874	1816	27	66	3	0	0.777929	0.742806	0.759962		Subtilase family		ko00000, ko00001, ko01000, ko01002, ko03110	1688.BCUN_1515	unknown		ko:K14645		ko02024, map02024						Bifidobacteriales								O	----------------MWIRNIKALRKGVIIVNARWNTNTPGTDDLVGEPMDMTYFPGTVTVSAVGPEGKLSEG-PSDTKDGNVSFVAPGTRMLIPNSSNPKVLSADGEGNSYAA--PMVAGYVALAMQKWPD----ATGNQILQALVRSTK--DNAWGAGKLDPEHKYGYGQPDVAK--------LLATDPSQYPDINPLLEAAVTNSDAHEETQGMYTDRTDP------------------------------------------------------------------------------------------------------------------------------------------------------------------------------…
83	GC_00000002	core	LH_876	1517	27	66	3	0	0.777929	0.742806	0.759962		Subtilase family		ko00000, ko00001, ko01000, ko01002, ko03110	547043.BIFPSEUDO_03384	unknown		ko:K14645		ko02024, map02024						Bifidobacteriales								O	----MVDEGDGMLRAAWWRRGLVAVCAFVVAVVLAL---APCVPASAGEA-GLW-YIDDLGVRDAWAQGITGKGVKVAVLDSDVVSDYPA--LTDADVSYKLVLKEDGATRCHAQ-DHDIVLTTDEPFRKSSD-ILSTHGTEVVGMIVGSGKGYDGNPGVTGIAPDTSVTAYPIDVSKSNLSDSDATCMTDSGRGIAINRVLSAAID--DGARVVNMSFTSMQDPDVDT--------------------------------------------------------------------------------------------------------------------------------------------------------------------------…
84	GC_00000002	core	LH_876	1518	27	66	3	0	0.777929	0.742806	0.759962		Subtilase family		ko00000, ko00001, ko01000, ko01002, ko03110	547043.BIFPSEUDO_03384	unknown		ko:K14645		ko02024, map02024						Bifidobacteriales								O	----MVDEGDGMLRAAWWRRGLVAVCAFVAAVVLAL---APCISASAVE--NMWYYLDDTGVRDAWAQGITGKGVKVAVLDSDVVSDYPA--LADADMSYRLVLDDD-ATRCHAKSDPDLVLSAADPSRKSAD-ILSTHGTDVVSLIVGSGKGYDGNAGIQGVAPGASVTSYPVDISRSEYSDDGDTCVTDAGHGIGINEVLSAAVD--DGARVVNMSFGTMQDPDVDTYVKALRKGVIIVNARSNDSIPGADDLVGKPMNTTYFPGTLTVSAVGPQGKLSEGFSDTKDGNVTFVAPGAGVPSSGSLDPKVLDDDNQGNSLAAPMVAGYVALAMQKWPEATGNQVLQALVRSTKNNAWGAGKLDPEHKYGYGQPDVAKLLATDPSQYPDINPLLEAAVT…
85	GC_00000002	core	LH_876	1516	27	66	3	0	0.777929	0.742806	0.759962		Subtilase family		ko00000, ko00001, ko01000, ko01002, ko03110	1688.BCUN_1515	unknown		ko:K14645		ko02024, map02024						Bifidobacteriales								O	----------------MWIRNIKALRKGVIIVNARWNTNTPGTDDLVGEPMDMTYFPGTVTVSAVGPEGKLSEG-PSDTKDGNVSFVAPGTRMLIPNSSNPKVLSADGEGNSYAA--PMVAGYVALAMQKWPD----ATGNQILQALVRSTK--DNAWGAGKLDPEHKYGYGQPDVAK--------LLATDPSQYPDINPLLEAAVTNSDAHEETQGMYTDRTDP------------------------------------------------------------------------------------------------------------------------------------------------------------------------------…
86	GC_00000002	core	LH_911	1368	27	66	3	0	0.777929	0.742806	0.759962		Subtilase family		ko00000, ko00001, ko01000, ko01002, ko03110	547043.BIFPSEUDO_03384	unknown		ko:K14645		ko02024, map02024						Bifidobacteriales								O	----MVDEGDGMLRAAWWRRGLVAVCAFVVAVVLAL---APCVPASAGEA-GLW-YIDDLGVRDAWAQGITGKGVKVAVLDSDVVSDYPA--LTDADVSYKLVLKEDGATRCHAQ-DHDIVLTTDEPFRKSSD-ILSTHGTEVVGMIVGSGKGYDGNPGVTGIAPDTSVTAYPIDVSKSNLSDSDATCMTDSGRGIAINRVLSAAID--DGARVVNMSFTSMQDPDVDT--------------------------------------------------------------------------------------------------------------------------------------------------------------------------…
87	GC_00000002	core	LH_911	1367	27	66	3	0	0.777929	0.742806	0.759962		Subtilase family		ko00000, ko00001, ko01000, ko01002, ko03110	547043.BIFPSEUDO_03384	unknown		ko:K14645		ko02024, map02024						Bifidobacteriales								O	----MVDEGDGMLRAAWWRRGLVAVCAFVAAVVLAL---APCISASAVE--NMWYYLDDTGVRDAWAQGITGKGVKVAVLDSDVVSDYPA--LADADMSYRLVLDDD-ATRCHAKSDPDLVLSAADPSRKSAD-ILSTHGTDVVSLIVGSGKGYDGNAGIQGVAPGASVTSYPVDISRSEYSDDGDTCVTDAGHGIGINEVLSAAVD--DGARVVNMSFGTMQDPDVDTYVKALRKGVIIVNARSNDSIPGADDLVGKPMNTTYFPGTLTVSAVGPQGKLSEGFSDTKDGNVTFVAPGAGVPSSGSLDPKVLDDDNQGNSLAAPMVAGYVALAMQKWPEATGNQVLQALVRSTKDNAWGAGKLDPEHKYGYGQPDVAKLLATDPSQYPDINPLLEAAVT…
88	GC_00000002	core	LH_911	1369	27	66	3	0	0.777929	0.742806	0.759962		Subtilase family		ko00000, ko00001, ko01000, ko01002, ko03110	1688.BCUN_1515	unknown		ko:K14645		ko02024, map02024						Bifidobacteriales								O	----------------MWIRNIKALRKGVIIVNARWNTNTPGTDDLVGEPMDMTYFPGTVTVSAVGPEGKLSEG-PSDTKDGNVSFVAPGTRMLIPNSSNPKVLSADGEGNSYAA--PMVAGYVALAMQKWPD----ATGNQILQALVRSTK--DNAWGAGKLDPEHKYGYGQPDVAK--------LLATDPSQYPDINPLLEAAVTNSDAHEETQGMYTDRTDP------------------------------------------------------------------------------------------------------------------------------------------------------------------------------…
89	GC_00000002	core	LH_912	1258	27	66	3	0	0.777929	0.742806	0.759962		Subtilase family		ko00000, ko00001, ko01000, ko01002, ko03110	547043.BIFPSEUDO_03384	unknown		ko:K14645		ko02024, map02024						Bifidobacteriales								O	----MVDEGDGMLRAAWWRRGLVAVCAFVVAVVLAL---APCVPASAGEA-GLW-YIDDLGVRDAWAQGITGKGVKVAVLDSDVVSDYPA--LTDADVSYKLVLKEDGATRCHAQ-DHDIVLTTDEPFRKSSD-ILSTHGTEVVGMIVGSGKGYDGNPGVTGIAPDTSVTAYPIDVSKSNLSDSDATCMTDSGRGIAINRVLSAAID--DGARVVNMSFTSMQDPDVDT--------------------------------------------------------------------------------------------------------------------------------------------------------------------------…
90	GC_00000002	core	LH_912	1259	27	66	3	0	0.777929	0.742806	0.759962		Subtilase family		ko00000, ko00001, ko01000, ko01002, ko03110	547043.BIFPSEUDO_03384	unknown		ko:K14645		ko02024, map02024						Bifidobacteriales								O	----MVDEGDGMLRAAWWRRGLVAVCAFVAAVVLAL---APCISASAVE--NMWYYLDDTGVRDAWAQGITGKGVKVAVLDSDVVSDYPA--LADADMSYRLVLDDD-ATRCHAKSDPDLVLSAADPSRKSAD-ILSTHGTDVVSLIVGSGKGYDGNAGIQGVAPGASVTSYPVDISRSEYSDDGDTCVTDAGHGIGINEVLSAAVD--DGARVVNMSFGTMQDPDVDTYVKALRKGVIIVNARSNDSIPGADDLVGKPMNTTYFPGTLTVSAVGPQGKLSEGFSDTKDGNVTFVAPGAGVPSSGSLDPKVLDDDNQGNSLAAPMVAGYVALAMQKWPEATGNQVLQALVRSTKNNAWGAGKLDPEHKYGYGQPDVAKLLATDPSQYPDINPLLEAAVT…
91	GC_00000002	core	LH_912	1257	27	66	3	0	0.777929	0.742806	0.759962		Subtilase family		ko00000, ko00001, ko01000, ko01002, ko03110	1688.BCUN_1515	unknown		ko:K14645		ko02024, map02024						Bifidobacteriales								O	----------------MWIRNIKALRKGVIIVNARWNTNTPGTDDLVGEPMDMTYFPGTVTVSAVGPEGKLSEG-PSDTKDGNVSFVAPGTRMLIPNSSNPKVLSADGEGNSYAA--PMVAGYVALAMQKWPD----ATGNQILQALVRSTK--NNAWGAGKLDPEHKYGYGQPDVAK--------LLATDPSQYPDINPLLEAAVTNSDAHEETRGMYTDRTDP------------------------------------------------------------------------------------------------------------------------------------------------------------------------------…
92	GC_00000002	core	LH_917	1623	27	66	3	0	0.777929	0.742806	0.759962		Subtilase family		ko00000, ko00001, ko01000, ko01002, ko03110	547043.BIFPSEUDO_03384	unknown		ko:K14645		ko02024, map02024						Bifidobacteriales								O	----MVDEGDGMLRAAWWRRGLVAVCAFVVAVVLAL---APCVPASAGEA-GLW-YIDDLGVRDAWAQGITGKGVKVAVLDSDVVSDYPA--LTDADVSYKLVLKEDGATRCHAQ-DHDIVLTTDEPFRKSSD-ILSTHGTEVVGMIVGSGKGYDGNPGVTGIAPDTSVTAYPIDVSKSNLSDSDATCMTDSGRGIAINRVLSAAID--DGARVVNMSFTSMQDPDVDT--------------------------------------------------------------------------------------------------------------------------------------------------------------------------…
93	GC_00000002	core	LH_917	1622	27	66	3	0	0.777929	0.742806	0.759962		Subtilase family		ko00000, ko00001, ko01000, ko01002, ko03110	547043.BIFPSEUDO_03384	unknown		ko:K14645		ko02024, map02024						Bifidobacteriales								O	----MVDEGDGMLRAAWWRRGLVAVCAFVAAVVLAL---APCISASAVE--NMWYYLDDTGVRDAWAQGITGKGVKVAVLDSDVVSDYPA--LADADMSYRLVLDDD-ATRCHAKSDPDLVLSAADPSRKSAD-ILSTHGTDVVSLIVGSGKGYDGNAGIQGVAPGASVTSYPVDISRSEYSDDGDTCVTDAGHGIGINEVLSAAVD--DGARVVNMSFGTMQDPDVDTYVKALRKGVIIVNARSNDSIPGADDLVGKPMNTTYFPGTLTVSAVGPQGKLSEGFSDTKDGNVTFVAPGAGVPSSGSLDPKVLDDDNQGNSLAAPMVAGYVALAMQKWPEATGNQVLQALVRSTKNNAWGAGKLDPEHKYGYGQPDVAKLLATDPSQYPDINPLLEAAVT…
94	GC_00000002	core	LH_917	1624	27	66	3	0	0.777929	0.742806	0.759962		Subtilase family		ko00000, ko00001, ko01000, ko01002, ko03110	1688.BCUN_1515	unknown		ko:K14645		ko02024, map02024						Bifidobacteriales								O	----------------MWIRNIKALRKGVIIVNARWNTNTPGTDDLVGEPMDMTYFPGTVTVSAVGPEGKLSEG-PSDTKDGNVSFVAPGTRMLIPNSSNPKVLSADGEGNSYAA--PMVAGYVALAMQKWPD----ATGNQILQALVRSTK--DNAWGAGKLDPEHKYGYGQPDVAK--------LLATDPSQYPDINPLLEAAVTNSDAHEETQGMYTDRTDP------------------------------------------------------------------------------------------------------------------------------------------------------------------------------…
95	GC_00000002	core	LH_921	1623	27	66	3	0	0.777929	0.742806	0.759962		Subtilase family		ko00000, ko00001, ko01000, ko01002, ko03110	547043.BIFPSEUDO_03384	unknown		ko:K14645		ko02024, map02024						Bifidobacteriales								O	----MVDEGDGMLRAAWWRRGLVAVCAFVVAVVLAL---APCVPASAGEA-GLW-YIDDLGVRDAWAQGITGKGVKVAVLDSDVVSDYPA--LTDADVSYKLVLKEDGATRCHAQ-DHDIVLTTDEPFRKSSD-ILSTHGTEVVGMIVGSGKGYDGNPGVTGIAPDTSVTAYPIDVSKSNLSDSDATCMTDSGRGIAINRVLSAAID--DGARVVNMSFTSMQDPDVDT--------------------------------------------------------------------------------------------------------------------------------------------------------------------------…
96	GC_00000002	core	LH_921	1622	27	66	3	0	0.777929	0.742806	0.759962		Subtilase family		ko00000, ko00001, ko01000, ko01002, ko03110	547043.BIFPSEUDO_03384	unknown		ko:K14645		ko02024, map02024						Bifidobacteriales								O	----MVDEGDGMLRAAWWRRGLVAVCAFVAAVVLAL---APCISASAVE--NMWYYLDDTGVRDAWAQGITGKGVKVAVLDSDVVSDYPA--LADADMSYRLVLDDD-ATRCHAKSDPDLVLSAADPSRKSAD-ILSTHGTDVVSLIVGSGKGYDGNAGIQGVAPGASVTSYPVDISRSEYSDDGDTCVTDAGHGIGINEVLSAAVD--DGARVVNMSFGTMQDPDVDTYVKALRKGVIIVNARSNDSIPGADDLVGKPMNTTYFPGTLTVSAVGPQGKLSEGFSDTKDGNVTFVAPGAGVPSSGSLDPKVLDDDNQGNSLAAPMVAGYVALAMQKWPEATGNQVLQALVRSTKNNAWGAGKLDPEHKYGYGQPDVAKLLATDPSQYPDINPLLEAAVT…
97	GC_00000002	core	LH_921	1624	27	66	3	0	0.777929	0.742806	0.759962		Subtilase family		ko00000, ko00001, ko01000, ko01002, ko03110	1688.BCUN_1515	unknown		ko:K14645		ko02024, map02024						Bifidobacteriales								O	----------------MWIRNIKALRKGVIIVNARWNTNTPGTDDLVGEPMDMTYFPGTVTVSAVGPEGKLSEG-PSDTKDGNVSFVAPGTRMLIPNSSNPKVLSADGEGNSYAA--PMVAGYVALAMQKWPD----ATGNQILQALVRSTK--DNAWGAGKLDPEHKYGYGQPDVAK--------LLATDPSQYPDINPLLEAAVTNSDAHEETQGMYTDRTDP------------------------------------------------------------------------------------------------------------------------------------------------------------------------------…
98	GC_00000002	core	LH_946	1820	27	66	3	0	0.777929	0.742806	0.759962		Subtilase family		ko00000, ko00001, ko01000, ko01002, ko03110	547043.BIFPSEUDO_03384	unknown		ko:K14645		ko02024, map02024						Bifidobacteriales								O	----MVDEGDGMLRAAWWRRGLVAVCAFVVAVVLAL---APCVPASAGEA-GLW-YIDDLGVRDAWAQGITGKGVKVAVLDSDVVSDYPA--LTDADVSYKLVLKEDGATRCHAQ-DHDIVLTTDEPFRKSSD-ILSTHGTEVVGMIVGSGKGYDGNPGVTGIAPDTSVTAYPIDVSKSNLSDSDATCMTDSGRGIAINRVLSAAID--DGARVVNMSFTSMQDPDVDT--------------------------------------------------------------------------------------------------------------------------------------------------------------------------…
99	GC_00000002	core	LH_946	1821	27	66	3	0	0.777929	0.742806	0.759962		Subtilase family		ko00000, ko00001, ko01000, ko01002, ko03110	547043.BIFPSEUDO_03384	unknown		ko:K14645		ko02024, map02024						Bifidobacteriales								O	----MVDEGDGMLRAAWWRRGLVAVCAFVAAVVLAL---APCISASAVE--NMWYYLDDTGVRDAWAQGITGKGVKVAVLDSDVVSDYPA--LADADMSYRLVLDDD-ATRCHAKSDPDLVLSAADPSRKSAD-ILSTHGTDVVSLIVGSGKGYDGNAGIQGVAPGASVTSYPVDISRSEYSDDGDTCVTDAGHGIGINEVLSAAVD--DGARVVNMSFGTMQDPDVDTYVKALRKGVIIVNARSNDSIPGADDLVGKPMNTTYFPGTLTVSAVGPQGKLSEGFSDTKDGNVTFVAPGAGVPSSGSLDPKVLDDDNQGNSLAAPMVAGYVALAMQKWPEATGNQVLQALVRSTKNNAWGAGKLDPEHKYGYGQPDVAKLLATDPSQYPDINPLLEAAVT…
100	GC_00000002	core	LH_946	1819	27	66	3	0	0.777929	0.742806	0.759962		Subtilase family		ko00000, ko00001, ko01000, ko01002, ko03110	1688.BCUN_1515	unknown		ko:K14645		ko02024, map02024						Bifidobacteriales								O	----------------MWIRNIKALRKGVIIVNARWNTNTPGTDDLVGEPMDMTYFPGTVTVSAVGPEGKLSEG-PSDTKDGNVSFVAPGTRMLIPNSSNPKVLSADGEGNSYAA--PMVAGYVALAMQKWPD----ATGNQILQALVRSTK--DNAWGAGKLDPEHKYGYGQPDVAK--------LLATDPSQYPDINPLLEAAVTNSDAHEETQGMYTDRTDP------------------------------------------------------------------------------------------------------------------------------------------------------------------------------…
101	GC_00000002	core	LH_949	1521	27	66	3	0	0.777929	0.742806	0.759962		Subtilase family		ko00000, ko00001, ko01000, ko01002, ko03110	547043.BIFPSEUDO_03384	unknown		ko:K14645		ko02024, map02024						Bifidobacteriales								O	----MVDEGDGMLRAAWWRRGLVAVCAFVVAVVLAL---APCVPASAGEA-GLW-YIDDLGVRDAWAQGITGKGVKVAVLDSDVVSDYPA--LTDADVSYKLVLKEDGATRCHAQ-DHDIVLTTDEPFRKSSD-ILSTHGTEVVGMIVGSGKGYDGNPGVTGIAPDTSVTAYPIDVSKSNLSDSDATCMTDSGRGIAINRVLSAAID--DGARVVNMSFTSMQDPDVDT--------------------------------------------------------------------------------------------------------------------------------------------------------------------------…
102	GC_00000002	core	LH_949	1522	27	66	3	0	0.777929	0.742806	0.759962		Subtilase family		ko00000, ko00001, ko01000, ko01002, ko03110	547043.BIFPSEUDO_03384	unknown		ko:K14645		ko02024, map02024						Bifidobacteriales								O	----MVDEGDGMLRAAWWRRGLVAVCAFVAAVVLAL---APCISASAVE--NMWYYLDDTGVRDAWAQGITGKGVKVAVLDSDVVSDYPA--LADADMSYRLVLDDD-ATRCHAKSDPDLVLSAADPSRKSAD-ILSTHGTDVVSLIVGSGKGYDGNAGIQGVAPGASVTSYPVDISRSEYSDDGDTCVTDAGHGIGINEVLSAAVD--DGARVVNMSFGTMQDPDVDTYVKALRKGVIIVNARSNDSIPGADDLVGKPMNTTYFPGTLTVSAVGPQGKLSEGFSDTKDGNVTFVAPGAGVPSSGSLDPKVLDDDNQGNSLAAPMVAGYVALAMQKWPEATGNQVLQALVRSTKNNAWGAGKLDPEHKYGYGQPDVAKLLATDPSQYPDINPLLEAAVT…
103	GC_00000002	core	LH_949	1520	27	66	3	0	0.777929	0.742806	0.759962		Subtilase family		ko00000, ko00001, ko01000, ko01002, ko03110	1688.BCUN_1515	unknown		ko:K14645		ko02024, map02024						Bifidobacteriales								O	----------------MWIRNIKALRKGVIIVNARWNTNTPGTDDLVGEPMDMTYFPGTVTVSAVGPEGKLSEG-PSDTKDGNVSFVAPGTRMLIPNSSNPKVLSADGEGNSYAA--PMVAGYVALAMQKWPD----ATGNQILQALVRSTK--DNAWGAGKLDPEHKYGYGQPDVAK--------LLATDPSQYPDINPLLEAAVTNSDAHEETQGMYTDRTDP------------------------------------------------------------------------------------------------------------------------------------------------------------------------------…
104	GC_00000002	core	LH_950	1655	27	66	3	0	0.777929	0.742806	0.759962		Subtilase family		ko00000, ko00001, ko01000, ko01002, ko03110	547043.BIFPSEUDO_03384	unknown		ko:K14645		ko02024, map02024						Bifidobacteriales								O	----MVDEGDGMLRAAWWRRGLVAVCAFVAAVVLVL---VPCVQASAGEA-GLW-YIDDTGVRDAWAQGITGKGVKIAVLDSDVVSDYPA--LADADMSYRLVLPNS-ATRCHADSDLAVVLTVEDPSKKSSSGILSTHGTEAAAMIVGSGKGYDGNPGMVGVAPDASVTSYPVGISRSSSSLNDATCVTDTNRAIKLKDVLSAAVD--DGARVVNMSIGTMQDPDVDTYVKALRKGVIIVNARSNTTLPGADDLVGEPMDMTYFPGTVTVNAVGPEGKLSEGPSDTKDGNVSLVAPGADVAIPDQSDPKELDANGRGNSLAASMVAGYVALAMQRWPEATGNQILQALVRSTKDNAWGAGKLDPEHKYGYGQPDVAKLLATDPSQYPDINPLLEAAVT…
105	GC_00000002	core	LH_950	1662	27	66	3	0	0.777929	0.742806	0.759962		Subtilase family		ko00000, ko00001, ko01000, ko01002, ko03110	547043.BIFPSEUDO_03384	unknown		ko:K14645		ko02024, map02024						Bifidobacteriales								O	-----------MRGVSWLRHGCTSVCAVLCVVGLAV---VPCVSASAVE--NMWYYLDDTGVRDAWAQGITGKGVKVAVLDSDVVSDYPA--LADADMSYRLVLHDD-ATRCHAKSDPDLVLSAADPSRKSAD-ILSTHGTDVVSLIVGSGKGYDGNAGMQGVAPGASVTSYPVDISKSEYSDDGDVCMTDSGRGIGINQVLSAAVD--DGARVVNMSFGTMQDPDVDTYVKALRKGVIIVNARSNDSIPGADDLVGAPMNTTYFPGTLTVSAVGPQGKLDEGSSDTKDGNVSFVAPGAKVAIPDSLDYKVLAANGWGNSLAAPMVAGYVALAMQKWPDATGNQILQALVRSTKDNAWGAGKLDPEHRYGYGQPDVAKLLSTDPSQYPDINPLLEAAVT…
106	GC_00000002	core	LH_951	1518	27	66	3	0	0.777929	0.742806	0.759962		Subtilase family		ko00000, ko00001, ko01000, ko01002, ko03110	547043.BIFPSEUDO_03384	unknown		ko:K14645		ko02024, map02024						Bifidobacteriales								O	----MVDEGDGMLRAAWWRRGLVAVCAFVVAVVLAL---APCVPASAGEA-GLW-YIDDLGVRDAWAQGITGKGVKVAVLDSDVVSDYPA--LTDADVSYKLVLKEDGATRCHAQ-DHDIVLTTDEPFRKSSD-ILSTHGTEVVGMIVGSGKGYDGNPGVTGIAPDTSVTAYPIDVSKSNLSDSDATCMTDSGRGIAINRVLSAAID--DGARVVNMSFTSMQDPDVDT--------------------------------------------------------------------------------------------------------------------------------------------------------------------------…
107	GC_00000002	core	LH_951	1519	27	66	3	0	0.777929	0.742806	0.759962		Subtilase family		ko00000, ko00001, ko01000, ko01002, ko03110	547043.BIFPSEUDO_03384	unknown		ko:K14645		ko02024, map02024						Bifidobacteriales								O	----MVDEGDGMLRAAWWRRGLVAVCAFVAAVVLAL---APCISASAVE--NMWYYLDDTGVRDAWAQGITGKGVKVAVLDSDVVSDYPA--LADADMSYRLVLDDD-ATRCHAKSDPDLVLSAADPSRKSAD-ILSTHGTDVVSLIVGSGKGYDGNAGIQGVAPGASVTSYPVDISRSEYSDDGDTCVTDAGHGIGINEVLSAAVD--DGARVVNMSFGTMQDPDVDTYVKALRKGVIIVNARSNDSIPGADDLVGKPMNTTYFPGTLTVSAVGPQGKLSEGFSDTKDGNVTFVAPGAGVPSSGSLDPKVLDDDNQGNSLAAPMVAGYVALAMQKWPEATGNQVLQALVRSTKNNAWGAGKLDPEHKYGYGQPDVAKLLATDPSQYPDINPLLEAAVT…
108	GC_00000002	core	LH_951	1517	27	66	3	0	0.777929	0.742806	0.759962		Subtilase family		ko00000, ko00001, ko01000, ko01002, ko03110	1688.BCUN_1515	unknown		ko:K14645		ko02024, map02024						Bifidobacteriales								O	----------------MWIRNIKALRKGVIIVNARWNTNTPGTDDLVGEPMDMTYFPGTVTVSAVGPEGKLSEG-PSDTKDGNVSFVAPGTRMLIPNSSNPKVLSADGEGNSYAA--PMVAGYVALAMQKWPD----ATGNQILQALVRSTK--DNAWGAGKLDPEHKYGYGQPDVAK--------LLATDPSQYPDINPLLEAAVTNSDAHEETQGMYTDRTDP------------------------------------------------------------------------------------------------------------------------------------------------------------------------------…
109	GC_00000002	core	LH_955	1432	27	66	3	0	0.777929	0.742806	0.759962		Subtilase family		ko00000, ko00001, ko01000, ko01002, ko03110	547043.BIFPSEUDO_03384	unknown		ko:K14645		ko02024, map02024						Bifidobacteriales								O	----MVDEGDGMLRAAWWRRGLVAVCAFVAAVVLVL---VPCVQASAGEA-GLW-YIDDTGVRDAWAQGITGKGVKIAVLDSDVVSDYPA--LADADMSYRLVLPNS-ATRCHADSDLAVVLTVEDPSKKSSSGILSTHGTEAAAMIVGSGKGYDGNPGMVGVAPDASVTSYPVGISRSSSSLNDATCVTDTNRAIKLKDVLSAAVD--DGARVVNMSIGTMQDPDVDTYVKALRKGVIIVNARSNTTLPGADDLVGEPMDMTYFPGTVTVNAVGPEGKLSEGPSDTKDGNVSLVAPGADVAIPDQSDPKELDANGRGNSLAASMVAGYVALAMQKWPEATGNQILQALVRSTKDNAWGAGKLDPEHKYGYGQPDVATLLATDPSQYPDINPLLEAVVT…
110	GC_00000002	core	LH_955	1440	27	66	3	0	0.777929	0.742806	0.759962		Subtilase family		ko00000, ko00001, ko01000, ko01002, ko03110	547043.BIFPSEUDO_03384	unknown		ko:K14645		ko02024, map02024						Bifidobacteriales								O	-----------MRGVSWLRHGCTSVCAVLCVVGLAV---VPCISASASEN-NMWYYLDDTGVRDAWAQGITGKGVKVAVLDSDVVSDYPA--LADADMSYRLVLHDD-ATRCHAMSDPDLVLSAADPSRKSAD-ILSTHGTDVVSLIVGSGKGYDGNAGMQGVAPGASVTSYPVDISRSEYSDDGDVCVTDSGRGIGINQVLSAAVD--DGARVVNMSFGTDQDPDVDTYVKALRKGVVIVNARDNIRTPGADDLVGEPMNTTYFPGTLAVSAVGPQGKLSEGTSDTKDGNVSFVAPGAKVAIPDSLDYKVLAANGWGNSLAAPMVAGYVALAMQKWPDATGNQILQALVRSTKANAWGAGKLDPEHKYGYGQPDVAKLLSTDPSQYPDINPLLEAAVT…
111	GC_00000002	core	LH_956	1584	27	66	3	0	0.777929	0.742806	0.759962		Subtilase family		ko00000, ko00001, ko01000, ko01002, ko03110	547043.BIFPSEUDO_03384	unknown		ko:K14645		ko02024, map02024						Bifidobacteriales								O	----MVDEGDGMLRAAWWRRGLVAVCAFVVAVVLAL---APCVPASAGEA-GLW-YIDDLGVRDAWAQGITGKGVKVAVLDSDVVSDYPA--LTDADVSYKLVLKEDGATRCHAQ-DHDIVLTTDEPFRKSSD-ILSTHGTEVVGMIVGSGKGYDGNPGVTGIAPDTSVTAYPIDVSKSNLSDSDATCMTDSGRGIAINRVLSAAID--DGARVVNMSFTSMQDPDVDT--------------------------------------------------------------------------------------------------------------------------------------------------------------------------…
112	GC_00000002	core	LH_956	1585	27	66	3	0	0.777929	0.742806	0.759962		Subtilase family		ko00000, ko00001, ko01000, ko01002, ko03110	547043.BIFPSEUDO_03384	unknown		ko:K14645		ko02024, map02024						Bifidobacteriales								O	----MVDEGDGMLRAAWWRRGLVAVCAFVAAVVLAL---APCISASAVE--NMWYYLDDTGVRDAWAQGITGKGVKVAVLDSDVVSDYPA--LADADMSYRLVLDDD-ATRCHAKSDPDLVLSAADPSRKSAD-ILSTHGTDVVSLIVGSGKGYDGNAGIQGVAPGASVTSYPVDISRSEYSDDGDTCVTDAGHGIGINEVLSAAVD--DGARVVNMSFGTMQDPDVDTYVKALRKGVIIVNARSNDSIPGADDLVGKPMNTTYFPGTLTVSAVGPQGKLSEGFSDTKDGNVTFVAPGAGVPSSGSLDPKVLDDDNQGNSLAAPMVAGYVALAMQKWPEATGNQVLQALVRSTKNNAWGAGKLDPEHKYGYGQPDVAKLLATDPSQYPDINPLLEAAVT…
113	GC_00000002	core	LH_956	1583	27	66	3	0	0.777929	0.742806	0.759962		Subtilase family		ko00000, ko00001, ko01000, ko01002, ko03110	1688.BCUN_1515	unknown		ko:K14645		ko02024, map02024						Bifidobacteriales								O	----------------MWIRNIKALRKGVIIVNARWNTNTPGTDDLVGEPMDMTYFPGTVTVSAVGPEGKLSEG-PSDTKDGNVSFVAPGTRMLIPNSSNPKVLSADGEGNSYAA--PMVAGYVALAMQKWPD----ATGNQILQALVRSTK--DNAWGAGKLDPEHKYGYGQPDVAK--------LLATDPSQYPDINPLLEAAVTNSDAHEETQGMYTDRTDP------------------------------------------------------------------------------------------------------------------------------------------------------------------------------…
114	GC_00000002	core	LH_961	1622	27	66	3	0	0.777929	0.742806	0.759962		Subtilase family		ko00000, ko00001, ko01000, ko01002, ko03110	547043.BIFPSEUDO_03384	unknown		ko:K14645		ko02024, map02024						Bifidobacteriales								O	----MVDEGDGMLRAAWWRRGLVAVCAFVVAVVLAL---APCVPASAGEA-GLW-YIDDLGVRDAWAQGITGKGVKVAVLDSDVVSDYPA--LTDADVSYKLVLKEDGATRCHAQ-DHDIVLTTDEPFRKSSD-ILSTHGTEVVGMIVGSGKGYDGNPGVTGIAPDTSVTAYPIDVSKSNLSDSDATCMTDSGRGIAINRVLSAAID--DGARVVNMSFTSMQDPDVDT--------------------------------------------------------------------------------------------------------------------------------------------------------------------------…
115	GC_00000002	core	LH_961	1621	27	66	3	0	0.777929	0.742806	0.759962		Subtilase family		ko00000, ko00001, ko01000, ko01002, ko03110	547043.BIFPSEUDO_03384	unknown		ko:K14645		ko02024, map02024						Bifidobacteriales								O	----MVDEGDGMLRAAWWRRGLVAVCAFVAAVVLAL---APCISASAVE--NMWYYLDDTGVRDAWAQGITGKGVKVAVLDSDVVSDYPA--LADADMSYRLVLDDD-ATRCHAKSDPDLVLSAADPSRKSAD-ILSTHGTDVVSLIVGSGKGYDGNAGIQGVAPGASVTSYPVDISRSEYSDDGDTCVTDAGHGIGINEVLSAAVD--DGARVVNMSFGTMQDPDVDTYVKALRKGVIIVNARSNDSIPGADDLVGKPMNTTYFPGTLTVSAVGPQGKLSEGFSDTKDGNVTFVAPGAGVPSSGSLDPKVLDDDNQGNSLAAPMVAGYVALAMQKWPEATGNQVLQALVRSTKNNAWGAGKLDPEHKYGYGQPDVAKLLATDPSQYPDINPLLEAAVT…
116	GC_00000002	core	LH_961	1623	27	66	3	0	0.777929	0.742806	0.759962		Subtilase family		ko00000, ko00001, ko01000, ko01002, ko03110	1688.BCUN_1515	unknown		ko:K14645		ko02024, map02024						Bifidobacteriales								O	----------------MWIRNIKALRKGVIIVNARWNTNTPGTDDLVGEPMDMTYFPGTVTVSAVGPEGKLSEG-PSDTKDGNVSFVAPGTRMLIPNSSNPKVLSADGEGNSYAA--PMVAGYVALAMQKWPD----ATGNQILQALVRSTK--DNAWGAGKLDPEHKYGYGQPDVAK--------LLATDPSQYPDINPLLEAAVTNSDAHEETQGMYTDRTDP------------------------------------------------------------------------------------------------------------------------------------------------------------------------------…
117	GC_00000002	core	LH_964	1548	27	66	3	0	0.777929	0.742806	0.759962		Subtilase family		ko00000, ko00001, ko01000, ko01002, ko03110	547043.BIFPSEUDO_03384	unknown		ko:K14645		ko02024, map02024						Bifidobacteriales								O	----MVDEGDGMLRAAWWRRGLVAVCAFVAAVVLVL---VPCVQASAGEA-GLW-YIDDTGVRDAWAQGITGKGVKIAVLDSDVVSDYPA--LADADMSYRLVLPNS-ATRCHADSDLAVVLTVEDPSKKSSSGILSTHGTEAAAMIVGSGKGYDGNPGMVGVAPDASVTSYPVGISRSSSSLNDATCVTDTNRAIKLKDVLSAAVD--DGARVVNMSIGTMQDPDVDTYVKALRKGVIIVNARSNTTLPGADDLVGEPMDMTYFPGTVTVNAVGPEGKLSEGPSDTKDGNVSLVAPGADVAIPDQSDPKELDANGRGNSLAASMVAGYVALAMQKWPEATGNQILQALVRSTKDNAWGAGKLDPEHKYGYGQPDVATLLATDPSQYPDINPLLEAVVT…
118	GC_00000002	core	LH_964	1540	27	66	3	0	0.777929	0.742806	0.759962		Subtilase family		ko00000, ko00001, ko01000, ko01002, ko03110	547043.BIFPSEUDO_03384	unknown		ko:K14645		ko02024, map02024						Bifidobacteriales								O	-----------MRGVSWLRHGCTSVCAVLCVVGLAV---VPCISASASEN-NMWYYLDDTGVRDAWAQGITGKGVKVAVLDSDVVSDYPA--LADADMSYRLVLHDD-ATRCHAMSDPDLVLSAADPSRKSAD-ILSTHGTDVVSLIVGSGKGYDGNAGMQGVAPGASVTSYPVDISRSEYSDDGDVCVTDSGRGIGINQVLSAAVD--DGARVVNMSFGTDQDPDVDTYVKALRKGVVIVNARDNIRTPGADDLVGEPMNTTYFPGTLAVSAVGPQGKLSEGTSDTKDGNVSFVAPGAKVAIPDSLDYKVLAANGWGNSLAAPMVAGYVALAMQKWPDATGNQILQALVRSTKANAWGAGKLDPEHKYGYGQPDVAKLLSTDPSQYPDINPLLEAAVT…
119	GC_00000002	core	LH_967	670	27	66	3	0	0.777929	0.742806	0.759962		Subtilase family		ko00000, ko00001, ko01000, ko01002, ko03110	547043.BIFPSEUDO_03384	unknown		ko:K14645		ko02024, map02024						Bifidobacteriales								O	----MVDEGDGMLRAAWWRRGLVAVCAFVAAVVLVL---VPCVQASAGEA-GLW-YIDDTGVRDAWAQGITGKGVKIAVLDSDVVSDYPA--LADADMSYRLVLPNS-ATRCHADSDLAVVLTVEDPSKKSSSGILSTHGTEAAAMIVGSGKGYDGNPGMVGVAPDASVTSYPVGISRSSSSLNDATCVTDTNRAIKLKDVLSAAVD--DGARVVNMSIGTMQDPDVDTYVKALRKGVIIVNARSNTTLPGADDLVGEPMDMTYFPGTVTVNAVGPEGKLSEGPSDTKDGNVSLVAPGADVAIPDQSDPKELDANGRGNSLAASMVAGYVALAMQKWPDATGNQILQALVRSTKDNAWGAGKLDPEHRYGYGQPDVAKLLATDPSQYPDINPLLEAAVT…
120	GC_00000002	core	LH_967	662	27	66	3	0	0.777929	0.742806	0.759962		Subtilase family		ko00000, ko00001, ko01000, ko01002, ko03110	547043.BIFPSEUDO_03384	unknown		ko:K14645		ko02024, map02024						Bifidobacteriales								O	-----------MRGVSWLRHGCTSVCAVLCVVGLAV---VPCVSASAVE--NMWYYLDDTGVRDAWAQGVTGKGVKVAVLDLDVVSDYPA--LADADMSYRLVLDDD-ATRCHAMSDPDLVLSAADPSRKSAD-ILSTHGTDVVSLIVGSGKGYDGNAGMQGVAPGASVTSYPVGISRSEYSDDVDTCVTDAGHGIGINEVLSAAVD--DGARVVNMSFGTEQYPDVDTYVKALRKGVVIVNARDNIRTPGADDLVGEPMNTTYFPGTLTVSAVGPQGKLDEGSSDTKDGNVSFVAPGAKVAIPDSPDYKVLAANGWGNSLAAPMVAGYVALAMQKWPDATGNQILQALVRSTKDNAWGAGKLDPEHKYGYGQPDVAKLLATDPSQYPDINPLLEAAVT…
121	GC_00000002	core	LH_971	1092	27	66	3	0	0.777929	0.742806	0.759962		Subtilase family		ko00000, ko00001, ko01000, ko01002, ko03110	547043.BIFPSEUDO_03384	unknown		ko:K14645		ko02024, map02024						Bifidobacteriales								O	----MVDEGDGMLRAAWWRRGLVAVCAFVAAVVLVL---VPCVQASAGEA-GLW-YIDDTGVRDAWAQGITGKGVKIAVLDSDVVSDYPA--LADADMSYRLVLPNS-ATRCHADSDLAVVLTVEDPSKKSSSGILSTHGTEAAAMIVGSGKGYDGNPGMVGVAPDASVTSYPVGISRSSSSLNDATCVTDTNRAIKLKDVLSAAVD--DGARVVNMSIGTMQDPDVDTYVKALRKGVIIVNARSNTTLPGADDLVGEPMDMTYFPGTVTVNAVGPEGKLSEGPSDTKDGNVSLVAPGADVAIPDQSDPKELDANGRGNSLAASMVAGYVALAMQKWPDATGNQILQALVRSTKDNAWGAGKLDPEHRYGYGQPDVAKLLATDPSQYPDINPLLEAAVT…
122	GC_00000002	core	LH_971	1084	27	66	3	0	0.777929	0.742806	0.759962		Subtilase family		ko00000, ko00001, ko01000, ko01002, ko03110	547043.BIFPSEUDO_03384	unknown		ko:K14645		ko02024, map02024						Bifidobacteriales								O	-----------MRGVSWLRHGCTSVCAVLCVVGLAV---VPCVSASAVE--NMWYYLDDTGVRDAWAQGVTGKGVKVAVLDLDVVSDYPA--LADADMSYRLVLDDD-ATRCHAMSDPDLVLSAADPSRKSAD-ILSTHGTDVVSLIVGSGKGYDGNAGMQGVAPGASVTSYPVGISRSEYSDDVDTCVTDAGHGIGINEVLSAAVD--DGARVVNMSFGTEQYPDVDTYVKALRKGVVIVNARDNIRTPGADDLVGEPMNTTYFPGTLTVSAVGPQGKLDEGSSDTKDGNVSFVAPGAKVAIPDSPDYKVLAANGWGNSLAAPMVAGYVALAMQKWPDATGNQILQALVRSTKDNAWGAGKLDPEHKYGYGQPDVAKLLATDPSQYPDINPLLEAAVT…
123	GC_00000002	core	LH_973	1217	27	66	3	0	0.777929	0.742806	0.759962		Subtilase family		ko00000, ko00001, ko01000, ko01002, ko03110	547043.BIFPSEUDO_03384	unknown		ko:K14645		ko02024, map02024						Bifidobacteriales								O	MNPTTRKNSVYLPCVAWWRRGLVAVCAFVVAVVLAL---APCVPASAGEA-GLW-YIDDLGVRDAWAQGITGKGVKVAVLDSDVVSDYPA--LTDADVSYKLVLKEDGATRCHAQDHEDIVLTTDEPFRKSSD-ILSTHGTEVVGMIVGSGKGYDGNPGVTGIAPDASVTAYPIDVSKSNLSDSDATCMTDSGRGIAINRVLSAAID--DGARVVNMSFTSMQDPDVDTYIKALRKGVIIVNARWNTNTPGTDDLVGEPMDMTYFPGTVTVSAVGPEGKLSEGPSDTKDGNVSFVAPGTRMLIPNSSNPKVLSADGEGNSYAAPMVAGYVALAMQKWPDATGNQVLQALVRSTKNNPWGAGKLDPEHRYGYGQPDVAKLLATDPSQYPDINPLLEAAVT…
124	GC_00000002	core	LH_973	1224	27	66	3	0	0.777929	0.742806	0.759962		Subtilase family		ko00000, ko00001, ko01000, ko01002, ko03110	547043.BIFPSEUDO_03384	unknown		ko:K14645		ko02024, map02024						Bifidobacteriales								O	----MVDEGDGMLRAAWWRRGLVAVCAFVAAVVLVL---VPCVQASAGEA-GLW-YIDDTGVRDAWAQGITGKGVKIAVLDSDVVSDYPA--LADADMSYRLVLPNS-ATRCHADSDLAVVLTVEDPSKKSSSGILSTHGTEAAAMIVGSGKGYDGNPGMVGVAPDASVTSYPVGISRSSSSLNDATCVTDTNRAIKLKDVLSAAVD--DGARVVNMSIGTMQDPDVDTYVKALRKGVIIVNARSNTTLPGADDLVGEPMDMTYFPGTVTVNAVGPEGKLSEGPSDTKDGNVSLVAPGADVAIPDQSDPKELDANGRGNSLAASMVAGYVALAMQKWPDATGNQILQALVRSTKDNAWGAGKLDPEHRYGYGQPDVAKLLATDPSQYPDINPLLEAAVT…
125	GC_00000002	core	LH_976	138	27	66	3	0	0.777929	0.742806	0.759962		Subtilase family		ko00000, ko00001, ko01000, ko01002, ko03110	547043.BIFPSEUDO_03384	unknown		ko:K14645		ko02024, map02024						Bifidobacteriales								O	----MVDEGDGMLRAAWWRRGLVAVCAFVAAVVLVL---VPCVQASAGEA-GLW-YIDDTGVRDAWAQGITGKGVKIAVLDSDVVSDYPA--LADADMSYRLVLPNS-ATRCHADSDLAVVLTVEDPSKKSSSGILSTHGTEAAAMIVGSGKGYDGNPGMVGVAPDASVTSYPVGISRSSSSLNDATCVTDTNRAIKLKDVLSAAVD--DGARVVNMSIGTMQDPDVDTYVKALRKGVIIVNARSNTTLPGADDLVGEPMDMTYFPGTVTVNAVGPEGKLSEGPSDTKDGNVSLVAPGADVAIPDQSDPKELDANGRGNSLAASMVAGYVALAMQKWPDATGNQILQALVRSTKDNAWGAGKLDPEHRYGYGQPDVAKLLATDPSQYPDINPLLEAAVT…
126	GC_00000002	core	LH_976	131	27	66	3	0	0.777929	0.742806	0.759962		Subtilase family		ko00000, ko00001, ko01000, ko01002, ko03110	547043.BIFPSEUDO_03384	unknown		ko:K14645		ko02024, map02024						Bifidobacteriales								O	-----------MRGVSWLRHGCTSVCAVLCVVGLAV---VPCVSASAVE--NMWYYLDDTGVRDAWAQGVTGKGVKVAVLDLDVVSDYPA--LADADMSYRLVLDDD-ATRCHAMSDPDLVLSAADPSRKSAD-ILSTHGTDVVSLIVGSGKGYDGNAGMQGVAPGASVTSYPVGISRSEYSDDVDTCVTDAGHGIGINEVLSAAVD--DGARVVNMSFGTEQYPDVDTYVKALRKGVVIVNARDNIRTPGADDLVGEPMNTTYFPGTLTVSAVGPQGKLDEGSSDTKDGNVSFVAPGAKVAIPDSPDYKVLAANGWGNSLAAPMVAGYVALAMQKWPDATGNQILQALVRSTKDNAWGAGKLDPEHKYGYGQPDVAKLLATDPSQYPDINPLLEAAVT…
127	GC_00000002	core	LH_977	516	27	66	3	0	0.777929	0.742806	0.759962		Subtilase family		ko00000, ko00001, ko01000, ko01002, ko03110	547043.BIFPSEUDO_03384	unknown		ko:K14645		ko02024, map02024						Bifidobacteriales								O	----MVDEGDGMLRAAWWRRGLVAVCAFVAAVVLVL---VPCVQASAGEA-GLW-YIDDTGVRDAWAQGITGKGVKVAVLDSDVVSDYPA--LADADMSYRLVLPNS-ATRCHADSDLAVVLTVEDPSKKSSSGVLSTHGTEAAAMIVGSGKGYDGNPGMVGVAPDASVTSYPVGISRSSSSLNDATCVTDTNRAIKLKDVLSAAVD--DGARVVNMSIGTMQDPDVDTYVKALRKGVIIVNARSNTTLPGADDLVGEPMDMTYFPGTVTVSAVDPEGKLSEGPSDTKDGNVSLVAPGVDVAIPDWSDPKELDANGRGNSLGASMVAGYVALAMQRWPDATGNQVLQALVRSTKDNAWGAGKLDPEHKYGYGQPDVAKLLATDPSQYPDINPLLEAAVT…
128	GC_00000002	core	LH_977	523	27	66	3	0	0.777929	0.742806	0.759962		Subtilase family		ko00000, ko00001, ko01000, ko01002, ko03110	547043.BIFPSEUDO_03384	unknown		ko:K14645		ko02024, map02024						Bifidobacteriales								O	-----------MRGVSWLRHGCTSVCAVLCVVGLAV---VPCVSASAVE--NMWYYLDDTGVRDAWAQGVTGKGVKVAVLDLDVVSDYPA--LADADMSYRLVLDDD-ATRCHAMSDPDLVLSAADPSRKSAD-ILSTHGTDVVSLIVGSGKGYDGNAGMQGVAPGASVTSYPVGISRSEYSDDVDTCVTDAGHGIGINEVLSAAVD--DGARVVNMSFGTEQYPDVDTYVKALRKGVVIVNARDNIRTPGADDLVGEPMNTTYFPGTLTVSAVGPQGKLDEGSSDTKDGNVSFVAPGAKVAIPDSPDYKVLAANGWGNSLAAPMVAGYVALAMQKWPDATGNQILQALVRSTKDNAWGAGKLDPEHKYGYGQPDVAKLLATDPSQYPDINPLLEAAVT…
129	GC_00000002	core	LH_979	486	27	66	3	0	0.777929	0.742806	0.759962		Subtilase family		ko00000, ko00001, ko01000, ko01002, ko03110	547043.BIFPSEUDO_03384	unknown		ko:K14645		ko02024, map02024						Bifidobacteriales								O	----MVDEGDGMLRAAWWRRGLVAVCAFVAAVVLVL---VPCVQASAGEA-GLW-YIDDTGVRDAWAQGITGKGVKVAVLDSDVVSDYPA--LADADMSYRLVLPNS-ATRCHADSDLAVVLTVEDPSKKSSSGVLSTHGTEAAAMIVGSGKGYDGNPGMVGVAPDASVTSYPVGISRSSSSLNDATCVTDTNRAIKLKDVLSAAVD--DGARVVNMSIGTMQDPDVDTYVKALRKGVIIVNARSNTTLPGADDLVGEPMDMTYFPGTVTVSAVDPEGKLSEGPSDTKDGNVSLVAPGVDVAIPDWSDPKELDANGRGNSLGASMVAGYVALAMQRWPDATGNQVLQALVRSTKDNAWGAGKLDPEHKYGYGQPDVAKLLATDPSQYPDINPLLEAAVT…
130	GC_00000002	core	LH_979	479	27	66	3	0	0.777929	0.742806	0.759962		Subtilase family		ko00000, ko00001, ko01000, ko01002, ko03110	547043.BIFPSEUDO_03384	unknown		ko:K14645		ko02024, map02024						Bifidobacteriales								O	-----------MRGVSWLRHGCTSVCAVLCVVGLAV---VPCVSASAVE--NMWYYLDDTGVRDAWAQGVTGKGVKVAVLDLDVVSDYPA--LADADMSYRLVLDDD-ATRCHAMSDPDLVLSAADPSRKSAD-ILSTHGTDVVSLIVGSGKGYDGNAGMQGVAPGASVTSYPVGISRSEYSDDVDTCVTDAGHGIGINEVLSAAVD--DGARVVNMSFGTEQYPDVDTYVKALRKGVVIVNARDNIRTPGADDLVGEPMNTTYFPGTLTVSAVGPQGKLDEGSSDTKDGNVSFVAPGAKVAIPDSPDYKVLAANGWGNSLAAPMVAGYVALAMQKWPDATGNQILQALVRSTKDNAWGAGKLDPEHKYGYGQPDVAKLLATDPSQYPDINPLLEAAVT…
131	GC_00000002	core	LH_980	777	27	66	3	0	0.777929	0.742806	0.759962		Subtilase family		ko00000, ko00001, ko01000, ko01002, ko03110	547043.BIFPSEUDO_03384	unknown		ko:K14645		ko02024, map02024						Bifidobacteriales								O	----MVDEGDGMLRAAWWRRGLVAVCAFVAAVVLVL---VPCVQASAGEA-GLW-YIDDTGVRDAWAQGITGKGVKIAVLDSDVVSDYPA--LADADMSYRLVLPNS-ATRCHADSDLAVVLTVEDPSKKSSSGILSTHGTEAAAMIVGSGKGYDGNPGMVGVAPDASVTSYPVGISRSSSSLNDATCVTDTNRAIKLKDVLSAAVD--DGARVVNMSIGTMQDPDVDTYVKALRKGVIIVNARSNTTLPGADDLVGEPMDMTYFPGTVTVSAVGPEGKLSEGPSDTKDGNVSLVAPGVDVAIPDWSDPKELDANGRGNSLGASMVAGYVALAMQKWPEATGNQILQALVRSTKDNAWGAGKLDPEHRYGYGQPDVAKLLATDPSQYPDINPLLEAAVT…
132	GC_00000002	core	LH_980	770	27	66	3	0	0.777929	0.742806	0.759962		Subtilase family		ko00000, ko00001, ko01000, ko01002, ko03110	547043.BIFPSEUDO_03384	unknown		ko:K14645		ko02024, map02024						Bifidobacteriales								O	-----------MRGVSWLRHGCTSVCAVLCVVGLAV---VPCVSASAVE--NMWYYLDDTGVRDAWAQGITGKGVKVAVLDSDVVSDYPA--LADADMSYRLVLHDD-ATRCHAKSDPDLVLSAADPSRKSAD-ILSTHGTDVVSLIVGSGKGYDGNAGMQGVAPGASVTSYPVDISKSEYSDDGDVCMTDSGRGIGINQVLSAAVD--DGARVVNMSFGTMQDPDVDTYVKALRKGVIIVNARSNDSIPGADDLVGAPMNTTYFPGTLTVSAVGPQGKLDEGSSDTKDGNVSFVAPGAKVAIPDSLDYKVLAANGWGNSLAAPMVAGYVALAMQKWPDATGNQILQALVRSTKDNAWGAGKLDPEHRYGYGQPDVAKLLATDPSQYPDINPLLEAAVT…
133	GC_00000003	core	B_castoris_2020B	1794	27	59	3	0	0.820104	0.916666	0.865701		ABC transporter, substrate-binding protein, family 3		ko00000, ko00002, ko02000	35760.BCHO_0532	unknown		ko:K02030								Bifidobacteriales		M00236		pknD				ET	-MSMHGLKKFAAALAGAALLFGAAACGTSDDTGDANAAKQG----AFDVASVKKDDAIAAMVPKSIADSGKLTVGMELSYAPAEFLADDGKTPQGYDVDLAKALGRVFGLDTEIVSSTFDSIVPSVGAKYDLGITAMTITQERMDAVDFVSYYQAGSSWAVKKGNPENVNTDDLCGMKIAVQVGTTQEEEANEIKEQCKADGKKAVEVLPSKLQTDAATAVVTGKADVFYADSPVAGYAISQTGDQLEELGSAEGVVKQGIAIKKGDTELAKAVQAGMQHLMDDGDYMKILKAWGVENGAIDKAEIDPTDLD
134	GC_00000003	core	B_castoris_2020B	1795	27	59	3	0	0.820104	0.916666	0.865701		ABC transporter, substrate-binding protein, family 3		ko00000, ko00002, ko02000	35760.BCHO_0533	unknown		ko:K02030								Bifidobacteriales		M00236		pknD				ET	MQQKNMFRNLAALVLGASLCLAAGACGTSDDGDGGAKNAEGKTTQGYDVTKVETVDEIAALVPDDVKSDGRLTVGMDTSYAPAEFLAEDGRTPVGYDVDLSKALAKVMGLEAEDKVASFDLIIPAVGSKYDIGISSFTITPERMGAVDFVSMYKAGSTWVTKKGNPDGIDPKDVCGQTIAVQTATTQEEEVAALNEQCKADGKEEIEVLTNKLQTDVTTNVTTGKASAFYADTPVSGYAIAQTDGQLETLGEDVGVTKQGIVVKKGDKQMAEAVRKAMQHLMDDGTYEAILEEWGVQGGAIDKAEINPTDTK
135	GC_00000003	core	LH_775	208	27	59	3	0	0.820104	0.916666	0.865701		ABC transporter, substrate-binding protein, family 3		ko00000, ko00002, ko02000	35760.BCHO_0532	unknown		ko:K02030								Bifidobacteriales		M00236		pknD				ET	-MLMHGLKKFAAALAGAALLFGAAACGTSDDTGDANAAKQG----AADVASVKKDDAIAAMVPKSIADSGKLTVGMELSYAPAEFLADDGKAPQGYDVDLAKALGRVFGLDTEIVSSTFDSIVPSVGAKYDLGITAMTITQERMDAVDFVSYYQAGSSWAVKKGNPENVNTDDLCGMKIAVQVGTTQEEEANEIKEQCKADGKKAVEVLPSKLQTDAATAVVTGKADVFYADSPVAGYAISQTGDQLEELGSAEGVVKQGIAIKKGDTELAKAVQAGMQHLMDDGDYMKILKAWGVENGAIDKAEINPTDLD
136	GC_00000003	core	LH_775	207	27	59	3	0	0.820104	0.916666	0.865701		ABC transporter, substrate-binding protein, family 3		ko00000, ko00002, ko02000	35760.BCHO_0533	unknown		ko:K02030								Bifidobacteriales		M00236		pknD				ET	MQQKNMFRNLAALVLGASLCLAAGACGTSDDGDGGTKNAEGKTTQGYDVTKVETVDEIAALVPDDVKSDGRLTVGMDTSYAPAEFLAEDGRTPVGYDVDLSKALAKVMGLEAEDNVASFDLIIPAVGSKYDIGISSFTITPERMGAVDFVSMYKAGSTWVTKKGNPDGIDPKDVCGQTIAVQTATTQEEEVAALNEQCKADGKEEIEVLTSKLQTDVTTNVTTGKASAFYADTPVSGYAIAQTDGQLETLGEDVGVTKQGIVVKKGDKQMAEAVRKAMQHLMDDGTYEAILEEWGVQGGAIDKAEINPTDTK
137	GC_00000003	core	LH_799	576	27	59	3	0	0.820104	0.916666	0.865701		ABC transporter, substrate-binding protein, family 3		ko00000, ko00002, ko02000	35760.BCHO_0532	unknown		ko:K02030								Bifidobacteriales		M00236		pknD				ET	-MLMHGLKKFAAALAGAALLFGAAACGTSDDTGDANAAKQG----AADVASVKKDDAIAAMVPKSIADSGKLTVGMELSYAPAEFLADDGKAPQGYDVDLAKALGRVFGLDTEIVSSTFDSIVPSVGAKYDLGITAMTITQERMDAVDFVSYYQAGSSWAVKKGNPENVNTDDLCGMKIAVQVGTTQEEEANEIKEQCKADGKKAVEVLPSKLQTDAATAVVTGKADVFYADSPVAGYAISQTGDQLEELGSAEGVVKQGIAIKKGDTELAKAVQAGMQHLMDDGDYMKILKAWGVENGAIDKAEINPTDLD
138	GC_00000003	core	LH_799	577	27	59	3	0	0.820104	0.916666	0.865701		ABC transporter, substrate-binding protein, family 3		ko00000, ko00002, ko02000	35760.BCHO_0533	unknown		ko:K02030								Bifidobacteriales		M00236		pknD				ET	MQQKNMFRNLAALVLGASLCLAAGACGTSDDGDGGTKNAEGKTTQGYDVTKVETVDEIAALVPDDVKSDGRLTVGMDTSYAPAEFLAEDGRTPVGYDVDLSKALAKVMGLEAEDNVASFDLIIPAVGSKYDIGISSFTITPERMGAVDFVSMYKAGSTWVTKKGNPDGIDPKDVCGQTIAVQTATTQEEEVAALNEQCKADGKEEIEVLTSKLQTDVTTNVTTGKASAFYADTPVSGYAIAQTDGQLETLGEDVGVTKQGIVVKKGDKQMAEAVRKAMQHLMDDGTYEAILEEWGVQGGAIDKAEINPTDTK
139	GC_00000003	core	LH_805	914	27	59	3	0	0.820104	0.916666	0.865701		ABC transporter, substrate-binding protein, family 3		ko00000, ko00002, ko02000	35760.BCHO_0532	unknown		ko:K02030								Bifidobacteriales		M00236		pknD				ET	-MSMHGLKKFAAALAGAALLFGAAACGTSDDTGDTNAAKQG----AFDVASVKKDDAIAAMVPKSIADSGKLTVGMELSYAPAEFLADDGKTPQGYDVDLAKALGRVFGLDTEIVSSTFDSIVPSVGAKYDLGITAMTITQERMDAVDFVSYYQAGSSWAVKKGNPENVNTDDLCGMKIAVQVGTTQEEEANEIKEQCKADGKKAVEVLPSKLQTDAATAVVTGKADVFYADSPVAGYAISQTGDQLEELGSAEGVVKQGIAIKKGDTELAKAVQAGMQHLMDDGDYMKILKAWGVENGAIDKAEIDPTDLD
140	GC_00000003	core	LH_805	910	27	59	3	0	0.820104	0.916666	0.865701		ABC transporter, substrate-binding protein, family 3		ko00000, ko00002, ko02000	35760.BCHO_0533	unknown		ko:K02030								Bifidobacteriales		M00236		pknD				ET	MQQKNMFRNLAALVLGASLCLAAGACGTSDDGDGGTQNAEGKTTQGYDVTKVETVDEIAALVPDDVKSDGRLTVGMDNSYAPAEFLAEDGRTPVGYDVDLSKALAKVMGLEAEDNVASFDLIIPAVGSKYDIGISSFTITPERMGAVDFVSMYKAGSTWVTKKGNPDGIDPKDVCGQTIAVQTATTQEEEVAALNEQCKADGKEEIEVLTNKLQTDVTTNVTTGKASAFYADTPVSGYAIAQTDGQLETLGEDVGVTKQGIVVKKGDKQMAEAVRKAMQHLMDDGTYEAILEEWGVQGGAIDKAEINPTDTK
141	GC_00000003	core	LH_805	913	27	59	3	0	0.820104	0.916666	0.865701		ABC transporter, substrate-binding protein, family 3		ko00000, ko00002, ko02000	35760.BCHO_0533	unknown		ko:K02030								Bifidobacteriales		M00236		pknD				ET	#NAME?
142	GC_00000003	core	LH_867	23	27	59	3	0	0.820104	0.916666	0.865701		ABC transporter, substrate-binding protein, family 3		ko00000, ko00002, ko02000	35760.BCHO_0532	unknown		ko:K02030								Bifidobacteriales		M00236		pknD				ET	-MSMHGLKKFAAALAGAALLFGAAACGTSDDTGDTNAAKQG----AFDVASVKKDDAIAAMVPESIADSGKLTVGMELSYAPAEFLADDGKTPQGYDVDLAKALGRVFGLDTEIVSSTFDSIVPSVGAKYDLGITAMTITQERMDAVDFVSYYQAGSSWAVKKGNPENVNTDDLCGMKIAVQVGTTQEEEANEIKEQCKADGKKAVEVLPSKLQTDAATAVVTGKADVFYADSPVAGYAISQTGDQLEELGSAEGVVKQGIAIKKGDTELAKAVQAGMQHLMDDGDYMKILKAWGVENGAIDKAEIDPTDLD
143	GC_00000003	core	LH_867	24	27	59	3	0	0.820104	0.916666	0.865701		ABC transporter, substrate-binding protein, family 3		ko00000, ko00002, ko02000	35760.BCHO_0533	unknown		ko:K02030								Bifidobacteriales		M00236		pknD				ET	MQQKNMFRNLAALVLGASLCLAAGACGTSDDGDGGTKNAEGKTTQGYDVTKVETVDEIAALVPDDVKSDGRLTVGMDTSYAPAEFLAEDGRTPVGYDVDLSKALAKVMGLEAEDNVASFDLIIPAVGSKYDIGISSFTITPERMGAVDFVSMYKAGSTWVTKKGNPDGIDPKDVCGQTIAVQTATTQEEEVAALNEQCKADGKEEIEVLTNKLQTDVTTNVTTGKASAFYADTPVSGYAIAQTDGQLETLGEDVGVTKQGIVVKKGDKQMAEAVRKAMQHLMDDGTYEAILEEWGVQGGAIDKAEINPTDTK
144	GC_00000003	core	LH_872	617	27	59	3	0	0.820104	0.916666	0.865701		ABC transporter, substrate-binding protein, family 3		ko00000, ko00002, ko02000	35760.BCHO_0532	unknown		ko:K02030								Bifidobacteriales		M00236		pknD				ET	-MSMHGLKKFAAALAGAALLFGAAACGTSDDTGDTNAAKQG----AFDVASVKKDDAIAAMVPESIADSGKLTVGMELSYAPAEFLADDGKTPQGYDVDLAKALGRVFGLDTEIVSSTFDSIVPSVGAKYDLGITAMTITQERMDAVDFVSYYQAGSSWAVKKGNPENVNTDDLCGMKIAVQVGTTQEEEANEIKEQCKADGKKAVEVLPSKLQTDAATAVVTGKADVFYADSPVAGYAISQTGDQLEELGSAEGVVKQGIAIKKGDTELAKAVQAGMQHLMDDGDYMKILKAWGVENGAIDKAEIDPTDLD
145	GC_00000003	core	LH_872	616	27	59	3	0	0.820104	0.916666	0.865701		ABC transporter, substrate-binding protein, family 3		ko00000, ko00002, ko02000	35760.BCHO_0533	unknown		ko:K02030								Bifidobacteriales		M00236		pknD				ET	MQQKNMFRNLAALVLGASLCLAAGACGTSDDGDGGTKNAEGKTTQGYDVTKVETVDEIAALVPDDVKSDGRLTVGMDTSYAPAEFLAEDGRTPVGYDVDLSKALAKVMGLEAEDNVASFDLIIPAVGSKYDIGISSFTITPERMGAVDFVSMYKAGSTWVTKKGNPDGIDPKDVCGQTIAVQTATTQEEEVAALNEQCKADGKEEIEVLTNKLQTDVTTNVTTGKASAFYADTPVSGYAIAQTDGQLETLGEDVGVTKQGIVVKKGDKQMAEAVRKAMQHLMDDGTYEAILEEWGVQGGAIDKAEINPTDTK
146	GC_00000003	core	LH_874	23	27	59	3	0	0.820104	0.916666	0.865701		ABC transporter, substrate-binding protein, family 3		ko00000, ko00002, ko02000	35760.BCHO_0532	unknown		ko:K02030								Bifidobacteriales		M00236		pknD				ET	-MSMHGLKKFAAALAGAALLFGAAACGTSDDTGDTNAAKQG----AFDVASVKKDDAIAAMVPESIADSGKLTVGMELSYAPAEFLADDGKTPQGYDVDLAKALGRVFGLDTEIVSSTFDSIVPSVGAKYDLGITAMTITQERMDAVDFVSYYQAGSSWAVKKGNPENVNTDDLCGMKIAVQVGTTQEEEANEIKEQCKADGKKAVEVLPSKLQTDAATAVVTGKADVFYADSPVAGYAISQTGDQLEELGSAEGVVKQGIAIKKGDTELAKAVQAGMQHLMDDGDYMKILKAWGVENGAIDKAEIDPTDLD
147	GC_00000003	core	LH_874	24	27	59	3	0	0.820104	0.916666	0.865701		ABC transporter, substrate-binding protein, family 3		ko00000, ko00002, ko02000	35760.BCHO_0533	unknown		ko:K02030								Bifidobacteriales		M00236		pknD				ET	MQQKNMFRNLAALVLGASLCLAAGACGTSDDGDGGTKNAEGKTTQGYDVTKVETVDEIAALVPDDVKSDGRLTVGMDTSYAPAEFLAEDGRTPVGYDVDLSKALAKVMGLEAEDNVASFDLIIPAVGSKYDIGISSFTITPERMGAVDFVSMYKAGSTWVTKKGNPDGIDPKDVCGQTIAVQTATTQEEEVAALNEQCKADGKEEIEVLTNKLQTDVTTNVTTGKASAFYADTPVSGYAIAQTDGQLETLGEDVGVTKQGIVVKKGDKQMAEAVRKAMQHLMDDGTYEAILEEWGVQGGAIDKAEINPTDTK
148	GC_00000003	core	LH_876	23	27	59	3	0	0.820104	0.916666	0.865701		ABC transporter, substrate-binding protein, family 3		ko00000, ko00002, ko02000	35760.BCHO_0532	unknown		ko:K02030								Bifidobacteriales		M00236		pknD				ET	-MSMHGLKKFAAALAGAALLFGAAACGTSDDTGDTNAAKQG----AFDVASVKKDDAIAAMVPESIADSGKLTVGMELSYAPAEFLADDGKTPQGYDVDLAKALGRVFGLDTEIVSSTFDSIVPSVGAKYDLGITAMTITQERMDAVDFVSYYQAGSSWAVKKGNPENVNTDDLCGMKIAVQVGTTQEEEANEIKEQCKADGKKAVEVLPSKLQTDAATAVVTGKADVFYADSPVAGYAISQTGDQLEELGSAEGVVKQGIAIKKGDTELAKAVQAGMQHLMDDGDYMKILKAWGVENGAIDKAEIDPTDLD
149	GC_00000003	core	LH_876	24	27	59	3	0	0.820104	0.916666	0.865701		ABC transporter, substrate-binding protein, family 3		ko00000, ko00002, ko02000	35760.BCHO_0533	unknown		ko:K02030								Bifidobacteriales		M00236		pknD				ET	MQQKNMFRNLAALVLGASLCLAAGACGTSDDGDGGTKNAEGKTTQGYDVTKVETVDEIAALVPDDVKSDGRLTVGMDTSYAPAEFLAEDGRTPVGYDVDLSKALAKVMGLEAEDNVASFDLIIPAVGSKYDIGISSFTITPERMGAVDFVSMYKAGSTWVTKKGNPDGIDPKDVCGQTIAVQTATTQEEEVAALNEQCKADGKEEIEVLTNKLQTDVTTNVTTGKASAFYADTPVSGYAIAQTDGQLETLGEDVGVTKQGIVVKKGDKQMAEAVRKAMQHLMDDGTYEAILEEWGVQGGAIDKAEINPTDTK
150	GC_00000003	core	LH_911	1638	27	59	3	0	0.820104	0.916666	0.865701		ABC transporter, substrate-binding protein, family 3		ko00000, ko00002, ko02000	35760.BCHO_0532	unknown		ko:K02030								Bifidobacteriales		M00236		pknD				ET	-MSMHGLKKFAAALAGAALLFGAAACGTSDDTGDTNAAKQG----AFDVASVKKDDAIAAMVPESIADSGKLTVGMELSYAPAEFLADDGKTPQGYDVDLAKALGRVFGLDTEIVSSTFDSIVPSVGAKYDLGITAMTITQERMDAVDFVSYYQAGSSWAVKKGNPENVNTDDLCGMKIAVQVGTTQEEEANEIKEQCKADGKKAVEVLPSKLQTDAATAVVTGKADVFYADSPVAGYAISQTGDQLEELGSAEGVVKQGIAIKKGDTELAKAVQAGMQHLMDDGDYMKILKAWGVENGAIDKAEIDPTDLD
151	GC_00000003	core	LH_911	1637	27	59	3	0	0.820104	0.916666	0.865701		ABC transporter, substrate-binding protein, family 3		ko00000, ko00002, ko02000	35760.BCHO_0533	unknown		ko:K02030								Bifidobacteriales		M00236		pknD				ET	MQQKNMFRNLAALVLGASLCLAAGACGTSDDGDGGTKNAEGKTTQGYDVTKVETVDEIAALVPDDVKSDGRLTVGMDTSYAPAEFLAEDGRTPVGYDVDLSKALAKVMGLEAEDNVASFDLIIPAVGSKYDIGISSFTITPERMGAVDFVSMYKAGSTWVTKKGNPDGIDPKDVCGQTIAVQTATTQEEEVAALNEQCKADGKEEIEVLTNKLQTDVTTNVTTGKASAFYADTPVSGYAIAQTDGQLETLGEDVGVTKQGIVVKKGDKQMAEAVRKAMQHLMDDGTYEAILEEWGVQGGAIDKAEINPTDTK
152	GC_00000003	core	LH_912	500	27	59	3	0	0.820104	0.916666	0.865701		ABC transporter, substrate-binding protein, family 3		ko00000, ko00002, ko02000	35760.BCHO_0532	unknown		ko:K02030								Bifidobacteriales		M00236		pknD				ET	-MSMHGLKKFAAALAGAALLFGAAACGTSDDTGDTNAAKQG----AFDVASVKKDDAIAAMVPESIADSGKLTVGMELSYAPAEFLADDGKTPQGYDVDLAKALGRVFGLDTEIVSSTFDSIVPSVGAKYDLGITAMTITQERMDAVDFVSYYQAGSSWAVKKGNPENVNTDDLCGMKIAVQVGTTQEEEANEIKEQCKADGKKAVEVLPSKLQTDAATAVVTGKADVFYADSPVAGYAISQTGDQLEELGSAEGVVKQGIAIKKGDTELAKAVQAGMQHLMDDGDYMKILKAWGVENGAIDKAEIDPTDLD
153	GC_00000003	core	LH_912	499	27	59	3	0	0.820104	0.916666	0.865701		ABC transporter, substrate-binding protein, family 3		ko00000, ko00002, ko02000	35760.BCHO_0533	unknown		ko:K02030								Bifidobacteriales		M00236		pknD				ET	MQQKNMFRNLAALVLGASLCLAAGACGTSDDGDGGTKNAEGKTTQGYDVTKVETVDEIAALVPDDVKSDGRLTVGMDTSYAPAEFLAEDGRTPVGYDVDLSKALAKVMGLEAEDNVASFDLIIPAVGSKYDIGISSFTITPERMGAVDFVSMYKAGSTWVTKKGNPDGIDPKDVCGQTIAVQTATTQEEEVAALNEQCKADGKEEIEVLTNKLQTDVTTNVTTGKASAFYADTPVSGYAIAQTDGQLETLGEDVGVTKQGIVVKKGDKQMAEAVRKAMQHLMDDGTYEAILEEWGVQGGAIDKAEINPTDTK
154	GC_00000003	core	LH_917	619	27	59	3	0	0.820104	0.916666	0.865701		ABC transporter, substrate-binding protein, family 3		ko00000, ko00002, ko02000	35760.BCHO_0532	unknown		ko:K02030								Bifidobacteriales		M00236		pknD				ET	-MSMHGLKKFAAALAGAALLFGAAACGTSDDTGDTNAAKQG----AFDVASVKKDDAIAAMVPESIADSGKLTVGMELSYAPAEFLADDGKTPQGYDVDLAKALGRVFGLDTEIVSSTFDSIVPSVGAKYDLGITAMTITQERMDAVDFVSYYQAGSSWAVKKGNPENVNTDDLCGMKIAVQVGTTQEEEANEIKEQCKADGKKAVEVLPSKLQTDAATAVVTGKADVFYADSPVAGYAISQTGDQLEELGSAEGVVKQGIAIKKGDTELAKAVQAGMQHLMDDGDYMKILKAWGVENGAIDKAEIDPTDLD
155	GC_00000003	core	LH_917	618	27	59	3	0	0.820104	0.916666	0.865701		ABC transporter, substrate-binding protein, family 3		ko00000, ko00002, ko02000	35760.BCHO_0533	unknown		ko:K02030								Bifidobacteriales		M00236		pknD				ET	MQQKNMFRNLAALVLGASLCLAAGACGTSDDGDGGTKNAEGKTTQGYDVTKVETVDEIAALVPDDVKSDGRLTVGMDTSYAPAEFLAEDGRTPVGYDVDLSKALAKVMGLEAEDNVASFDLIIPAVGSKYDIGISSFTITPERMGAVDFVSMYKAGSTWVTKKGNPDGIDPKDVCGQTIAVQTATTQEEEVAALNEQCKADGKEEIEVLTNKLQTDVTTNVTTGKASAFYADTPVSGYAIAQTDGQLETLGEDVGVTKQGIVVKKGDKQMAEAVRKAMQHLMDDGTYEAILEEWGVQGGAIDKAEINPTDTK
156	GC_00000003	core	LH_921	620	27	59	3	0	0.820104	0.916666	0.865701		ABC transporter, substrate-binding protein, family 3		ko00000, ko00002, ko02000	35760.BCHO_0532	unknown		ko:K02030								Bifidobacteriales		M00236		pknD				ET	-MSMHGLKKFAAALAGAALLFGAAACGTSDDTGDTNAAKQG----AFDVASVKKDDAIAAMVPESIADSGKLTVGMELSYAPAEFLADDGKTPQGYDVDLAKALGRVFGLDTEIVSSTFDSIVPSVGAKYDLGITAMTITQERMDAVDFVSYYQAGSSWAVKKGNPENVNTDDLCGMKIAVQVGTTQEEEANEIKEQCKADGKKAVEVLPSKLQTDAATAVVTGKADVFYADSPVAGYAISQTGDQLEELGSAEGVVKQGIAIKKGDTELAKAVQAGMQHLMDDGDYMKILKAWGVENGAIDKAEIDPTDLD
157	GC_00000003	core	LH_921	619	27	59	3	0	0.820104	0.916666	0.865701		ABC transporter, substrate-binding protein, family 3		ko00000, ko00002, ko02000	35760.BCHO_0533	unknown		ko:K02030								Bifidobacteriales		M00236		pknD				ET	MQQKNMFRNLAALVLGASLCLAAGACGTSDDGDGGTKNAEGKTTQGYDVTKVETVDEIAALVPDDVKSDGRLTVGMDTSYAPAEFLAEDGRTPVGYDVDLSKALAKVMGLEAEDNVASFDLIIPAVGSKYDIGISSFTITPERMGAVDFVSMYKAGSTWVTKKGNPDGIDPKDVCGQTIAVQTATTQEEEVAALNEQCKADGKEEIEVLTNKLQTDVTTNVTTGKASAFYADTPVSGYAIAQTDGQLETLGEDVGVTKQGIVVKKGDKQMAEAVRKAMQHLMDDGTYEAILEEWGVQGGAIDKAEINPTDTK
158	GC_00000003	core	LH_946	23	27	59	3	0	0.820104	0.916666	0.865701		ABC transporter, substrate-binding protein, family 3		ko00000, ko00002, ko02000	35760.BCHO_0532	unknown		ko:K02030								Bifidobacteriales		M00236		pknD				ET	-MSMHGLKKFAAALAGAALLFGAAACGTSDDTGDTNAAKQG----AFDVASVKKDDAIAAMVPESIADSGKLTVGMELSYAPAEFLADDGKTPQGYDVDLAKALGRVFGLDTEIVSSTFDSIVPSVGAKYDLGITAMTITQERMDAVDFVSYYQAGSSWAVKKGNPENVNTDDLCGMKIAVQVGTTQEEEANEIKEQCKADGKKAVEVLPSKLQTDAATAVVTGKADVFYADSPVAGYAISQTGDQLEELGSAEGVVKQGIAIKKGDTELAKAVQAGMQHLMDDGDYMKILKAWGVENGAIDKAEIDPTDLD
159	GC_00000003	core	LH_946	24	27	59	3	0	0.820104	0.916666	0.865701		ABC transporter, substrate-binding protein, family 3		ko00000, ko00002, ko02000	35760.BCHO_0533	unknown		ko:K02030								Bifidobacteriales		M00236		pknD				ET	MQQKNMFRNLAALVLGASLCLAAGACGTSDDGDGGTKNAEGKTTQGYDVTKVETVDEIAALVPDDVKSDGRLTVGMDTSYAPAEFLAEDGRTPVGYDVDLSKALAKVMGLEAEDNVASFDLIIPAVGSKYDIGISSFTITPERMGAVDFVSMYKAGSTWVTKKGNPDGIDPKDVCGQTIAVQTATTQEEEVAALNEQCKADGKEEIEVLTNKLQTDVTTNVTTGKASAFYADTPVSGYAIAQTDGQLETLGEDVGVTKQGIVVKKGDKQMAEAVRKAMQHLMDDGTYEAILEEWGVQGGAIDKAEINPTDTK
160	GC_00000003	core	LH_949	619	27	59	3	0	0.820104	0.916666	0.865701		ABC transporter, substrate-binding protein, family 3		ko00000, ko00002, ko02000	35760.BCHO_0532	unknown		ko:K02030								Bifidobacteriales		M00236		pknD				ET	-MSMHGLKKFAAALAGAALLFGAAACGTSDDTGDTNAAKQG----AFDVASVKKDDAIAAMVPESIADSGKLTVGMELSYAPAEFLADDGKTPQGYDVDLAKALGRVFGLDTEIVSSTFDSIVPSVGAKYDLGITAMTITQERMDAVDFVSYYQAGSSWAVKKGNPENVNTDDLCGMKIAVQVGTTQEEEANEIKEQCKADGKKAVEVLPSKLQTDAATAVVTGKADVFYADSPVAGYAISQTGDQLEELGSAEGVVKQGIAIKKGDTELAKAVQAGMQHLMDDGDYMKILKAWGVENGAIDKAEIDPTDLD
161	GC_00000003	core	LH_949	618	27	59	3	0	0.820104	0.916666	0.865701		ABC transporter, substrate-binding protein, family 3		ko00000, ko00002, ko02000	35760.BCHO_0533	unknown		ko:K02030								Bifidobacteriales		M00236		pknD				ET	MQQKNMFRNLAALVLGASLCLAAGACGTSDDGDGGTKNAEGKTTQGYDVTKVETVDEIAALVPDDVKSDGRLTVGMDTSYAPAEFLAEDGRTPVGYDVDLSKALAKVMGLEAEDNVASFDLIIPAVGSKYDIGISSFTITPERMGAVDFVSMYKAGSTWVTKKGNPDGIDPKDVCGQTIAVQTATTQEEEVAALNEQCKADGKEEIEVLTNKLQTDVTTNVTTGKASAFYADTPVSGYAIAQTDGQLETLGEDVGVTKQGIVVKKGDKQMAEAVRKAMQHLMDDGTYEAILEEWGVQGGAIDKAEINPTDTK
162	GC_00000003	core	LH_950	981	27	59	3	0	0.820104	0.916666	0.865701		ABC transporter, substrate-binding protein, family 3		ko00000, ko00002, ko02000	35760.BCHO_0532	unknown		ko:K02030								Bifidobacteriales		M00236		pknD				ET	-MSMHGLKKFAAALAGAALLFGAAACGTSDDTGDANAAKQG----AFDVASVKKDDAIAAMVPKSIADSGKLTVGMELSYAPAEFLADDGKTPQGYDVDLAKALGRVFGLDTEIVSSTFDSIVPSVGAKYDLGITAMTITQERMDAVDFVSYYQAGSSWAVKKGNPENVNTDDLCGMKIAVQVGTTQEEEANEIKEQCKADGKKAVEVLPSKLQTDAATAVVTGKADVFYADSPVAGYAISQTGDQLEELGSAEGVVKQGIAIKKGDTELAKAVQAGMQHLMDDGDYMKILKAWGVENGAIDKAEIDPTDLD
163	GC_00000003	core	LH_950	985	27	59	3	0	0.820104	0.916666	0.865701		ABC transporter, substrate-binding protein, family 3		ko00000, ko00002, ko02000	35760.BCHO_0533	unknown		ko:K02030								Bifidobacteriales		M00236		pknD				ET	MQQKNMFRNLAALVLGASLCLAAGACGTSDDGDGGTKNAEGKTTQGYDVTKVETVDEIAALVPDDVKSDGRLTVGMDTSYAPAEFLAEDGRTPVGYDVDLSKALAKVMGLEAEDNVASFDLIIPAVGSKYDIGISSFTITPERMGAVDFVSMYKAGSTWVTKKGNPDGIDPTDVCGRTIAVQTGTTQEEEVAALNEQCKADGKQEIEVLTNKLQTDVTTNVTTGKASAFYADTPVSGYAIAQTDGQLETLGEDVGVTQQGIVVKKGDKQMAEAVRKAMQHLMDDGTYEAILEEWGVQGGAIDKAEINPTDTK
164	GC_00000003	core	LH_950	982	27	59	3	0	0.820104	0.916666	0.865701		ABC transporter, substrate-binding protein, family 3		ko00000, ko00002, ko02000	35760.BCHO_0533	unknown		ko:K02030								Bifidobacteriales		M00236		pknD				ET	#NAME?
165	GC_00000003	core	LH_951	618	27	59	3	0	0.820104	0.916666	0.865701		ABC transporter, substrate-binding protein, family 3		ko00000, ko00002, ko02000	35760.BCHO_0532	unknown		ko:K02030								Bifidobacteriales		M00236		pknD				ET	-MSMHGLKKFAAALAGAALLFGAAACGTSDDTGDTNAAKQG----AFDVASVKKDDAIAAMVPESIADSGKLTVGMELSYAPAEFLADDGKTPQGYDVDLAKALGRVFGLDTEIVSSTFDSIVPSVGAKYDLGITAMTITQERMDAVDFVSYYQAGSSWAVKKGNPENVNTDDLCGMKIAVQVGTTQEEEANEIKEQCKADGKKAVEVLPSKLQTDAATAVVTGKADVFYADSPVAGYAISQTGDQLEELGSAEGVVKQGIAIKKGDTELAKAVQAGMQHLMDDGDYMKILKAWGVENGAIDKAEIDPTDLD
166	GC_00000003	core	LH_951	617	27	59	3	0	0.820104	0.916666	0.865701		ABC transporter, substrate-binding protein, family 3		ko00000, ko00002, ko02000	35760.BCHO_0533	unknown		ko:K02030								Bifidobacteriales		M00236		pknD				ET	MQQKNMFRNLAALVLGASLCLAAGACGTSDDGDGGTKNAEGKTTQGYDVTKVETVDEIAALVPDDVKSDGRLTVGMDTSYAPAEFLAEDGRTPVGYDVDLSKALAKVMGLEAEDNVASFDLIIPAVGSKYDIGISSFTITPERMGAVDFVSMYKAGSTWVTKKGNPDGIDPKDVCGQTIAVQTATTQEEEVAALNEQCKADGKEEIEVLTNKLQTDVTTNVTTGKASAFYADTPVSGYAIAQTDGQLETLGEDVGVTKQGIVVKKGDKQMAEAVRKAMQHLMDDGTYEAILEEWGVQGGAIDKAEINPTDTK
167	GC_00000003	core	LH_955	634	27	59	3	0	0.820104	0.916666	0.865701		ABC transporter, substrate-binding protein, family 3		ko00000, ko00002, ko02000	35760.BCHO_0532	unknown		ko:K02030								Bifidobacteriales		M00236		pknD				ET	-MLMHGLKKFAAALAGAALLFGAAACGTSDDTGDANAAKQG----AADVASVKKDDAIAAMVPKSIADSGKLTVGMELSYAPAEFLADDGKTPQGYDVDLAKALGRVFGLDTEIVSSTFDSIVPSVGAKYDLGITAMTITQERMDAVDFVSYYQAGSSWAVKKGNPENVNTDDLCGMKIAVQVGTTQEEEANEIKEQCKADGKKAVEVLPSKLQTDAATAVVTGKADVFYADSPVAGYAISQTGDQLEELGSAEGVVKQGIAIKKGDTELAKAVQAGMQHLMDDGDYMKILKAWGVENGAIDKAEINPTDLD
168	GC_00000003	core	LH_955	630	27	59	3	0	0.820104	0.916666	0.865701		ABC transporter, substrate-binding protein, family 3		ko00000, ko00002, ko02000	35760.BCHO_0533	unknown		ko:K02030								Bifidobacteriales		M00236		pknD				ET	MQQKNMFRNLAALVLGASLCLAAGACGTSDDGDGGTKNAEGKTTQGYDVTKVETVDEIAALVPDDVKSDGRLTVGMDTSYAPAEFLAEDGRTPVGYDVDLSKALAKVMGLEAEDNVASFDLIIPAVGSKYDIGISSFTITPERMGAVDFVSMYKAGSTWVTKKGNPDGIDPKDVCGQTIAVQTATTQEEEVAALNEQCKADGKEEIEVLTSKLQTDVTTNVTTGKASAFYADTPVSGYAIAQTDGQLETLGEDVGVTKQGIVVKKGDKQMAEAVRKAMQHLMDDGTYEAILEEWGVQGGAIDKAEINPTDTK
169	GC_00000003	core	LH_955	633	27	59	3	0	0.820104	0.916666	0.865701		ABC transporter, substrate-binding protein, family 3		ko00000, ko00002, ko02000	35760.BCHO_0533	unknown		ko:K02030								Bifidobacteriales		M00236		pknD				ET	#NAME?
170	GC_00000003	core	LH_956	23	27	59	3	0	0.820104	0.916666	0.865701		ABC transporter, substrate-binding protein, family 3		ko00000, ko00002, ko02000	35760.BCHO_0532	unknown		ko:K02030								Bifidobacteriales		M00236		pknD				ET	-MSMHGLKKFAAALAGAALLFGAAACGTSDDTGDTNAAKQG----AFDVASVKKDDAIAAMVPESIADSGKLTVGMELSYAPAEFLADDGKTPQGYDVDLAKALGRVFGLDTEIVSSTFDSIVPSVGAKYDLGITAMTITQERMDAVDFVSYYQAGSSWAVKKGNPENVNTDDLCGMKIAVQVGTTQEEEANEIKEQCKADGKKAVEVLPSKLQTDAATAVVTGKADVFYADSPVAGYAISQTGDQLEELGSAEGVVKQGIAIKKGDTELAKAVQAGMQHLMDDGDYMKILKAWGVENGAIDKAEIDPTDLD
171	GC_00000003	core	LH_956	24	27	59	3	0	0.820104	0.916666	0.865701		ABC transporter, substrate-binding protein, family 3		ko00000, ko00002, ko02000	35760.BCHO_0533	unknown		ko:K02030								Bifidobacteriales		M00236		pknD				ET	MQQKNMFRNLAALVLGASLCLAAGACGTSDDGDGGTKNAEGKTTQGYDVTKVETVDEIAALVPDDVKSDGRLTVGMDTSYAPAEFLAEDGRTPVGYDVDLSKALAKVMGLEAEDNVASFDLIIPAVGSKYDIGISSFTITPERMGAVDFVSMYKAGSTWVTKKGNPDGIDPKDVCGQTIAVQTATTQEEEVAALNEQCKADGKEEIEVLTNKLQTDVTTNVTTGKASAFYADTPVSGYAIAQTDGQLETLGEDVGVTKQGIVVKKGDKQMAEAVRKAMQHLMDDGTYEAILEEWGVQGGAIDKAEINPTDTK
172	GC_00000003	core	LH_961	618	27	59	3	0	0.820104	0.916666	0.865701		ABC transporter, substrate-binding protein, family 3		ko00000, ko00002, ko02000	35760.BCHO_0532	unknown		ko:K02030								Bifidobacteriales		M00236		pknD				ET	-MSMHGLKKFAAALAGAALLFGAAACGTSDDTGDTNAAKQG----AFDVASVKKDDAIAAMVPESIADSGKLTVGMELSYAPAEFLADDGKTPQGYDVDLAKALGRVFGLDTEIVSSTFDSIVPSVGAKYDLGITAMTITQERMDAVDFVSYYQAGSSWAVKKGNPENVNTDDLCGMKIAVQVGTTQEEEANEIKEQCKADGKKAVEVLPSKLQTDAATAVVTGKADVFYADSPVAGYAISQTGDQLEELGSAEGVVKQGIAIKKGDTELAKAVQAGMQHLMDDGDYMKILKAWGVENGAIDKAEIDPTDLD
173	GC_00000003	core	LH_961	617	27	59	3	0	0.820104	0.916666	0.865701		ABC transporter, substrate-binding protein, family 3		ko00000, ko00002, ko02000	35760.BCHO_0533	unknown		ko:K02030								Bifidobacteriales		M00236		pknD				ET	MQQKNMFRNLAALVLGASLCLAAGACGTSDDGDGGTKNAEGKTTQGYDVTKVETVDEIAALVPDDVKSDGRLTVGMDTSYAPAEFLAEDGRTPVGYDVDLSKALAKVMGLEAEDNVASFDLIIPAVGSKYDIGISSFTITPERMGAVDFVSMYKAGSTWVTKKGNPDGIDPKDVCGQTIAVQTATTQEEEVAALNEQCKADGKEEIEVLTNKLQTDVTTNVTTGKASAFYADTPVSGYAIAQTDGQLETLGEDVGVTKQGIVVKKGDKQMAEAVRKAMQHLMDDGTYEAILEEWGVQGGAIDKAEINPTDTK
174	GC_00000003	core	LH_964	634	27	59	3	0	0.820104	0.916666	0.865701		ABC transporter, substrate-binding protein, family 3		ko00000, ko00002, ko02000	35760.BCHO_0532	unknown		ko:K02030								Bifidobacteriales		M00236		pknD				ET	-MLMHGLKKFAAALAGAALLFGAAACGTSDDTGDANAAKQG----AADVASVKKDDAIAAMVPKSIADSGKLTVGMELSYAPAEFLADDGKTPQGYDVDLAKALGRVFGLDTEIVSSTFDSIVPSVGAKYDLGITAMTITQERMDAVDFVSYYQAGSSWAVKKGNPENVNTDDLCGMKIAVQVGTTQEEEANEIKEQCKADGKKAVEVLPSKLQTDAATAVVTGKADVFYADSPVAGYAISQTGDQLEELGSAEGVVKQGIAIKKGDTELAKAVQAGMQHLMDDGDYMKILKAWGVENGAIDKAEINPTDLD
175	GC_00000003	core	LH_964	630	27	59	3	0	0.820104	0.916666	0.865701		ABC transporter, substrate-binding protein, family 3		ko00000, ko00002, ko02000	35760.BCHO_0533	unknown		ko:K02030								Bifidobacteriales		M00236		pknD				ET	MQQKNMFRNLAALVLGASLCLAAGACGTSDDGDGGTKNAEGKTTQGYDVTKVETVDEIAALVPDDVKSDGRLTVGMDTSYAPAEFLAEDGRTPVGYDVDLSKALAKVMGLEAEDNVASFDLIIPAVGSKYDIGISSFTITPERMGAVDFVSMYKAGSTWVTKKGNPDGIDPKDVCGQTIAVQTATTQEEEVAALNEQCKADGKEEIEVLTSKLQTDVTTNVTTGKASAFYADTPVSGYAIAQTDGQLETLGEDVGVTKQGIVVKKGDKQMAEAVRKAMQHLMDDGTYEAILEEWGVQGGAIDKAEINPTDTK
176	GC_00000003	core	LH_964	633	27	59	3	0	0.820104	0.916666	0.865701		ABC transporter, substrate-binding protein, family 3		ko00000, ko00002, ko02000	35760.BCHO_0533	unknown		ko:K02030								Bifidobacteriales		M00236		pknD				ET	#NAME?
177	GC_00000003	core	LH_967	1158	27	59	3	0	0.820104	0.916666	0.865701		ABC transporter, substrate-binding protein, family 3		ko00000, ko00002, ko02000	35760.BCHO_0532	unknown		ko:K02030								Bifidobacteriales		M00236		pknD				ET	-MSMHGLKKFAAALAGAALLFGAAACGTSDDTGDASAAKQG----SFDVAGVKKDDAIAAMVPKSIADSGKLTVGMELSYAPAEFLADDGKTPQGYDVDLAKALGRVFGLDTEIVSSTFDSIVPSVGAKYDLGITAMTITQERMDAVDFVSYYQAGSSWAVKKGNPENVNTDDLCGMKIAVQVGTTQEEEANEIKEQCKADGKKAVEVLPSKLQTDAATAVVTGKADVFYADSPVAGYAISQTGDQLEELGSAEGVVKQGIAIKKGDTELAKAVQAGMQHLMDDGDYMKILKAWGVENGAIDKAEIDPTDLD
178	GC_00000003	core	LH_967	1157	27	59	3	0	0.820104	0.916666	0.865701		ABC transporter, substrate-binding protein, family 3		ko00000, ko00002, ko02000	35760.BCHO_0533	unknown		ko:K02030								Bifidobacteriales		M00236		pknD				ET	MQQKNMFRNLAALVLGASLCLAAGACGTSDDGDGGTKNAEGKTTQGYDVTKVETVDEIAALVPDDVKSDGRLTVGMDTSYAPAEFLAEDGRTPVGYDVDLSKALAKVMGLEAEDKVASFDLIIPAVGSKYDIGISSFTITPERMDAVDFVSMYKAGSTWVTKKGNPDGIDPKDVCGQTIAVQTGTTQEEEVAALNEQCKADGKQEIEVLTNKLQTDVTTNVTTGKASAFYADTPVSGYAIAQTGGQLETLGEDVGVTKQGIVVKKGDKQMAEAVRKAMQHLMDDGTYEAILEEWGVQGGAIDKAEINPTDTK
179	GC_00000003	core	LH_971	1436	27	59	3	0	0.820104	0.916666	0.865701		ABC transporter, substrate-binding protein, family 3		ko00000, ko00002, ko02000	35760.BCHO_0532	unknown		ko:K02030								Bifidobacteriales		M00236		pknD				ET	-MSMHGLKKFAAALAGAALLFGAAACGTSDDTGDASAAKQG----SFDVAGVKKDDAIAAMVPKSIADSGKLTVGMELSYAPAEFLADDGKTPQGYDVDLAKALGRVFGLDTEIVSSTFDSIVPSVGAKYDLGITAMTITQERMDAVDFVSYYQAGSSWAVKKGNPENVNTDDLCGMKIAVQVGTTQEEEANEIKEQCKADGKKAVEVLPSKLQTDAATAVVTGKADVFYADSPVAGYAISQTGDQLEELGSAEGVVKQGIAIKKGDTELAKAVQAGMQHLMDDGDYMKILKAWGVENGAIDKAEIDPTDLD
180	GC_00000003	core	LH_971	1437	27	59	3	0	0.820104	0.916666	0.865701		ABC transporter, substrate-binding protein, family 3		ko00000, ko00002, ko02000	35760.BCHO_0533	unknown		ko:K02030								Bifidobacteriales		M00236		pknD				ET	MQQKNMFRNLAALVLGASLCLAAGACGTSDDGDGGTKNAEGKTTQGYDVTKVETVDEIAALVPDDVKSDGRLTVGMDTSYAPAEFLAEDGRTPVGYDVDLSKALAKVMGLEAEDKVASFDLIIPAVGSKYDIGISSFTITPERMDAVDFVSMYKAGSTWVTKKGNPDGIDPKDVCGQTIAVQTGTTQEEEVAALNEQCKADGKQEIEVLTNKLQTDVTTNVTTGKASAFYADTPVSGYAIAQTGGQLETLGEDVGVTKQGIVVKKGDKQMAEAVRKAMQHLMDDGTYEAILEEWGVQGGAIDKAEINPTDTK
181	GC_00000003	core	LH_973	1490	27	59	3	0	0.820104	0.916666	0.865701		ABC transporter, substrate-binding protein, family 3		ko00000, ko00002, ko02000	35760.BCHO_0532	unknown		ko:K02030								Bifidobacteriales		M00236		pknD				ET	-MSMHGLKKFAAALAGAALLFGAAACGTSDDTGDASAAKQG----SFDVAGVKKDDAIAAMVPKSIADSGKLTVGMELSYAPAEFLADDGKTPQGYDVDLAKALGRVFGLDTEIVSSTFDSIVPSVGAKYDLGITAMTITQERMDAVDFVSYYQAGSSWAVKKGNPENVNTDDLCGMKIAVQVGTTQEEEANEIKEQCKADGKKAVEVLPSKLQTDAATAVVTGKADVFYADSPVAGYAISQTGDQLEELGSAEGVVKQGIAIKKGDTELAKAVQAGMQHLMDDGDYMKILKAWGVENGAIDKAEIDPTDLD
182	GC_00000003	core	LH_973	1489	27	59	3	0	0.820104	0.916666	0.865701		ABC transporter, substrate-binding protein, family 3		ko00000, ko00002, ko02000	35760.BCHO_0533	unknown		ko:K02030								Bifidobacteriales		M00236		pknD				ET	MQQKNMFRNLAALVLGASLCLAAGACGTSDDGDGGTKNAEGKTTQGYDVTKVETVDEIAALVPDDVKSDGRLTVGMDTSYAPAEFLAEDGRTPVGYDVDLSKALAKVMGLEAEDKVASFDLIIPAVGSKYDIGISSFTITPERMDAVDFVSMYKAGSTWVTKKGNPDGIDPKDVCGQTIAVQTGTTQEEEVAALNEQCKADGKQEIEVLTNKLQTDVTTNVTTGKASAFYADTPVSGYAIAQTGGQLETLGEDVGVTKQGIVVKKGDKQMAEAVRKAMQHLMDDGTYEAILEEWGVQGGAIDKAEINPTDTK
183	GC_00000003	core	LH_976	643	27	59	3	0	0.820104	0.916666	0.865701		ABC transporter, substrate-binding protein, family 3		ko00000, ko00002, ko02000	35760.BCHO_0532	unknown		ko:K02030								Bifidobacteriales		M00236		pknD				ET	-MSMHGLKKFAAALAGAALLFGAAACGTSDDTGDASAAKQG----SFDVAGVKKDDAIAAMVPKSIADSGKLTVGMELSYAPAEFLADDGKTPQGYDVDLAKALGRVFGLDTEIVSSTFDSIVPSVGAKYDLGITAMTITQERMDAVDFVSYYQAGSSWAVKKGNPENVNTDDLCGMKIAVQVGTTQEEEANEIKEQCKADGKKAVEVLPSKLQTDAATAVVTGKADVFYADSPVAGYAISQTGDQLEELGSAEGVVKQGIAIKKGDTELAKAVQAGMQHLMDDGDYMKILKAWGVENGAIDKAEIDPTDLD
184	GC_00000003	core	LH_976	644	27	59	3	0	0.820104	0.916666	0.865701		ABC transporter, substrate-binding protein, family 3		ko00000, ko00002, ko02000	35760.BCHO_0533	unknown		ko:K02030								Bifidobacteriales		M00236		pknD				ET	MQQKNMFRNLAALVLGASLCLAAGACGTSDDGDGGTKNAEGKTTQGYDVTKVETVDEIAALVPDDVKSDGRLTVGMDTSYAPAEFLAEDGRTPVGYDVDLSKALAKVMGLEAEDKVASFDLIIPAVGSKYDIGISSFTITPERMDAVDFVSMYKAGSTWVTKKGNPDGIDPKDVCGQTIAVQTGTTQEEEVAALNEQCKADGKQEIEVLTNKLQTDVTTNVTTGKASAFYADTPVSGYAIAQTGGQLETLGEDVGVTKQGIVVKKGDKQMAEAVRKAMQHLMDDGTYEAILEEWGVQGGAIDKAEINPTDTK
185	GC_00000003	core	LH_977	1190	27	59	3	0	0.820104	0.916666	0.865701		ABC transporter, substrate-binding protein, family 3		ko00000, ko00002, ko02000	35760.BCHO_0532	unknown		ko:K02030								Bifidobacteriales		M00236		pknD				ET	-MSMHGLKKFAAALAGAALLFGAAACGTSDDTGDANAAKQG----AFDVASVKKDDTIAAMVPKSIADSGKLTVGMELSYAPAEFLADDGKTPQGYDVDLAKALGRVFGLDTEIVSSTFDSIVPSVGAKYDLGITAMTITQERMDAVDFVSYYQAGSSWAVKKGNPENVNTDDLCGMKIAVQVGTTQEEEANEIKEQCKADGKKAVEVLPSKLQTDAATAVVTGKADVFYADSPVAGYAISQTGDQLEELGSAEGVVKQGIAIKKGDTELAKAVQAGMQHLMDDGDYMKILKAWGVENGAIDKAEIDPTDLD
186	GC_00000003	core	LH_977	1189	27	59	3	0	0.820104	0.916666	0.865701		ABC transporter, substrate-binding protein, family 3		ko00000, ko00002, ko02000	35760.BCHO_0533	unknown		ko:K02030								Bifidobacteriales		M00236		pknD				ET	MRQKNIFRNLAALVLGASLCLAAGACGTSDDGDGGTKNAAGKTTQGYDVTKVETVDEIAALVPDDVKSDGRLTVGMDTSYAPAEFLAEDGRTPVGYDVDLSKALAKVMGLEAEDNVASFDLIIPAVGSKYDIGISSFTITPERMGAVDFVSMYKAGSTWVTKKGNPDGIDPKDVCGQTIAVQTATTQEEEVAALNEQCKADGKEEIEVLTSKLQTDVTTNVTTGKASAFYADTPVSGYAIAQTDGQLETLGEDVGVTKQGIVVKKGDKQMAEAVRKAMQHLMDDGTYEAILEEWGVQGGAIDKAEINPTDTK
187	GC_00000003	core	LH_979	123	27	59	3	0	0.820104	0.916666	0.865701		ABC transporter, substrate-binding protein, family 3		ko00000, ko00002, ko02000	35760.BCHO_0532	unknown		ko:K02030								Bifidobacteriales		M00236		pknD				ET	-MSMHGLKKFAAALAGAALLFGAAACGTSDDTGDANAAKQG----AFDVASVKKDDTIAAMVPKSIADSGKLTVGMELSYAPAEFLADDGKTPQGYDVDLAKALGRVFGLDTEIVSSTFDSIVPSVGAKYDLGITAMTITQERMDAVDFVSYYQAGSSWAVKKGNPENVNTDDLCGMKIAVQVGTTQEEEANEIKEQCKADGKKAVEVLPSKLQTDAATAVVTGKADVFYADSPVAGYAISQTGDQLEELGSAEGVVKQGIAIKKGDTELAKAVQAGMQHLMDDGDYMKILKAWGVENGAIDKAEIDPTDLD
188	GC_00000003	core	LH_979	122	27	59	3	0	0.820104	0.916666	0.865701		ABC transporter, substrate-binding protein, family 3		ko00000, ko00002, ko02000	35760.BCHO_0533	unknown		ko:K02030								Bifidobacteriales		M00236		pknD				ET	MRQKNIFRNLAALVLGASLCLAAGACGTSDDGDGGTKNAAGKTTQGYDVTKVETVDEIAALVPDDVKSDGRLTVGMDTSYAPAEFLAEDGRTPVGYDVDLSKALAKVMGLEAEDNVASFDLIIPAVGSKYDIGISSFTITPERMGAVDFVSMYKAGSTWVTKKGNPDGIDPKDVCGQTIAVQTATTQEEEVAALNEQCKADGKEEIEVLTSKLQTDVTTNVTTGKASAFYADTPVSGYAIAQTDGQLETLGEDVGVTKQGIVVKKGDKQMAEAVRKAMQHLMDDGTYEAILEEWGVQGGAIDKAEINPTDTK
189	GC_00000003	core	LH_980	1397	27	59	3	0	0.820104	0.916666	0.865701		ABC transporter, substrate-binding protein, family 3		ko00000, ko00002, ko02000	35760.BCHO_0532	unknown		ko:K02030								Bifidobacteriales		M00236		pknD				ET	-MSMHGLKKFAAALAGAALLFGAAACGTSDDTGDANAAKQG----AFDVASVKKDDAIAAMVPKSIADSGKLTVGMELSYAPAEFLADDGKTPQGYDVDLAKALGRVFGLDTEIVSSTFDSIVPSVGAKYDLGITAMTITQERMDAVDFVSYYQAGSSWAVKKGNPENVNTDDLCGMKIAVQVGTTQEEEANEIKEQCKADGKKAVEVLPSKLQTDAATAVVTGKADVFYADSPVAGYAISQTGDQLEELGSAEGVVKQGIAIKKGDTELAKAVQAGMQHLMDDGDYMKILKAWGVENGAIDKAEIDPTDLD
190	GC_00000003	core	LH_980	1393	27	59	3	0	0.820104	0.916666	0.865701		ABC transporter, substrate-binding protein, family 3		ko00000, ko00002, ko02000	35760.BCHO_0533	unknown		ko:K02030								Bifidobacteriales		M00236		pknD				ET	MQQKNMFRNLAALVLGASLCLAAGACGTSDDGDGGTKNAEGKTTQGYDVTKVETVDEIAALVPDDVKSDGRLTVGMDTSYAPAESLAEDGRTPVGYDVDLSKALAKVMGLEAEDKVASFDLIIPAVGSKYDIGISSFTITPERMGAVDFVSMYKAGSTWVTKKGNPDGIDPTDVCGRTIAVQTGTTQEEEVAALNEQCKADGKQEIEVLTNKLQTDVTTNVTTGKASAFYADTPVSGYAIAQTDGQLETLGEDVGVTQQGIVVKKGDKQMAEAVRKAMQHLMDDGTYEAILEEWGVQGGAIDKAEINPTDTK
191	GC_00000003	core	LH_980	1396	27	59	3	0	0.820104	0.916666	0.865701		ABC transporter, substrate-binding protein, family 3		ko00000, ko00002, ko02000	35760.BCHO_0533	unknown		ko:K02030								Bifidobacteriales		M00236		pknD				ET	#NAME?
192	GC_00000004	core	B_castoris_2020B	814	27	54	2	0	0.90255	1	0.948779		AMP-binding enzyme		ko00000, ko00001, ko00002, ko01000, ko01004, ko04147	35760.BCHO_0123	RC00004,RC00014		ko:K01897		ko00061, ko00071, ko01100, ko01212, ko02024, ko03320, ko04146, ko04216, ko04714, ko04920, map00061, map00071, map01100, map01212, map02024, map03320, map04146, map04216, map04714, map04920		6.2.1.3				Bifidobacteriales		M00086		fadD				I	MLTEYTTPGHALTVRDNETIYTLLTDRLERSGADSPLTENKEPDGSWSTLTAGRFNDEVRAIAKGLIQFGVAKGDAVTIFSATRVEWGLLDFALAAVGAVTVPIYDTDSAIQAERILNDSDVKLAIADNQERFDRLDSVFDHCPGLERILMLDADAIAALKGLGVMVSDEELDERIAGVGADDLATIVYTSGSTGAPKGAELTHRNFVSITRAAAECVPEMLEGDARLLLFLPLAHCFARFIQYFVFTSDAGVIGYLPSTKTLPHDMRVFEPTFVLSVPRVFEKVYNAASRKAGTGFKGRIFAKAAESARDWSEMAQQGATPDAKQRAEHALYERLVYSSIRGAFGPRIKYLACGGAPLDRRLATFFNGIGLTMIQGYGLTETAAPFAFTRVHDNVIGT…
193	GC_00000004	core	B_castoris_2020B	1672	27	54	2	0	0.90255	1	0.948779		AMP-binding enzyme		ko00000, ko00001, ko00002, ko01000, ko01004, ko04147	35760.BCHO_0665	RC00004,RC00014		ko:K01897		ko00061, ko00071, ko01100, ko01212, ko02024, ko03320, ko04146, ko04216, ko04714, ko04920, map00061, map00071, map01100, map01212, map02024, map03320, map04146, map04216, map04714, map04920		6.2.1.3				Bifidobacteriales		M00086		fadD				I	MLTEYTTPGAALTVSDSTTVYSMLTDRIATTGPDLPLVEYKNASGAWTTMTAGDFNDRVRAIAKGLIQFGIAKGDAVTIFSATRIEWGLLDFALAAIGAVTVPIYDTDSAAQAQRILNDADVKLAVADNQQRFDALDSVIDACPTLERILMLDAKALEALEGLGVMVSDEELDERIAAVRADDLATIVYTSGSTGTPKGVELTHRNFTSITRSAQQCMPKVIEGEARLLLFLPLAHCFARMIQYFTIASDEGVVGYLGDTKTLPKDMQVFQPTFVLAVPRVFEKVYNAASRKAGTGWKGRMFLKAAAAAIDWSRMEQDGVRPTLRQRAEHAKYETTVYRTIRSAFGPRIKYLASGGAPISDDLLHFFNGIGIPMIQGYGMTETAAPFAFTRVEDLAIGS…
194	GC_00000004	core	LH_775	511	27	54	2	0	0.90255	1	0.948779		AMP-binding enzyme		ko00000, ko00001, ko00002, ko01000, ko01004, ko04147	35760.BCHO_0123	RC00004,RC00014		ko:K01897		ko00061, ko00071, ko01100, ko01212, ko02024, ko03320, ko04146, ko04216, ko04714, ko04920, map00061, map00071, map01100, map01212, map02024, map03320, map04146, map04216, map04714, map04920		6.2.1.3				Bifidobacteriales		M00086		fadD				I	MLTEYTTPGHALTVRDNETIYTLLTDRLERSGADSPLTENKEPDGSWSTLTAGRFNDEVRAIAKGLIQFGVAKGDAVTIFSATRVEWGLLDFALAAVGAVTVPIYDTDSAIQAERILNDSDVKLAIADNQERFDRLDSVFDHCPGLERILMLDADAIAALKGLGVMVSDEELDERIAGIGADDLATIVYTSGSTGAPKGAELTHRNFVSITRAAAECVPEMLEGDARLLLFLPLAHCFARFIQYFVFTSDAGVIGYLPSTKTLPHDMRVFEPTFVLSVPRVFEKVYNAASRKAGTGFKGRIFAKAAESARDWSEMAQQGAAPDAKQRAEHALYERLVYSSIRGAFGPRIKYLACGGAPLDRRLATFFNGIGLTMIQGYGLTETAAPFAFTRVHDNVIGT…
195	GC_00000004	core	LH_775	1404	27	54	2	0	0.90255	1	0.948779		AMP-binding enzyme		ko00000, ko00001, ko00002, ko01000, ko01004, ko04147	35760.BCHO_0665	RC00004,RC00014		ko:K01897		ko00061, ko00071, ko01100, ko01212, ko02024, ko03320, ko04146, ko04216, ko04714, ko04920, map00061, map00071, map01100, map01212, map02024, map03320, map04146, map04216, map04714, map04920		6.2.1.3				Bifidobacteriales		M00086		fadD				I	MLTEYTTPGAALTVSDSTTVYSMLTDRIATTGPDLPLVEYKNASGAWTTMTAGDFNDRVRAIAKGLIQFSIAKGDAVTIFSATRIEWGLLDFALAAIGAVTVPIYDTDSAAQAQRILNDADVKLAVADNQQRFDALDSVIDACPTLERILMLDAKALEALEGLGVMVSDEELDERIAAVRADDLATIVYTSGSTGTPKGVELTHRNFTSITRSAQQCMPKVIEGEARLLLFLPLAHCFARMIQYFTIASDEGVVGYLGDTKTLPKDMQVFQPTFLLAVPRVFEKVYNAASRKAGTGWKGRMFLKAASAAIDWSRMEQDGVRPTLRQRAEHAKYETTVYRTIRSAFGPRIKYLASGGAPISDDLLHFFNGIGIPMIQGYGMTETAAPFAFTRVEDLAIGS…
196	GC_00000004	core	LH_799	874	27	54	2	0	0.90255	1	0.948779		AMP-binding enzyme		ko00000, ko00001, ko00002, ko01000, ko01004, ko04147	35760.BCHO_0123	RC00004,RC00014		ko:K01897		ko00061, ko00071, ko01100, ko01212, ko02024, ko03320, ko04146, ko04216, ko04714, ko04920, map00061, map00071, map01100, map01212, map02024, map03320, map04146, map04216, map04714, map04920		6.2.1.3				Bifidobacteriales		M00086		fadD				I	MLTEYTTPGHALTVRDNETIYTLLTDRLERSGADSPLTENKEPDGSWSTLTAGRFNDEVRAIAKGLIQFGVAKGDAVTIFSATRVEWGLLDFALAAVGAVTVPIYDTDSAIQAERILNDSDVKLAIADNQERFDRLDSVFDHCPGLERILMLDADAIAALKGLGVMVSDEELDERIAGIGADDLATIVYTSGSTGAPKGAELTHRNFVSITRAAAECVPEMLEGDARLLLFLPLAHCFARFIQYFVFTSDAGVIGYLPSTKTLPHDMRVFEPTFVLSVPRVFEKVYNAASRKAGTGFKGRIFAKAAESARDWSEMAQQGAAPDAKQRAEHALYERLVYSSIRGAFGPRIKYLACGGAPLDRRLATFFNGIGLTMIQGYGLTETAAPFAFTRVHDNVIGT…
197	GC_00000004	core	LH_799	1563	27	54	2	0	0.90255	1	0.948779		AMP-binding enzyme		ko00000, ko00001, ko00002, ko01000, ko01004, ko04147	35760.BCHO_0665	RC00004,RC00014		ko:K01897		ko00061, ko00071, ko01100, ko01212, ko02024, ko03320, ko04146, ko04216, ko04714, ko04920, map00061, map00071, map01100, map01212, map02024, map03320, map04146, map04216, map04714, map04920		6.2.1.3				Bifidobacteriales		M00086		fadD				I	MLTEYTTPGAALTVSDSTTVYSMLTDRIATTGPDLPLVEYKNASGAWTTMTAGDFNDRVRAIAKGLIQFSIAKGDAVTIFSATRIEWGLLDFALAAIGAVTVPIYDTDSAAQAQRILNDADVKLAVADNQQRFDALDSVIDACPTLERILMLDAKALEALEGLGVMVSDEELDERIAAVRADDLATIVYTSGSTGTPKGVELTHRNFTSITRSAQQCMPKVIEGEARLLLFLPLAHCFARMIQYFTIASDEGVVGYLGDTKTLPKDMQVFQPTFLLAVPRVFEKVYNAASRKAGTGWKGRMFLKAASAAIDWSRMEQDGVRPTLRQRAEHAKYETTVYRTIRSAFGPRIKYLASGGAPISDDLLHFFNGIGIPMIQGYGMTETAAPFAFTRVEDLAIGS…
198	GC_00000004	core	LH_805	1240	27	54	2	0	0.90255	1	0.948779		AMP-binding enzyme		ko00000, ko00001, ko00002, ko01000, ko01004, ko04147	35760.BCHO_0123	RC00004,RC00014		ko:K01897		ko00061, ko00071, ko01100, ko01212, ko02024, ko03320, ko04146, ko04216, ko04714, ko04920, map00061, map00071, map01100, map01212, map02024, map03320, map04146, map04216, map04714, map04920		6.2.1.3				Bifidobacteriales		M00086		fadD				I	MLTEYTTPGHALTVRDNETIYTLLTDRLERSGADSPLTENKEPDGSWSTLTAGRFNDEVRAIAKGLIQFGVAKGDAVTIFSATRVEWGLLDFALAAVGAVTVPIYDTDSAIQAERILNDSDVKLAIADNQERFDRLDSVFDHCPGLERILMLDADAIAALKGLGVMVSDEELDERIAGVGADDLATIVYTSGSTGAPKGAELTHRNFVSITRAAAECVPEMLEGDARLLLFLPLAHCFARFIQYFVFTSDAGVIGYLPSTKTLPHDMRVFEPTFVLSVPRVFEKVYNAASRKAGTGFKGRIFAKAAESARDWSEMAQQGAAPDAKQRAEHALYERLVYSSIRGAFGPRIKYLACGGAPLDRRLATFFNGIGLTMIQGYGLTETAAPFAFTRVHDNVIGT…
199	GC_00000004	core	LH_805	1522	27	54	2	0	0.90255	1	0.948779		AMP-binding enzyme		ko00000, ko00001, ko00002, ko01000, ko01004, ko04147	35760.BCHO_0665	RC00004,RC00014		ko:K01897		ko00061, ko00071, ko01100, ko01212, ko02024, ko03320, ko04146, ko04216, ko04714, ko04920, map00061, map00071, map01100, map01212, map02024, map03320, map04146, map04216, map04714, map04920		6.2.1.3				Bifidobacteriales		M00086		fadD				I	MLTEYTTPGAALTVSDSTTVYSMLTDRIAATGPDLPLVEYKNASGAWTTMTAGDFNDRVRAIAKGLIQFGIAKGDAVTIFSATRIEWGLLDFALAAIGAVTVPIYDTDSAAQAQRILNDADVKLAVADNQQRFDALDSVIDACPTLERILMLDAKALEALEGLGVMISDEELDERIAAVRADDLATIVYTSGSTGTPKGVELTHRNFTSITRSAQQCMPKVIEGEARLLLFLPLAHCFARMIQYFTIASDEGVVGYLGDTKTLPKDMQVFQPTFLLAVPRVFEKVYNAASRKAGTGWKGRMFLKAASAAIDWSRMEQDGVRPTLRQRAEHAKYETTVYRTIRSAFGPRIKYLASGGAPISDDLLHFFNGIGIPMIQGYGMTETAAPFAFTRVEDLAIGS…
200	GC_00000004	core	LH_867	528	27	54	2	0	0.90255	1	0.948779		AMP-binding enzyme		ko00000, ko00001, ko00002, ko01000, ko01004, ko04147	35760.BCHO_0123	RC00004,RC00014		ko:K01897		ko00061, ko00071, ko01100, ko01212, ko02024, ko03320, ko04146, ko04216, ko04714, ko04920, map00061, map00071, map01100, map01212, map02024, map03320, map04146, map04216, map04714, map04920		6.2.1.3				Bifidobacteriales		M00086		fadD				I	MLTEYTTPGHALTVRDNETIYTLLTDRLERSGADSPLTENKEPDGSWSTLTAGRFNDEVRAIAKGLIQFGVAKGDAVTIFSATRVEWGLLDFALAAVGAVTVPIYDTDSAIQAERILNDSDVKLAIADNQERFDRLDSVFDHCPGLERILMLDADAIAALKGLGVMVSDEELDERIAGVGADDLATIVYTSGSTGAPKGAELTHRNFVSITRAAAECVPEMLEGDARLLLFLPLAHCFARFIQYFVFTSDAGIIGYLPSTKTLPHDMRVFEPTFVLSVPRVFEKVYNAASRKAGTGFKGRIFAKAAESARDWSEMTQQGAAPDAKQRAEHALYERLVYSSIRGAFGPRIKYLACGGAPLDRRLATFFNGIGLTMIQGYGLTETAAPFAFTRVHDNVIGT…
201	GC_00000004	core	LH_867	1532	27	54	2	0	0.90255	1	0.948779		AMP-binding enzyme		ko00000, ko00001, ko00002, ko01000, ko01004, ko04147	35760.BCHO_0665	RC00004,RC00014		ko:K01897		ko00061, ko00071, ko01100, ko01212, ko02024, ko03320, ko04146, ko04216, ko04714, ko04920, map00061, map00071, map01100, map01212, map02024, map03320, map04146, map04216, map04714, map04920		6.2.1.3				Bifidobacteriales		M00086		fadD				I	MLTEYTTPGAALTVSDSTTVYSMLTDRIAATGPDLPLVEYKNASGAWTTMTAGDFNDRVRAIAKGLIQFGIAKGDAVTIFSATRIEWGLLDFALAAIGAVTVPIYDTDSAAQAQRILNDADVKLAVADNQQRFDALDSVIDACPTLERILMLDAKALEALEGLGVMVSDEELDERIAAVRADDLATIVYTSGSTGTPKGVELTHRNFTSITRSAQQCMPKVIEGEARLLLFLPLAHCFARMIQYFTIASDEGVVGYLGDTKTLPKDMQVFQPTFLLAVPRVFEKVYNAASRKAGTGWKGRMFLKAASAAIDWSRMEQDGVRPTLRQRAEHAKYETTVYRTIRSAFGPRIKYLASGGAPISDDLLHFFNGIGIPMIQGYGMTETAAPFAFTRVEDLAIGS…
202	GC_00000004	core	LH_872	111	27	54	2	0	0.90255	1	0.948779		AMP-binding enzyme		ko00000, ko00001, ko00002, ko01000, ko01004, ko04147	35760.BCHO_0123	RC00004,RC00014		ko:K01897		ko00061, ko00071, ko01100, ko01212, ko02024, ko03320, ko04146, ko04216, ko04714, ko04920, map00061, map00071, map01100, map01212, map02024, map03320, map04146, map04216, map04714, map04920		6.2.1.3				Bifidobacteriales		M00086		fadD				I	MLTEYTTPGHALTVRDNETIYTLLTDRLERSGADSPLTENKEPDGSWSTLTAGRFNDEVRAIAKGLIQFGVAKGDAVTIFSATRVEWGLLDFALAAVGAVTVPIYDTDSAIQAERILNDSDVKLAIADNQERFDRLDSVFDHCPGLERILMLDADAIAALKGLGVMVSDEELDERIAGVGADDLATIVYTSGSTGAPKGAELTHRNFVSITRAAAECVPEMLEGDARLLLFLPLAHCFARFIQYFVFTSDAGIIGYLPSTKTLPHDMRVFEPTFVLSVPRVFEKVYNAASRKAGTGFKGRIFAKAAESARDWSEMTQQGAAPDAKQRAEHALYERLVYSSIRGAFGPRIKYLACGGAPLDRRLATFFNGIGLTMIQGYGLTETAAPFAFTRVHDNVIGT…
203	GC_00000004	core	LH_872	1466	27	54	2	0	0.90255	1	0.948779		AMP-binding enzyme		ko00000, ko00001, ko00002, ko01000, ko01004, ko04147	35760.BCHO_0665	RC00004,RC00014		ko:K01897		ko00061, ko00071, ko01100, ko01212, ko02024, ko03320, ko04146, ko04216, ko04714, ko04920, map00061, map00071, map01100, map01212, map02024, map03320, map04146, map04216, map04714, map04920		6.2.1.3				Bifidobacteriales		M00086		fadD				I	MLTEYTTPGAALTVSDSTTVYSMLTDRIAATGPDLPLVEYKNASGAWTTMTAGDFNDRVRAIAKGLIQFGIAKGDAVTIFSATRIEWGLLDFALAAIGAVTVPIYDTDSAAQAQRILNDADVKLAVADNQQRFDALDSVIDACPTLERILMLDAKALEALEGLGVMVSDEELDERIAAVRADDLATIVYTSGSTGTPKGVELTHRNFTSITRSAQQCMPKVIEGEARLLLFLPLAHCFARMIQYFTIASDEGVVGYLGDTKTLPKDMQVFQPTFLLAVPRVFEKVYNAASRKAGTGWKGRMFLKAASAAIDWSRMEQDGVRPTLRQRAEHAKYETTVYRTIRSAFGPRIKYLASGGAPISDDLLHFFNGIGIPMIQGYGMTETAAPFAFTRVEDLAIGS…
204	GC_00000004	core	LH_874	524	27	54	2	0	0.90255	1	0.948779		AMP-binding enzyme		ko00000, ko00001, ko00002, ko01000, ko01004, ko04147	35760.BCHO_0123	RC00004,RC00014		ko:K01897		ko00061, ko00071, ko01100, ko01212, ko02024, ko03320, ko04146, ko04216, ko04714, ko04920, map00061, map00071, map01100, map01212, map02024, map03320, map04146, map04216, map04714, map04920		6.2.1.3				Bifidobacteriales		M00086		fadD				I	MLTEYTTPGHALTVRDNETIYTLLTDRLERSGADSPLTENKEPDGSWSTLTAGRFNDEVRAIAKGLIQFGVAKGDAVTIFSATRVEWGLLDFALAAVGAVTVPIYDTDSAIQAERILNDSDVKLAIADNQERFDRLDSVFDHCPGLERILMLDADAIAALKGLGVMVSDEELDERIAGVGADDLATIVYTSGSTGAPKGAELTHRNFVSITRAAAECVPEMLEGDARLLLFLPLAHCFARFIQYFVFTSDAGIIGYLPSTKTLPHDMRVFEPTFVLSVPRVFEKVYNAASRKAGTGFKGRIFAKAAESARDWSEMTQQGAAPDAKQRAEHALYERLVYSSIRGAFGPRIKYLACGGAPLDRRLATFFNGIGLTMIQGYGLTETAAPFAFTRVHDNVIGT…
205	GC_00000004	core	LH_874	1385	27	54	2	0	0.90255	1	0.948779		AMP-binding enzyme		ko00000, ko00001, ko00002, ko01000, ko01004, ko04147	35760.BCHO_0665	RC00004,RC00014		ko:K01897		ko00061, ko00071, ko01100, ko01212, ko02024, ko03320, ko04146, ko04216, ko04714, ko04920, map00061, map00071, map01100, map01212, map02024, map03320, map04146, map04216, map04714, map04920		6.2.1.3				Bifidobacteriales		M00086		fadD				I	MLTEYTTPGAALTVSDSTTVYSMLTDRIAATGPDLPLVEYKNASGAWTTMTAGDFNDRVRAIAKGLIQFGIAKGDAVTIFSATRIEWGLLDFALAAIGAVTVPIYDTDSAAQAQRILNDADVKLAVADNQQRFDALDSVIDACPTLERILMLDAKALEALEGLGVMVSDEELDERIAAVRADDLATIVYTSGSTGTPKGVELTHRNFTSITRSAQQCMPKVIEGEARLLLFLPLAHCFARMIQYFTIASDEGVVGYLGDTKTLPKDMQVFQPTFLLAVPRVFEKVYNAASRKAGTGWKGRMFLKAASAAIDWSRMEQDGVRPTLRQRAEHAKYETTVYRTIRSAFGPRIKYLASGGAPISDDLLHFFNGIGIPMIQGYGMTETAAPFAFTRVEDLAIGS…
206	GC_00000004	core	LH_876	528	27	54	2	0	0.90255	1	0.948779		AMP-binding enzyme		ko00000, ko00001, ko00002, ko01000, ko01004, ko04147	35760.BCHO_0123	RC00004,RC00014		ko:K01897		ko00061, ko00071, ko01100, ko01212, ko02024, ko03320, ko04146, ko04216, ko04714, ko04920, map00061, map00071, map01100, map01212, map02024, map03320, map04146, map04216, map04714, map04920		6.2.1.3				Bifidobacteriales		M00086		fadD				I	MLTEYTTPGHALTVRDNETIYTLLTDRLERSGADSPLTENKEPDGSWSTLTAGRFNDEVRAIAKGLIQFGVAKGDAVTIFSATRVEWGLLDFALAAVGAVTVPIYDTDSAIQAERILNDSDVKLAIADNQERFDRLDSVFDHCPGLERILMLDADAIAALKGLGVMVSDEELDERIAGVGADDLATIVYTSGSTGAPKGAELTHRNFVSITRAAAECVPEMLEGDARLLLFLPLAHCFARFIQYFVFTSDAGIIGYLPSTKTLPHDMRVFEPTFVLSVPRVFEKVYNAASRKAGTGFKGRIFAKAAESARDWSEMTQQGAAPDAKQRAEHALYERLVYSSIRGAFGPRIKYLACGGAPLDRRLATFFNGIGLTMIQGYGLTETAAPFAFTRVHDNVIGT…
207	GC_00000004	core	LH_876	1607	27	54	2	0	0.90255	1	0.948779		AMP-binding enzyme		ko00000, ko00001, ko00002, ko01000, ko01004, ko04147	35760.BCHO_0665	RC00004,RC00014		ko:K01897		ko00061, ko00071, ko01100, ko01212, ko02024, ko03320, ko04146, ko04216, ko04714, ko04920, map00061, map00071, map01100, map01212, map02024, map03320, map04146, map04216, map04714, map04920		6.2.1.3				Bifidobacteriales		M00086		fadD				I	MLTEYTTPGAALTVSDSTTVYSMLTDRIAATGPDLPLVEYKNASGAWTTMTAGDFNDRVRAIAKGLIQFGIAKGDAVTIFSATRIEWGLLDFALAAIGAVTVPIYDTDSAAQAQRILNDADVKLAVADNQQRFDALDSVIDACPTLERILMLDAKALEALEGLGVMVSDEELDERIAAVRADDLATIVYTSGSTGTPKGVELTHRNFTSITRSAQQCMPKVIEGEARLLLFLPLAHCFARMIQYFTIASDEGVVGYLGDTKTLPKDMQVFQPTFLLAVPRVFEKVYNAASRKAGTGWKGRMFLKAASAAIDWSRMEQDGVRPTLRQRAEHAKYETTVYRTIRSAFGPRIKYLASGGAPISDDLLHFFNGIGIPMIQGYGMTETAAPFAFTRVEDLAIGS…
208	GC_00000004	core	LH_911	298	27	54	2	0	0.90255	1	0.948779		AMP-binding enzyme		ko00000, ko00001, ko00002, ko01000, ko01004, ko04147	35760.BCHO_0123	RC00004,RC00014		ko:K01897		ko00061, ko00071, ko01100, ko01212, ko02024, ko03320, ko04146, ko04216, ko04714, ko04920, map00061, map00071, map01100, map01212, map02024, map03320, map04146, map04216, map04714, map04920		6.2.1.3				Bifidobacteriales		M00086		fadD				I	MLTEYTTPGHALTVRDNETIYTLLTDRLERSGADSPLTENKEPDGSWSTLTAGRFNDEVRAIAKGLIQFGVAKGDAVTIFSATRVEWGLLDFALAAVGAVTVPIYDTDSAIQAERILNDSDVKLAIADNQERFDRLDSVFDHCPGLERILMLDADAIAALKGLGVMVSDEELDERIAGVGADDLATIVYTSGSTGAPKGAELTHRNFVSITRAAAECVPEMLEGDARLLLFLPLAHCFARFIQYFVFTSDAGIIGYLPSTKTLPHDMRVFEPTFVLSVPRVFEKVYNAASRKAGTGFKGRIFAKAAESARDWSEMTQQGAAPDAKQRAEHALYERLVYSSIRGAFGPRIKYLACGGAPLDRRLATFFNGIGLTMIQGYGLTETAAPFAFTRVHDNVIGT…
209	GC_00000004	core	LH_911	1278	27	54	2	0	0.90255	1	0.948779		AMP-binding enzyme		ko00000, ko00001, ko00002, ko01000, ko01004, ko04147	35760.BCHO_0665	RC00004,RC00014		ko:K01897		ko00061, ko00071, ko01100, ko01212, ko02024, ko03320, ko04146, ko04216, ko04714, ko04920, map00061, map00071, map01100, map01212, map02024, map03320, map04146, map04216, map04714, map04920		6.2.1.3				Bifidobacteriales		M00086		fadD				I	MLTEYTTPGAALTVSDSTTVYSMLTDRIAATGPDLPLVEYKNASGAWTTMTAGDFNDRVRAIAKGLIQFGIAKGDAVTIFSATRIEWGLLDFALAAIGAVTVPIYDTDSAAQAQRILNDADVKLAVADNQQRFDALDSVIDACPTLERILMLDAKALEALEGLGVMVSDEELDERIAAVRADDLATIVYTSGSTGTPKGVELTHRNFTSITRSAQQCMPKVIEGEARLLLFLPLAHCFARMIQYFTIASDEGVVGYLGDTKTLPKDMQVFQPTFLLAVPRVFEKVYNAASRKAGTGWKGRMFLKAASAAIDWSRMEQDGVRPTLRQRAEHAKYETTVYRTIRSAFGPRIKYLASGGAPISDDLLHFFNGIGIPMIQGYGMTETAAPFAFTRVEDLAIGS…
210	GC_00000004	core	LH_912	1537	27	54	2	0	0.90255	1	0.948779		AMP-binding enzyme		ko00000, ko00001, ko00002, ko01000, ko01004, ko04147	35760.BCHO_0123	RC00004,RC00014		ko:K01897		ko00061, ko00071, ko01100, ko01212, ko02024, ko03320, ko04146, ko04216, ko04714, ko04920, map00061, map00071, map01100, map01212, map02024, map03320, map04146, map04216, map04714, map04920		6.2.1.3				Bifidobacteriales		M00086		fadD				I	MLTEYTTPGHALTVRDNETIYTLLTDRLERSGADSPLTENKEPDGSWSTLTAGRFNDEVRAIAKGLIQFGVAKGDAVTIFSATRVEWGLLDFALAAVGAVTVPIYDTDSAIQAERILNDSDVKLAIADNQERFDRLDSVFDHCPGLERILMLDADAIAALKGLGVMVSDEELDERIAGVGADDLATIVYTSGSTGAPKGAELTHRNFVSITRAAAECVPEMLEGDARLLLFLPLAHCFARFIQYFVFTSDAGIIGYLPSTKTLPHDMRVFEPTFVLSVPRVFEKVYNAASRKAGTGFKGRIFAKAAESARDWSEMTQQGAAPDAKQRAEHALYERLVYSSIRGAFGPRIKYLACGGAPLDRRLATFFNGIGLTMIQGYGLTETAAPFAFTRVHDNVIGT…
211	GC_00000004	core	LH_912	1348	27	54	2	0	0.90255	1	0.948779		AMP-binding enzyme		ko00000, ko00001, ko00002, ko01000, ko01004, ko04147	35760.BCHO_0665	RC00004,RC00014		ko:K01897		ko00061, ko00071, ko01100, ko01212, ko02024, ko03320, ko04146, ko04216, ko04714, ko04920, map00061, map00071, map01100, map01212, map02024, map03320, map04146, map04216, map04714, map04920		6.2.1.3				Bifidobacteriales		M00086		fadD				I	MLTEYTTPGAALTVSDSTTVYSMLTDRIAATGPDLPLVEYKNASGAWTTMTAGDFNDRVRAIAKGLIQFGIAKGDAVTIFSATRIEWGLLDFALAAIGAVTVPIYDTDSAAQAQRILNDADVKLAVADNQQRFDALDSVIDACPTLERILMLDAKALEALEGLGVMVSDEELDERIAAVRADDLATIVYTSGSTGTPKGVELTHRNFTSITRSAQQCMPKVIEGEARLLLFLPLAHCFARMIQYFTIASDEGVVGYLGDTKTLPKDMQVFQPTFLLAVPRVFEKVYNAASRKAGTGWKGRMFLKAASAAIDWSRMEQDGVRPTLRQRAEHAKYETTVYRTIRSAFGPRIKYLASGGAPISDDLLHFFNGIGIPMIQGYGMTETAAPFAFTRVEDLAIGS…
212	GC_00000004	core	LH_917	114	27	54	2	0	0.90255	1	0.948779		AMP-binding enzyme		ko00000, ko00001, ko00002, ko01000, ko01004, ko04147	35760.BCHO_0123	RC00004,RC00014		ko:K01897		ko00061, ko00071, ko01100, ko01212, ko02024, ko03320, ko04146, ko04216, ko04714, ko04920, map00061, map00071, map01100, map01212, map02024, map03320, map04146, map04216, map04714, map04920		6.2.1.3				Bifidobacteriales		M00086		fadD				I	MLTEYTTPGHALTVRDNETIYTLLTDRLERSGADSPLTENKEPDGSWSTLTAGRFNDEVRAIAKGLIQFGVAKGDAVTIFSATRVEWGLLDFALAAVGAVTVPIYDTDSAIQAERILNDSDVKLAIADNQERFDRLDSVFDHCPGLERILMLDADAIAALKGLGVMVSDEELDERIAGVGADDLATIVYTSGSTGAPKGAELTHRNFVSITRAAAECVPEMLEGDARLLLFLPLAHCFARFIQYFVFTSDAGIIGYLPSTKTLPHDMRVFEPTFVLSVPRVFEKVYNAASRKAGTGFKGRIFAKAAESARDWSEMTQQGAAPDAKQRAEHALYERLVYSSIRGAFGPRIKYLACGGAPLDRRLATFFNGIGLTMIQGYGLTETAAPFAFTRVHDNVIGT…
213	GC_00000004	core	LH_917	1533	27	54	2	0	0.90255	1	0.948779		AMP-binding enzyme		ko00000, ko00001, ko00002, ko01000, ko01004, ko04147	35760.BCHO_0665	RC00004,RC00014		ko:K01897		ko00061, ko00071, ko01100, ko01212, ko02024, ko03320, ko04146, ko04216, ko04714, ko04920, map00061, map00071, map01100, map01212, map02024, map03320, map04146, map04216, map04714, map04920		6.2.1.3				Bifidobacteriales		M00086		fadD				I	MLTEYTTPGAALTVSDSTTVYSMLTDRIAATGPDLPLVEYKNASGAWTTMTAGDFNDRVRAIAKGLIQFGIAKGDAVTIFSATRIEWGLLDFALAAIGAVTVPIYDTDSAAQAQRILNDADVKLAVADNQQRFDALDSVIDACPTLERILMLDAKALEALEGLGVMVSDEELDERIAAVRADDLATIVYTSGSTGTPKGVELTHRNFTSITRSAQQCMPKVIEGEARLLLFLPLAHCFARMIQYFTIASDEGVVGYLGDTKTLPKDMQVFQPTFLLAVPRVFEKVYNAASRKAGTGWKGRMFLKAASAAIDWSRMEQDGVRPTLRQRAEHAKYETTVYRTIRSAFGPRIKYLASGGAPISDDLLHFFNGIGIPMIQGYGMTETAAPFAFTRVEDLAIGS…
214	GC_00000004	core	LH_921	114	27	54	2	0	0.90255	1	0.948779		AMP-binding enzyme		ko00000, ko00001, ko00002, ko01000, ko01004, ko04147	35760.BCHO_0123	RC00004,RC00014		ko:K01897		ko00061, ko00071, ko01100, ko01212, ko02024, ko03320, ko04146, ko04216, ko04714, ko04920, map00061, map00071, map01100, map01212, map02024, map03320, map04146, map04216, map04714, map04920		6.2.1.3				Bifidobacteriales		M00086		fadD				I	MLTEYTTPGHALTVRDNETIYTLLTDRLERSGADSPLTENKEPDGSWSTLTAGRFNDEVRAIAKGLIQFGVAKGDAVTIFSATRVEWGLLDFALAAVGAVTVPIYDTDSAIQAERILNDSDVKLAIADNQERFDRLDSVFDHCPGLERILMLDADAIAALKGLGVMVSDEELDERIAGVGADDLATIVYTSGSTGAPKGAELTHRNFVSITRAAAECVPEMLEGDARLLLFLPLAHCFARFIQYFVFTSDAGIIGYLPSTKTLPHDMRVFEPTFVLSVPRVFEKVYNAASRKAGTGFKGRIFAKAAESARDWSEMTQQGAAPDAKQRAEHALYERLVYSSIRGAFGPRIKYLACGGAPLDRRLATFFNGIGLTMIQGYGLTETAAPFAFTRVHDNVIGT…
215	GC_00000004	core	LH_921	1533	27	54	2	0	0.90255	1	0.948779		AMP-binding enzyme		ko00000, ko00001, ko00002, ko01000, ko01004, ko04147	35760.BCHO_0665	RC00004,RC00014		ko:K01897		ko00061, ko00071, ko01100, ko01212, ko02024, ko03320, ko04146, ko04216, ko04714, ko04920, map00061, map00071, map01100, map01212, map02024, map03320, map04146, map04216, map04714, map04920		6.2.1.3				Bifidobacteriales		M00086		fadD				I	MLTEYTTPGAALTVSDSTTVYSMLTDRIAATGPDLPLVEYKNASGAWTTMTAGDFNDRVRAIAKGLIQFGIAKGDAVTIFSATRIEWGLLDFALAAIGAVTVPIYDTDSAAQAQRILNDADVKLAVADNQQRFDALDSVIDACPTLERILMLDAKALEALEGLGVMVSDEELDERIAAVRADDLATIVYTSGSTGTPKGVELTHRNFTSITRSAQQCMPKVIEGEARLLLFLPLAHCFARMIQYFTIASDEGVVGYLGDTKTLPKDMQVFQPTFLLAVPRVFEKVYNAASRKAGTGWKGRMFLKAASAAIDWSRMEQDGVRPTLRQRAEHAKYETTVYRTIRSAFGPRIKYLASGGAPISDDLLHFFNGIGIPMIQGYGMTETAAPFAFTRVEDLAIGS…
216	GC_00000004	core	LH_946	529	27	54	2	0	0.90255	1	0.948779		AMP-binding enzyme		ko00000, ko00001, ko00002, ko01000, ko01004, ko04147	35760.BCHO_0123	RC00004,RC00014		ko:K01897		ko00061, ko00071, ko01100, ko01212, ko02024, ko03320, ko04146, ko04216, ko04714, ko04920, map00061, map00071, map01100, map01212, map02024, map03320, map04146, map04216, map04714, map04920		6.2.1.3				Bifidobacteriales		M00086		fadD				I	MLTEYTTPGHALTVRDNETIYTLLTDRLERSGADSPLTENKEPDGSWSTLTAGRFNDEVRAIAKGLIQFGVAKGDAVTIFSATRVEWGLLDFALAAVGAVTVPIYDTDSAIQAERILNDSDVKLAIADNQERFDRLDSVFDHCPGLERILMLDADAIAALKGLGVMVSDEELDERIAGVGADDLATIVYTSGSTGAPKGAELTHRNFVSITRAAAECVPEMLEGDARLLLFLPLAHCFARFIQYFVFTSDAGIIGYLPSTKTLPHDMRVFEPTFVLSVPRVFEKVYNAASRKAGTGFKGRIFAKAAESARDWSEMTQQGAAPDAKQRAEHALYERLVYSSIRGAFGPRIKYLACGGAPLDRRLATFFNGIGLTMIQGYGLTETAAPFAFTRVHDNVIGT…
217	GC_00000004	core	LH_946	1535	27	54	2	0	0.90255	1	0.948779		AMP-binding enzyme		ko00000, ko00001, ko00002, ko01000, ko01004, ko04147	35760.BCHO_0665	RC00004,RC00014		ko:K01897		ko00061, ko00071, ko01100, ko01212, ko02024, ko03320, ko04146, ko04216, ko04714, ko04920, map00061, map00071, map01100, map01212, map02024, map03320, map04146, map04216, map04714, map04920		6.2.1.3				Bifidobacteriales		M00086		fadD				I	MLTEYTTPGAALTVSDSTTVYSMLTDRIAATGPDLPLVEYKNASGAWTTMTAGDFNDRVRAIAKGLIQFGIAKGDAVTIFSATRIEWGLLDFALAAIGAVTVPIYDTDSAAQAQRILNDADVKLAVADNQQRFDALDSVIDACPTLERILMLDAKALEALEGLGVMVSDEELDERIAAVRADDLATIVYTSGSTGTPKGVELTHRNFTSITRSAQQCMPKVIEGEARLLLFLPLAHCFARMIQYFTIASDEGVVGYLGDTKTLPKDMQVFQPTFLLAVPRVFEKVYNAASRKAGTGWKGRMFLKAASAAIDWSRMEQDGVRPTLRQRAEHAKYETTVYRTIRSAFGPRIKYLASGGAPISDDLLHFFNGIGIPMIQGYGMTETAAPFAFTRVEDLAIGS…
218	GC_00000004	core	LH_949	112	27	54	2	0	0.90255	1	0.948779		AMP-binding enzyme		ko00000, ko00001, ko00002, ko01000, ko01004, ko04147	35760.BCHO_0123	RC00004,RC00014		ko:K01897		ko00061, ko00071, ko01100, ko01212, ko02024, ko03320, ko04146, ko04216, ko04714, ko04920, map00061, map00071, map01100, map01212, map02024, map03320, map04146, map04216, map04714, map04920		6.2.1.3				Bifidobacteriales		M00086		fadD				I	MLTEYTTPGHALTVRDNETIYTLLTDRLERSGADSPLTENKEPDGSWSTLTAGRFNDEVRAIAKGLIQFGVAKGDAVTIFSATRVEWGLLDFALAAVGAVTVPIYDTDSAIQAERILNDSDVKLAIADNQERFDRLDSVFDHCPGLERILMLDADAIAALKGLGVMVSDEELDERIAGVGADDLATIVYTSGSTGAPKGAELTHRNFVSITRAAAECVPEMLEGDARLLLFLPLAHCFARFIQYFVFTSDAGIIGYLPSTKTLPHDMRVFEPTFVLSVPRVFEKVYNAASRKAGTGFKGRIFAKAAESARDWSEMTQQGAAPDAKQRAEHALYERLVYSSIRGAFGPRIKYLACGGAPLDRRLATFFNGIGLTMIQGYGLTETAAPFAFTRVHDNVIGT…
219	GC_00000004	core	LH_949	1611	27	54	2	0	0.90255	1	0.948779		AMP-binding enzyme		ko00000, ko00001, ko00002, ko01000, ko01004, ko04147	35760.BCHO_0665	RC00004,RC00014		ko:K01897		ko00061, ko00071, ko01100, ko01212, ko02024, ko03320, ko04146, ko04216, ko04714, ko04920, map00061, map00071, map01100, map01212, map02024, map03320, map04146, map04216, map04714, map04920		6.2.1.3				Bifidobacteriales		M00086		fadD				I	MLTEYTTPGAALTVSDSTTVYSMLTDRIAATGPDLPLVEYKNASGAWTTMTAGDFNDRVRAIAKGLIQFGIAKGDAVTIFSATRIEWGLLDFALAAIGAVTVPIYDTDSAAQAQRILNDADVKLAVADNQQRFDALDSVIDACPTLERILMLDAKALEALEGLGVMVSDEELDERIAAVRADDLATIVYTSGSTGTPKGVELTHRNFTSITRSAQQCMPKVIEGEARLLLFLPLAHCFARMIQYFTIASDEGVVGYLGDTKTLPKDMQVFQPTFLLAVPRVFEKVYNAASRKAGTGWKGRMFLKAASAAIDWSRMEQDGVRPTLRQRAEHAKYETTVYRTIRSAFGPRIKYLASGGAPISDDLLHFFNGIGIPMIQGYGMTETAAPFAFTRVEDLAIGS…
220	GC_00000004	core	LH_950	1481	27	54	2	0	0.90255	1	0.948779		AMP-binding enzyme		ko00000, ko00001, ko00002, ko01000, ko01004, ko04147	35760.BCHO_0123	RC00004,RC00014		ko:K01897		ko00061, ko00071, ko01100, ko01212, ko02024, ko03320, ko04146, ko04216, ko04714, ko04920, map00061, map00071, map01100, map01212, map02024, map03320, map04146, map04216, map04714, map04920		6.2.1.3				Bifidobacteriales		M00086		fadD				I	MLTEYTTPGHALTVRDNETIYTLLTDRLERSGADSPLTENKEPDGSWSTLTAGRFNDEVRAIAKGLIQFGVAKGDAVTIFSATRVEWGLLDFALAAVGAVTVPIYDTDSAIQAERILNDSDVKLAIADNQERFDRLDSVFDHCPGLERILMLDADAIAALKGLGVMVSDEELDERIAGVGADDLATIVYTSGSTGTPKGAELTHRNFVSITRAAAECVPEMLEGDARLLLFLPLAHCFARFIQYFVFTSDAGVIGYLPSTKTLPHDMRVFEPTFVLSVPRVFEKVYNAASRKAGTGFKGRIFAKAAESARDWSEMAQQGAAPDAKQRAEHALYERLVYSSIRGAFGPRIKYLACGGAPLDRRLATFFNGIGLTMIQGYGLTETAAPFAFTRVHDNVIGT…
221	GC_00000004	core	LH_950	1745	27	54	2	0	0.90255	1	0.948779		AMP-binding enzyme		ko00000, ko00001, ko00002, ko01000, ko01004, ko04147	35760.BCHO_0665	RC00004,RC00014		ko:K01897		ko00061, ko00071, ko01100, ko01212, ko02024, ko03320, ko04146, ko04216, ko04714, ko04920, map00061, map00071, map01100, map01212, map02024, map03320, map04146, map04216, map04714, map04920		6.2.1.3				Bifidobacteriales		M00086		fadD				I	MLTEYTTPGAALTVSDSATVYSMLTDRIAATGPDLPLAEYKNADGAWTTMTAGDFNARVRAIAKGLIQFGIAKGDAVTIFSATRIEWGLLDFALAAIGAVTVPIYDTDSAAQAQRILNDADVKLAVADNQQRFDALDSVIDACPTLERILMLDAKALEALEGLGVMVSDEELDECIAAVRADDLATIVYTSGSTGTPKGVELTHRNFTSITRSAQQCMPKVIEGEARLLLFLPLAHCFARMIQYFTIASDEGVVGYLGDTKTLPKDMQVFQPTFLLAVPRVFEKVYNAASRKAGTGWKGRMFLKAASAAIDWSRMEQDGVKPTLRQRAEHAKYETTVYRAIRSAFGPRIKYLASGGAPISDDLLHFFNGIGIPMIQGYGMTETAAPFAFTRVEDLAIGS…
222	GC_00000004	core	LH_951	112	27	54	2	0	0.90255	1	0.948779		AMP-binding enzyme		ko00000, ko00001, ko00002, ko01000, ko01004, ko04147	35760.BCHO_0123	RC00004,RC00014		ko:K01897		ko00061, ko00071, ko01100, ko01212, ko02024, ko03320, ko04146, ko04216, ko04714, ko04920, map00061, map00071, map01100, map01212, map02024, map03320, map04146, map04216, map04714, map04920		6.2.1.3				Bifidobacteriales		M00086		fadD				I	MLTEYTTPGHALTVRDNETIYTLLTDRLERSGADSPLTENKEPDGSWSTLTAGRFNDEVRAIAKGLIQFGVAKGDAVTIFSATRVEWGLLDFALAAVGAVTVPIYDTDSAIQAERILNDSDVKLAIADNQERFDRLDSVFDHCPGLERILMLDADAIAALKGLGVMVSDEELDERIAGVGADDLATIVYTSGSTGAPKGAELTHRNFVSITRAAAECVPEMLEGDARLLLFLPLAHCFARFIQYFVFTSDAGIIGYLPSTKTLPHDMRVFEPTFVLSVPRVFEKVYNAASRKAGTGFKGRIFAKAAESARDWSEMTQQGAAPDAKQRAEHALYERLVYSSIRGAFGPRIKYLACGGAPLDRRLATFFNGIGLTMIQGYGLTETAAPFAFTRVHDNVIGT…
223	GC_00000004	core	LH_951	1608	27	54	2	0	0.90255	1	0.948779		AMP-binding enzyme		ko00000, ko00001, ko00002, ko01000, ko01004, ko04147	35760.BCHO_0665	RC00004,RC00014		ko:K01897		ko00061, ko00071, ko01100, ko01212, ko02024, ko03320, ko04146, ko04216, ko04714, ko04920, map00061, map00071, map01100, map01212, map02024, map03320, map04146, map04216, map04714, map04920		6.2.1.3				Bifidobacteriales		M00086		fadD				I	MLTEYTTPGAALTVSDSTTVYSMLTDRIAATGPDLPLVEYKNASGAWTTMTAGDFNDRVRAIAKGLIQFGIAKGDAVTIFSATRIEWGLLDFALAAIGAVTVPIYDTDSAAQAQRILNDADVKLAVADNQQRFDALDSVIDACPTLERILMLDAKALEALEGLGVMVSDEELDERIAAVRADDLATIVYTSGSTGTPKGVELTHRNFTSITRSAQQCMPKVIEGEARLLLFLPLAHCFARMIQYFTIASDEGVVGYLGDTKTLPKDMQVFQPTFLLAVPRVFEKVYNAASRKAGTGWKGRMFLKAASAAIDWSRMEQDGVRPTLRQRAEHAKYETTVYRTIRSAFGPRIKYLASGGAPISDDLLHFFNGIGIPMIQGYGMTETAAPFAFTRVEDLAIGS…
224	GC_00000004	core	LH_955	114	27	54	2	0	0.90255	1	0.948779		AMP-binding enzyme		ko00000, ko00001, ko00002, ko01000, ko01004, ko04147	35760.BCHO_0123	RC00004,RC00014		ko:K01897		ko00061, ko00071, ko01100, ko01212, ko02024, ko03320, ko04146, ko04216, ko04714, ko04920, map00061, map00071, map01100, map01212, map02024, map03320, map04146, map04216, map04714, map04920		6.2.1.3				Bifidobacteriales		M00086		fadD				I	MLTEYTTPGHALTVRDNETIYTLLTDRLERSGADSPLTENKEPDGSWSTLTAGRFNDEVRAIAKGLIQFGVAKGDAVTIFSATRVEWGLLDFALAAVGAVTVPIYDTDSAIQAERILNDSNVKLAIADNQERFDRLDSVFDHCPGLERILMLDADAIAALKGLGVMVSDEELDERIAGVGADDLATIVYTSGSTGAPKGAELTHRNFVSITRAAAECVPEMLEGDARLLLFLPLAHCFARFIQYFVFTSDAGIIGYLPSTKTLPHDMRVFEPTFVLSVPRVFEKVYNAASRKAGTGFKGRIFAKAAESARDWSEMTQQGAAPDAKQRAEHALYERLVYSSIRGAFGPRIKYLACGGAPLDRRLATFFNGIGLTMIQGYGLTETAAPFAFTRVHDNVIGT…
225	GC_00000004	core	LH_955	1518	27	54	2	0	0.90255	1	0.948779		AMP-binding enzyme		ko00000, ko00001, ko00002, ko01000, ko01004, ko04147	35760.BCHO_0665	RC00004,RC00014		ko:K01897		ko00061, ko00071, ko01100, ko01212, ko02024, ko03320, ko04146, ko04216, ko04714, ko04920, map00061, map00071, map01100, map01212, map02024, map03320, map04146, map04216, map04714, map04920		6.2.1.3				Bifidobacteriales		M00086		fadD				I	MLTEYTTPGAALTVSDSTTVYSMLTDRIAATGPDLPLVEYKNASGAWTTMTAGDFNDRVRAIAKGLIQFGIAKGDAVTIFSATRIEWGLLDFALAAIGAVTVPIYDTDSAAQAQRILNDADVKLAVADNQQRFDALDSVIDACPTLERILMLDAKALEALEGLGVMVSDEELDERIAAVRADDLATIVYTSGSTGTPKGVELTHRNFTSITRSAQQCMPKVIEGEARLLLFLPLAHCFARMIQYFTIASDEGVVGYLGDTKTLPKDMQVFQPTFVLAVPRVFEKVYNAASRKAGTGWKGRMFLKAAAAAIDWSRMEQDGVRPTLRQRAEHAKYETTVYRTIRSAFGPRIKYLASGGAPISDDLLHFFNGIGIPMIQGYGMTETAAPFAFTRVEDLAIGS…
226	GC_00000004	core	LH_956	528	27	54	2	0	0.90255	1	0.948779		AMP-binding enzyme		ko00000, ko00001, ko00002, ko01000, ko01004, ko04147	35760.BCHO_0123	RC00004,RC00014		ko:K01897		ko00061, ko00071, ko01100, ko01212, ko02024, ko03320, ko04146, ko04216, ko04714, ko04920, map00061, map00071, map01100, map01212, map02024, map03320, map04146, map04216, map04714, map04920		6.2.1.3				Bifidobacteriales		M00086		fadD				I	MLTEYTTPGHALTVRDNETIYTLLTDRLERSGADSPLTENKEPDGSWSTLTAGRFNDEVRAIAKGLIQFGVAKGDAVTIFSATRVEWGLLDFALAAVGAVTVPIYDTDSAIQAERILNDSDVKLAIADNQERFDRLDSVFDHCPGLERILMLDADAIAALKGLGVMVSDEELDERIAGVGADDLATIVYTSGSTGAPKGAELTHRNFVSITRAAAECVPEMLEGDARLLLFLPLAHCFARFIQYFVFTSDAGIIGYLPSTKTLPHDMRVFEPTFVLSVPRVFEKVYNAASRKAGTGFKGRIFAKAAESARDWSEMTQQGAAPDAKQRAEHALYERLVYSSIRGAFGPRIKYLACGGAPLDRRLATFFNGIGLTMIQGYGLTETAAPFAFTRVHDNVIGT…
227	GC_00000004	core	LH_956	1674	27	54	2	0	0.90255	1	0.948779		AMP-binding enzyme		ko00000, ko00001, ko00002, ko01000, ko01004, ko04147	35760.BCHO_0665	RC00004,RC00014		ko:K01897		ko00061, ko00071, ko01100, ko01212, ko02024, ko03320, ko04146, ko04216, ko04714, ko04920, map00061, map00071, map01100, map01212, map02024, map03320, map04146, map04216, map04714, map04920		6.2.1.3				Bifidobacteriales		M00086		fadD				I	MLTEYTTPGAALTVSDSTTVYSMLTDRIAATGPDLPLVEYKNASGAWTTMTAGDFNDRVRAIAKGLIQFGIAKGDAVTIFSATRIEWGLLDFALAAIGAVTVPIYDTDSAAQAQRILNDADVKLAVADNQQRFDALDSVIDACPTLERILMLDAKALEALEGLGVMVSDEELDERIAAVRADDLATIVYTSGSTGTPKGVELTHRNFTSITRSAQQCMPKVIEGEARLLLFLPLAHCFARMIQYFTIASDEGVVGYLGDTKTLPKDMQVFQPTFLLAVPRVFEKVYNAASRKAGTGWKGRMFLKAASAAIDWSRMEQDGVRPTLRQRAEHAKYETTVYRTIRSAFGPRIKYLASGGAPISDDLLHFFNGIGIPMIQGYGMTETAAPFAFTRVEDLAIGS…
228	GC_00000004	core	LH_961	111	27	54	2	0	0.90255	1	0.948779		AMP-binding enzyme		ko00000, ko00001, ko00002, ko01000, ko01004, ko04147	35760.BCHO_0123	RC00004,RC00014		ko:K01897		ko00061, ko00071, ko01100, ko01212, ko02024, ko03320, ko04146, ko04216, ko04714, ko04920, map00061, map00071, map01100, map01212, map02024, map03320, map04146, map04216, map04714, map04920		6.2.1.3				Bifidobacteriales		M00086		fadD				I	MLTEYTTPGHALTVRDNETIYTLLTDRLERSGADSPLTENKEPDGSWSTLTAGRFNDEVRAIAKGLIQFGVAKGDAVTIFSATRVEWGLLDFALAAVGAVTVPIYDTDSAIQAERILNDSDVKLAIADNQERFDRLDSVFDHCPGLERILMLDADAIAALKGLGVMVSDEELDERIAGVGADDLATIVYTSGSTGAPKGAELTHRNFVSITRAAAECVPEMLEGDARLLLFLPLAHCFARFIQYFVFTSDAGIIGYLPSTKTLPHDMRVFEPTFVLSVPRVFEKVYNAASRKAGTGFKGRIFAKAAESARDWSEMTQQGAAPDAKQRAEHALYERLVYSSIRGAFGPRIKYLACGGAPLDRRLATFFNGIGLTMIQGYGLTETAAPFAFTRVHDNVIGT…
229	GC_00000004	core	LH_961	1532	27	54	2	0	0.90255	1	0.948779		AMP-binding enzyme		ko00000, ko00001, ko00002, ko01000, ko01004, ko04147	35760.BCHO_0665	RC00004,RC00014		ko:K01897		ko00061, ko00071, ko01100, ko01212, ko02024, ko03320, ko04146, ko04216, ko04714, ko04920, map00061, map00071, map01100, map01212, map02024, map03320, map04146, map04216, map04714, map04920		6.2.1.3				Bifidobacteriales		M00086		fadD				I	MLTEYTTPGAALTVSDSTTVYSMLTDRIAATGPDLPLVEYKNASGAWTTMTAGDFNDRVRAIAKGLIQFGIAKGDAVTIFSATRIEWGLLDFALAAIGAVTVPIYDTDSAAQAQRILNDADVKLAVADNQQRFDALDSVIDACPTLERILMLDAKALEALEGLGVMVSDEELDERIAAVRADDLATIVYTSGSTGTPKGVELTHRNFTSITRSAQQCMPKVIEGEARLLLFLPLAHCFARMIQYFTIASDEGVVGYLGDTKTLPKDMQVFQPTFLLAVPRVFEKVYNAASRKAGTGWKGRMFLKAASAAIDWSRMEQDGVRPTLRQRAEHAKYETTVYRTIRSAFGPRIKYLASGGAPISDDLLHFFNGIGIPMIQGYGMTETAAPFAFTRVEDLAIGS…
230	GC_00000004	core	LH_964	114	27	54	2	0	0.90255	1	0.948779		AMP-binding enzyme		ko00000, ko00001, ko00002, ko01000, ko01004, ko04147	35760.BCHO_0123	RC00004,RC00014		ko:K01897		ko00061, ko00071, ko01100, ko01212, ko02024, ko03320, ko04146, ko04216, ko04714, ko04920, map00061, map00071, map01100, map01212, map02024, map03320, map04146, map04216, map04714, map04920		6.2.1.3				Bifidobacteriales		M00086		fadD				I	MLTEYTTPGHALTVRDNETIYTLLTDRLERSGADSPLTENKEPDGSWSTLTAGRFNDEVRAIAKGLIQFGVAKGDAVTIFSATRVEWGLLDFALAAVGAVTVPIYDTDSAIQAERILNDSNVKLAIADNQERFDRLDSVFDHCPGLERILMLDADAIAALKGLGVMVSDEELDERIAGVGADDLATIVYTSGSTGAPKGAELTHRNFVSITRAAAECVPEMLEGDARLLLFLPLAHCFARFIQYFVFTSDAGIIGYLPSTKTLPHDMRVFEPTFVLSVPRVFEKVYNAASRKAGTGFKGRIFAKAAESARDWSEMTQQGAAPDAKQRAEHALYERLVYSSIRGAFGPRIKYLACGGAPLDRRLATFFNGIGLTMIQGYGLTETAAPFAFTRVHDNVIGT…
231	GC_00000004	core	LH_964	1463	27	54	2	0	0.90255	1	0.948779		AMP-binding enzyme		ko00000, ko00001, ko00002, ko01000, ko01004, ko04147	35760.BCHO_0665	RC00004,RC00014		ko:K01897		ko00061, ko00071, ko01100, ko01212, ko02024, ko03320, ko04146, ko04216, ko04714, ko04920, map00061, map00071, map01100, map01212, map02024, map03320, map04146, map04216, map04714, map04920		6.2.1.3				Bifidobacteriales		M00086		fadD				I	MLTEYTTPGAALTVSDSTTVYSMLTDRIAATGPDLPLVEYKNASGAWTTMTAGDFNDRVRAIAKGLIQFGIAKGDAVTIFSATRIEWGLLDFALAAIGAVTVPIYDTDSAAQAQRILNDADVKLAVADNQQRFDALDSVIDACPTLERILMLDAKALEALEGLGVMVSDEELDERIAAVRADDLATIVYTSGSTGTPKGVELTHRNFTSITRSAQQCMPKVIEGEARLLLFLPLAHCFARMIQYFTIASDEGVVGYLGDTKTLPKDMQVFQPTFVLAVPRVFEKVYNAASRKAGTGWKGRMFLKAAAAAIDWSRMEQDGVRPTLRQRAEHAKYETTVYRTIRSAFGPRIKYLASGGAPISDDLLHFFNGIGIPMIQGYGMTETAAPFAFTRVEDLAIGS…
232	GC_00000004	core	LH_967	905	27	54	2	0	0.90255	1	0.948779		AMP-binding enzyme		ko00000, ko00001, ko00002, ko01000, ko01004, ko04147	35760.BCHO_0123	RC00004,RC00014		ko:K01897		ko00061, ko00071, ko01100, ko01212, ko02024, ko03320, ko04146, ko04216, ko04714, ko04920, map00061, map00071, map01100, map01212, map02024, map03320, map04146, map04216, map04714, map04920		6.2.1.3				Bifidobacteriales		M00086		fadD				I	MLTEYTTPGHALTVRDNETIYTLLTDRLERSGPDVPLTENKEPDGSWSTLTAGRFNDEVRAIAKGLIQFGIAKGDAVTIFSATRVEWGLLDFALAAVGAVTVPIYDTDSAIQAERILNDSDVKLAIADNQERFDRLDSVFDHCPGLERILMLDADAIAALKGLGVMVSDEELDERIAGVGADDLATIVYTSGSTGAPKGAELTHRNFVSITRAAAECVPEMLEGNARLLLFLPLAHCFARFIQYFVFTSDAGVIGYLPSTKTLPHDMRVFEPTFVLSVPRVFEKVYNAASRKAGTGFKGRIFAKAAESARDWSEMAQQGVAPDAKQRAEHALYERLVYSSIRGAFGPRIKYLACGGAPLDRRLATFFNGIGLTMIQGYGLTETAAPFAFTRVHDNVIGT…
233	GC_00000004	core	LH_967	1105	27	54	2	0	0.90255	1	0.948779		AMP-binding enzyme		ko00000, ko00001, ko00002, ko01000, ko01004, ko04147	35760.BCHO_0665	RC00004,RC00014		ko:K01897		ko00061, ko00071, ko01100, ko01212, ko02024, ko03320, ko04146, ko04216, ko04714, ko04920, map00061, map00071, map01100, map01212, map02024, map03320, map04146, map04216, map04714, map04920		6.2.1.3				Bifidobacteriales		M00086		fadD				I	MLTEYTTPGAALTVSDSATVYSMLTDRIAATGPDLPLVEHKNAAGAWTTMTAGDFNDRVRAIAKGLIQFGIAKGDAVTIFSATRIEWGLLDFALAAIGAVTVPIYDTDSAAQAQRILNDADVKLAVADNQQRFDALDSVIDACPTLERILMLDAKALEALEGLGVMVSDEELAERIAAVHADDLATIVYTSGSTGTPKGVELTHRNFTSITRSAQQCMPKVIEGEARLLLFLPLAHCFARMIQYFTIASDEGVVGYLGDTKTLPKDMQVFQPTFVLAVPRVFEKVYNAASRKAGTGWKGRMFLKAAAAAIDWSRMEQDGVKPTLGQRAEHAKYETTVYRTIRSAFGPRIKYLASGGAPISDDLLHFFNGIGIPMIQGYGMTETAAPFAFTRVEDLAIGS…
234	GC_00000004	core	LH_971	300	27	54	2	0	0.90255	1	0.948779		AMP-binding enzyme		ko00000, ko00001, ko00002, ko01000, ko01004, ko04147	35760.BCHO_0123	RC00004,RC00014		ko:K01897		ko00061, ko00071, ko01100, ko01212, ko02024, ko03320, ko04146, ko04216, ko04714, ko04920, map00061, map00071, map01100, map01212, map02024, map03320, map04146, map04216, map04714, map04920		6.2.1.3				Bifidobacteriales		M00086		fadD				I	MLTEYTTPGHALTVRDNETIYTLLTDRLERSGPDVPLTENKEPDGSWSTLTAGRFNDEVRAIAKGLIQFGIAKGDAVTIFSATRVEWGLLDFALAAVGAVTVPIYDTDSAIQAERILNDSDVKLAIADNQERFDRLDSVFDHCPGLERILMLDADAIAALKGLGVMVSDEELDERIAGVGADDLATIVYTSGSTGAPKGAELTHRNFVSITRAAAECVPEMLEGNARLLLFLPLAHCFARFIQYFVFTSDAGVIGYLPSTKTLPHDMRVFEPTFVLSVPRVFEKVYNAASRKAGTGFKGRIFAKAAESARDWSEMAQQGVAPDAKQRAEHALYERLVYSSIRGAFGPRIKYLACGGAPLDRRLATFFNGIGLTMIQGYGLTETAAPFAFTRVHDNVIGT…
235	GC_00000004	core	LH_971	1264	27	54	2	0	0.90255	1	0.948779		AMP-binding enzyme		ko00000, ko00001, ko00002, ko01000, ko01004, ko04147	35760.BCHO_0665	RC00004,RC00014		ko:K01897		ko00061, ko00071, ko01100, ko01212, ko02024, ko03320, ko04146, ko04216, ko04714, ko04920, map00061, map00071, map01100, map01212, map02024, map03320, map04146, map04216, map04714, map04920		6.2.1.3				Bifidobacteriales		M00086		fadD				I	MLTEYTTPGAALTVSDSATVYSMLTDRIAATGPDLPLVEHKNAAGAWTTMTAGDFNDRVRAIAKGLIQFGIAKGDAVTIFSATRIEWGLLDFALAAIGAVTVPIYDTDSAAQAQRILNDADVKLAVADNQQRFDALDSVIDACPTLERILMLDAKALEALEGLGVMVSDEELAERIAAVHADDLATIVYTSGSTGTPKGVELTHRNFTSITRSAQQCMPKVIEGEARLLLFLPLAHCFARMIQYFTIASDEGVVGYLGDTKTLPKDMQVFQPTFVLAVPRVFEKVYNAASRKAGTGWKGRMFLKAAAAAIDWSRMEQDGVKPTLGQRAEHAKYETTVYRTIRSAFGPRIKYLASGGAPISDDLLHFFNGIGIPMIQGYGMTETAAPFAFTRVEDLAIGS…
236	GC_00000004	core	LH_973	716	27	54	2	0	0.90255	1	0.948779		AMP-binding enzyme		ko00000, ko00001, ko00002, ko01000, ko01004, ko04147	35760.BCHO_0123	RC00004,RC00014		ko:K01897		ko00061, ko00071, ko01100, ko01212, ko02024, ko03320, ko04146, ko04216, ko04714, ko04920, map00061, map00071, map01100, map01212, map02024, map03320, map04146, map04216, map04714, map04920		6.2.1.3				Bifidobacteriales		M00086		fadD				I	MLTEYTTPGHALTVRDNETIYTLLTDRLERSGPDVPLTENKEPDGSWSTLTAGRFNDEVRAIAKGLIQFGIAKGDAVTIFSATRVEWGLLDFALAAVGAVTVPIYDTDSAIQAERILNDSDVKLAIADNQERFDRLDSVFDHCPGLERILMLDADAIAALKGLGVMVSDEELDERIAGVGADDLATIVYTSGSTGAPKGAELTHRNFVSITRAAAECVPEMLEGNARLLLFLPLAHCFARFIQYFVFTSDAGVIGYLPSTKTLPHDMRVFEPTFVLSVPRVFEKVYNAASRKAGTGFKGRIFAKAAESARDWSEMAQQGVAPDAKQRAEHALYERLVYSSIRGAFGPRIKYLACGGAPLDRRLATFFNGIGLTMIQGYGLTETAAPFAFTRVHDNVIGT…
237	GC_00000004	core	LH_973	804	27	54	2	0	0.90255	1	0.948779		AMP-binding enzyme		ko00000, ko00001, ko00002, ko01000, ko01004, ko04147	35760.BCHO_0665	RC00004,RC00014		ko:K01897		ko00061, ko00071, ko01100, ko01212, ko02024, ko03320, ko04146, ko04216, ko04714, ko04920, map00061, map00071, map01100, map01212, map02024, map03320, map04146, map04216, map04714, map04920		6.2.1.3				Bifidobacteriales		M00086		fadD				I	MLTEYTTPGAALTVSDSATVYSMLHDRIAATGPDLPLVEHKNADGAWTTMTAGDFNDRVRAIAKGLIQFGIAKGDAVTIFSATRIEWGLLDFALAAIGAVTVPIYDTDSAAQAQRILNDADVKLAVADNQQRFDALDSVIDACPTLERILMLDAKALEALEGLGVMVSDEELAERIAAVHADDLATIVYTSGSTGTPKGVELTHRNFTSITRSAQQCMPKVIEGEARLLLFLPLAHCFARMIQYFTIASDEGVVGYLGDTKTLPKDMQVFQPTFVLAVPRVFEKVYNAASRKAGTGWKGRMFLKAAAAAIDWSRMEQDGVKPMLGQRAEHAKYETTVYRTIRSAFGPRIKYLASGGAPISDNLLHFFNGIGIPMIQGYGMTETAAPFAFTRVEDLAIGS…
238	GC_00000004	core	LH_976	1682	27	54	2	0	0.90255	1	0.948779		AMP-binding enzyme		ko00000, ko00001, ko00002, ko01000, ko01004, ko04147	35760.BCHO_0123	RC00004,RC00014		ko:K01897		ko00061, ko00071, ko01100, ko01212, ko02024, ko03320, ko04146, ko04216, ko04714, ko04920, map00061, map00071, map01100, map01212, map02024, map03320, map04146, map04216, map04714, map04920		6.2.1.3				Bifidobacteriales		M00086		fadD				I	MLTEYTTPGHALTVRDNETIYTLLTDRLERSGPDVPLTENKEPDGSWSTLTAGRFNDEVRAIAKGLIQFGIAKGDAVTIFSATRVEWGLLDFALAAVGAVTVPIYDTDSAIQAERILNDSDVKLAIADNQERFDRLDSVFDHCPGLERILMLDADAIAALKGLGVMVSDEELDERIAGVGADDLATIVYTSGSTGAPKGAELTHRNFVSITRAAAECVPEMLEGNARLLLFLPLAHCFARFIQYFVFTSDAGVIGYLPSTKTLPHDMRVFEPTFVLSVPRVFEKVYNAASRKAGTGFKGRIFAKAAESARDWSEMAQQGVAPDAKQRAEHALYERLVYSSIRGAFGPRIKYLACGGAPLDRRLATFFNGIGLTMIQGYGLTETAAPFAFTRVHDNVIGT…
239	GC_00000004	core	LH_976	10	27	54	2	0	0.90255	1	0.948779		AMP-binding enzyme		ko00000, ko00001, ko00002, ko01000, ko01004, ko04147	35760.BCHO_0665	RC00004,RC00014		ko:K01897		ko00061, ko00071, ko01100, ko01212, ko02024, ko03320, ko04146, ko04216, ko04714, ko04920, map00061, map00071, map01100, map01212, map02024, map03320, map04146, map04216, map04714, map04920		6.2.1.3				Bifidobacteriales		M00086		fadD				I	MLTEYTTPGAALTVSDSATVYSMLTDRIAATGPDLPLVEHKNADGAWTTMTAGDFNDRVRAIAKGLIQFGIAKGDAVTIFSATRIEWGLLDFALAAIGAVTVPIYDTDSAAQAQRILNDADVKLAVADNQQRFDALDSVIDACPTLERILMLDAKALEALEGLGVMVSDEELAERIAAVHADDLATIVYTSGSTGTPKGVELTHRNFTSITRSAQQCMPKVIEGEARLLLFLPLAHCFARMIQYFTIASDEGVVGYLGDTKTLPKDMQVFQPTFVLAVPRVFEKVYNAASRKAGTGWKGRIFLKAAAAAIDWSRMEQDGVKPTLGQRAEHAKYETTVYRTIRSAFGPRIKYLASGGAPISDDLLHFFNGIGIPMIQGYGMTETAAPFAFTRVEDLAIGS…
240	GC_00000004	core	LH_977	1774	27	54	2	0	0.90255	1	0.948779		AMP-binding enzyme		ko00000, ko00001, ko00002, ko01000, ko01004, ko04147	35760.BCHO_0123	RC00004,RC00014		ko:K01897		ko00061, ko00071, ko01100, ko01212, ko02024, ko03320, ko04146, ko04216, ko04714, ko04920, map00061, map00071, map01100, map01212, map02024, map03320, map04146, map04216, map04714, map04920		6.2.1.3				Bifidobacteriales		M00086		fadD				I	MLTEYTTPGHALTVRDNETIYTLLTDRLERSGADSPLTENKEPDGSWSTLTAGRFNDEVRAIAKGLIQFGVAKGDAVTIFSATRVEWGLLDFALAAVGAVTVPIYDTDSAIQAERILNDSDVKLAIADNQERFDRLDSVFDHCPGLERILMLDADAIAALKGLGVMVSDEELDERIAGVGADDLATIVYTSGSTGAPKGAELTHRNFVSITRAAAECVPEMLEGDARLLLFLPLAHCFARFIQYFVFTSDAGIIGYLPSTKTLPHDMRVFEPTFVLSVPRVFEKVYNAASRKAGTGFKGRIFAKAAESARDWSEMTQQGAAPDAKQRAEHALYERLVYSSIRGAFGPRIKYLACGGAPLDRRLATFFNGIGLTMIQGYGLTETAAPFAFTRVHDNVIGT…
241	GC_00000004	core	LH_977	1300	27	54	2	0	0.90255	1	0.948779		AMP-binding enzyme		ko00000, ko00001, ko00002, ko01000, ko01004, ko04147	35760.BCHO_0665	RC00004,RC00014		ko:K01897		ko00061, ko00071, ko01100, ko01212, ko02024, ko03320, ko04146, ko04216, ko04714, ko04920, map00061, map00071, map01100, map01212, map02024, map03320, map04146, map04216, map04714, map04920		6.2.1.3				Bifidobacteriales		M00086		fadD				I	MLTEYTTPGAALTVSDSTTVYSMLTDRIAATGPDLPLVEYKNASGAWTTMTAGDFNDRVRAIAKGLIQFGIAKGDAVTIFSATRIEWGLLDFALAAIGAVTVPIYDTDSAAQAQRILNDADVKLAVADNQQRFDALDSVIDACPTLERILMLDAKALEALEGLGVMVSDEELDERIAAVRADDLATIVYTSGSTGTPKGVELTHRNFTSITRSAQQCMPKVIEGEARLLLFLPLAHCFARMIQYFTIASDGGVVGYLGDTKTLPKDMQVFQPTFVLAVPRVFEKVYNAASRKAGTGWKGRMFLKAAAAAIDWSRMEQDGVRPTLRQRAEHAKYETTVYRTIRSAFGPRIKYLASGGAPISDDLLHFFNGIGIPMIQGYGMTETAAPFAFTRVEDLAIGS…
242	GC_00000004	core	LH_979	1313	27	54	2	0	0.90255	1	0.948779		AMP-binding enzyme		ko00000, ko00001, ko00002, ko01000, ko01004, ko04147	35760.BCHO_0123	RC00004,RC00014		ko:K01897		ko00061, ko00071, ko01100, ko01212, ko02024, ko03320, ko04146, ko04216, ko04714, ko04920, map00061, map00071, map01100, map01212, map02024, map03320, map04146, map04216, map04714, map04920		6.2.1.3				Bifidobacteriales		M00086		fadD				I	MLTEYTTPGHALTVRDNETIYTLLTDRLERSGADSPLTENKEPDGSWSTLTAGRFNDEVRAIAKGLIQFGVAKGDAVTIFSATRVEWGLLDFALAAVGAVTVPIYDTDSAIQAERILNDSDVKLAIADNQERFDRLDSVFDHCPGLERILMLDADAIAALKGLGVMVSDEELDERIAGVGADDLATIVYTSGSTGAPKGAELTHRNFVSITRAAAECVPEMLEGDARLLLFLPLAHCFARFIQYFVFTSDAGIIGYLPSTKTLPHDMRVFEPTFVLSVPRVFEKVYNAASRKAGTGFKGRIFAKAAESARDWSEMTQQGAAPDAKQRAEHALYERLVYSSIRGAFGPRIKYLACGGAPLDRRLATFFNGIGLTMIQGYGLTETAAPFAFTRVHDNVIGT…
243	GC_00000004	core	LH_979	1132	27	54	2	0	0.90255	1	0.948779		AMP-binding enzyme		ko00000, ko00001, ko00002, ko01000, ko01004, ko04147	35760.BCHO_0665	RC00004,RC00014		ko:K01897		ko00061, ko00071, ko01100, ko01212, ko02024, ko03320, ko04146, ko04216, ko04714, ko04920, map00061, map00071, map01100, map01212, map02024, map03320, map04146, map04216, map04714, map04920		6.2.1.3				Bifidobacteriales		M00086		fadD				I	MLTEYTTPGAALTVSDSTTVYSMLTDRIAATGPDLPLVEYKNASGAWTTMTAGDFNDRVRAIAKGLIQFGIAKGDAVTIFSATRIEWGLLDFALAAIGAVTVPIYDTDSAAQAQRILNDADVKLAVADNQQRFDALDSVIDACPTLERILMLDAKALEALEGLGVMVSDEELDERIAAVRADDLATIVYTSGSTGTPKGVELTHRNFTSITRSAQQCMPKVIEGEARLLLFLPLAHCFARMIQYFTIASDGGVVGYLGDTKTLPKDMQVFQPTFVLAVPRVFEKVYNAASRKAGTGWKGRMFLKAAAAAIDWSRMEQDGVRPTLRQRAEHAKYETTVYRTIRSAFGPRIKYLASGGAPISDDLLHFFNGIGIPMIQGYGMTETAAPFAFTRVEDLAIGS…
244	GC_00000004	core	LH_980	564	27	54	2	0	0.90255	1	0.948779		AMP-binding enzyme		ko00000, ko00001, ko00002, ko01000, ko01004, ko04147	35760.BCHO_0123	RC00004,RC00014		ko:K01897		ko00061, ko00071, ko01100, ko01212, ko02024, ko03320, ko04146, ko04216, ko04714, ko04920, map00061, map00071, map01100, map01212, map02024, map03320, map04146, map04216, map04714, map04920		6.2.1.3				Bifidobacteriales		M00086		fadD				I	MLTEYTTPGHALTVRDNETIYTLLTDRLERSGADSPLTENKEPDGSWSTLTAGRFNDEVRAIAKGLIQFGVAKGDAVTIFSATRVEWGLLDFALAAVGAVTVPIYDTDSAIQAERILNDSDVKLAIADNQERFDRLDSVFDHCPGLERILMLDADAIAALKGLGVMVSDEELDERIAGVGADDLATIVYTSGSTGTPKGAELTHRNFVSITRAAAECVPEMLEGDARLLLFLPLAHCFARFIQYFVFTSDAGVIGYLPSTKTLPHDMRVFEPTFVLSVPRVFEKVYNAASRKAGTGFKGRIFAKAAESARDWSEMAQQGAAPDAKQRAEHALYERLVYSSIRGAFGPRIKYLACGGAPLDRRLATFFNGIGLTMIQGYGLTETAAPFAFTRVHDNVIGT…
245	GC_00000004	core	LH_980	1018	27	54	2	0	0.90255	1	0.948779		AMP-binding enzyme		ko00000, ko00001, ko00002, ko01000, ko01004, ko04147	35760.BCHO_0665	RC00004,RC00014		ko:K01897		ko00061, ko00071, ko01100, ko01212, ko02024, ko03320, ko04146, ko04216, ko04714, ko04920, map00061, map00071, map01100, map01212, map02024, map03320, map04146, map04216, map04714, map04920		6.2.1.3				Bifidobacteriales		M00086		fadD				I	MLTEYTTPGAALTVSDSATVYSMLTDRIAATGPDLPLVEHKNASGAWTTMTAGDFNDRVRAIAKGLIQFGIAKGDAVTIFSATRIEWGLLDFALAAIGAVTVPIYDTDSAAQAQRILNDADVKLAVADNQQRFDALDSVIDACPTLERILMLDAKALEALEGLGVMISDEELDERIAAVRADDLATIVYTSGSTGTPKGVELTHRNFTSITRSAQQCMPKVIEGEARLLLFLPLAHCFARMIQYFTIASDEGVVGYLGDTKTLPKDMQVFQPTFLLAVPRVFEKVYNAASRKAGTGWKGRMFLKAASAAIDWSRMERDGVKPTLRQRAEHAKYETTVYRTIRSAFGPQIKYLASGGAPISDDLLHFFNGIGIPMIQGYGMTETAAPFAFTRVEDLAIGS…
246	GC_00000005	core	B_castoris_2020B	1112	27	49	2	0	0.864067	0.886679	0.875227																Bifidobacteriales									MKRLSIIIPLLCSVLTLTGCGRTSTSSPVDFDKNHVTFSGPNSITYEKAYNFTQSDVVRRILIDEHITDAEFDQVRQMYADCLGEKGATVEYEGTDGRRSERFPPGVSVDQIDEYIQECVADTALPYVEQLHQLDGQDPDSDSVEALVACLKRHDIADQTMTADDYKRIVTDPDLDDEYFGKYFNEQRSDYDAEKSPAYWACNANPNA
247	GC_00000005	core	B_castoris_2020B	1114	27	49	2	0	0.864067	0.886679	0.875227																Bifidobacteriales									#NAME?
248	GC_00000005	core	LH_775	271	27	49	2	0	0.864067	0.886679	0.875227																Bifidobacteriales									MKRLSIIIPLLCSVLTLTGCGRTSTSSPVDFDKNHVTFSGPNSITYEKAYNFTQSDVVRRILIDEHITDAEFDQVRQMYADCLGEKGATVEYEGTDGRRSERFPPGVSVDQIDEYIQECVADTALPYVEQLHQLDGQDPDSDSVEALVACLKRHDIADQTMTADDYKRIVTDPDLDDEYFGKYFNEQRSDYDAEKSPAYWACNANPNA
249	GC_00000005	core	LH_775	274	27	49	2	0	0.864067	0.886679	0.875227																Bifidobacteriales									MRKTFTSLSALCIVAMLAGCGQSQSAQPVDFDKNDVTFTGPNSITFQKAYDMTQSDVVRKILIDEHITDAEFDQIREMYSNCLEEKGYEVEFEGDAGARSEHAPVGVSGEQALKDAKQCETRTALPYIEILHSVEGYASGEDTVTPLVDCLKRHGIADETMTAEDYKRIVTDPDLDDEYFGKYFNEQRPDYDAEKSPAYWSCNANPNS
250	GC_00000005	core	LH_799	513	27	49	2	0	0.864067	0.886679	0.875227																Bifidobacteriales									MKRLSIIIPLLCSVLTLTGCGRTSTSSPVDFDKNHVTFSGPNSITYEKAYNFTQSDVVRRILIDEHITDAEFDQVRQMYADCLGEKGATVEYEGTDGRRSERFPPGVSVDQIDEYIQECVADTALPYVEQLHQLDGQDPDSDSVEALVACLKRHDIADQTMTADDYKRIVTDPDLDDEYFGKYFNEQRSDYDAEKSPAYWACNANPNA
251	GC_00000005	core	LH_799	510	27	49	2	0	0.864067	0.886679	0.875227																Bifidobacteriales									MRKTFTSLSALCIVAMLAGCGQSQSAQPVDFDKNDVTFTGPNSITFQKAYDMTQSDVVRKILIDEHITDAEFDQIREMYSNCLEEKGYEVEFEGDAGARSEHAPVGVSGEQALKDAKQCETRTALPYIEILHSVEGYASGEDTVTPLVDCLKRHGIADETMTAEDYKRIVTDPDLDDEYFGKYFNEQRPDYDAEKSPAYWSCNANPNS
252	GC_00000005	core	LH_805	976	27	49	2	0	0.864067	0.886679	0.875227																Bifidobacteriales									MKRLSIIIPLLCSVLTLTGCGRTSTSSPVDFDKNHVTFSGPNSITYEKAYNFTQSDVVRRILIDEHITDAEFDQVRQMYADCLGEKGATVEYEGTDGRRSERFPPGVSVDQIDEYIQECVADTALPYVEQLHQLDGQDPDSDSVEALVACLKRHDIADQTMTADDYKRIVTDPDLDDEYFGKYFNEQRSDYDAEKSPAYWACNANPNA
253	GC_00000005	core	LH_867	1414	27	49	2	0	0.864067	0.886679	0.875227																Bifidobacteriales									MKRLSIIIPLLCSVLTLTGCGRTSTSSPVDFDKNHVTFSGPNSITYEKAYNFTQSDVVRRILIDEHITDAEFDQVRQMYADCLGEKGATVEYEGTDGRRSERFPPGVSVDQIDEYIQECVADTALPYVEQLHQLDGQDPDSDSVEALVACLKRHDIADQTMTADDYKRIVTDPDLDDEYFGKYFNEQRSDYDAEKSPAYWACNANPNA
254	GC_00000005	core	LH_867	1411	27	49	2	0	0.864067	0.886679	0.875227																Bifidobacteriales									#NAME?
255	GC_00000005	core	LH_872	959	27	49	2	0	0.864067	0.886679	0.875227																Bifidobacteriales									MKRLSIIIPLLCSVLTLTGCGRTSTSSPVDFDKNHVTFSGPNSITYEKAYNFTQSDVVRRILIDEHITDAEFDQVRQMYADCLGEKGATVEYEGTDGRRSERFPPGVSVDQIDEYIQECVADTALPYVEQLHQLDGQDPDSDSVEALVACLKRHDIADQTMTADDYKRIVTDPDLDDEYFGKYFNEQRSDYDAEKSPAYWACNANPNA
256	GC_00000005	core	LH_872	956	27	49	2	0	0.864067	0.886679	0.875227																Bifidobacteriales									#NAME?
257	GC_00000005	core	LH_874	1268	27	49	2	0	0.864067	0.886679	0.875227																Bifidobacteriales									MKRLSIIIPLLCSVLTLTGCGRTSTSSPVDFDKNHVTFSGPNSITYEKAYNFTQSDVVRRILIDEHITDAEFDQVRQMYADCLGEKGATVEYEGTDGRRSERFPPGVSVDQIDEYIQECVADTALPYVEQLHQLDGQDPDSDSVEALVACLKRHDIADQTMTADDYKRIVTDPDLDDEYFGKYFNEQRSDYDAEKSPAYWACNANPNA
258	GC_00000005	core	LH_874	1265	27	49	2	0	0.864067	0.886679	0.875227																Bifidobacteriales									#NAME?
259	GC_00000005	core	LH_876	1412	27	49	2	0	0.864067	0.886679	0.875227																Bifidobacteriales									MKRLSIIIPLLCSVLTLTGCGRTSTSSPVDFDKNHVTFSGPNSITYEKAYNFTQSDVVRRILIDEHITDAEFDQVRQMYADCLGEKGATVEYEGTDGRRSERFPPGVSVDQIDEYIQECVADTALPYVEQLHQLDGQDPDSDSVEALVACLKRHDIADQTMTADDYKRIVTDPDLDDEYFGKYFNEQRSDYDAEKSPAYWACNANPNA
260	GC_00000005	core	LH_876	1409	27	49	2	0	0.864067	0.886679	0.875227																Bifidobacteriales									#NAME?
261	GC_00000005	core	LH_911	879	27	49	2	0	0.864067	0.886679	0.875227																Bifidobacteriales									MKRLSIIIPLLCSVLTLTGCGRTSTSSPVDFDKNHVTFSGPNSITYEKAYNFTQSDVVRRILIDEHITDAEFDQVRQMYADCLGEKGATVEYEGTDGRRSERFPPGVSVDQIDEYIQECVADTALPYVEQLHQLDGQDPDSDSVEALVACLKRHDIADQTMTADDYKRIVTDPDLDDEYFGKYFNEQRSDYDAEKSPAYWACNANPNA
262	GC_00000005	core	LH_911	882	27	49	2	0	0.864067	0.886679	0.875227																Bifidobacteriales									#NAME?
263	GC_00000005	core	LH_912	561	27	49	2	0	0.864067	0.886679	0.875227																Bifidobacteriales									MKRLSIIIPLLCSVLTLTGCGRTSTSSPVDFDKNHVTFSGPNSITYEKAYNFTQSDVVRRILIDEHITDAEFDQVRQMYADCLGEKGATVEYEGTDGRRSERFPPGVSVDQIDEYIQECVADTALPYVEQLHQLDGQDPDSDSVEALVACLKRHDIADQTMTADDYKRIVTDPDLDDEYFGKYFNEQRSDYDAEKSPAYWACNANPNA
264	GC_00000005	core	LH_912	564	27	49	2	0	0.864067	0.886679	0.875227																Bifidobacteriales									#NAME?
265	GC_00000005	core	LH_917	1134	27	49	2	0	0.864067	0.886679	0.875227																Bifidobacteriales									MKRLSIIIPLLCSVLTLTGCGRTSTSSPVDFDKNHVTFSGPNSITYEKAYNFTQSDVVRRILIDEHITDAEFDQVRQMYADCLGEKGATVEYEGTDGRRSERFPPGVSVDQIDEYIQECVADTALPYVEQLHQLDGQDPDSDSVEALVACLKRHDIADQTMTADDYKRIVTDPDLDDEYFGKYFNEQRSDYDAEKSPAYWACNANPNA
266	GC_00000005	core	LH_917	1137	27	49	2	0	0.864067	0.886679	0.875227																Bifidobacteriales									#NAME?
267	GC_00000005	core	LH_921	1134	27	49	2	0	0.864067	0.886679	0.875227																Bifidobacteriales									MKRLSIIIPLLCSVLTLTGCGRTSTSSPVDFDKNHVTFSGPNSITYEKAYNFTQSDVVRRILIDEHITDAEFDQVRQMYADCLGEKGATVEYEGTDGRRSERFPPGVSVDQIDEYIQECVADTALPYVEQLHQLDGQDPDSDSVEALVACLKRHDIADQTMTADDYKRIVTDPDLDDEYFGKYFNEQRSDYDAEKSPAYWACNANPNA
268	GC_00000005	core	LH_921	1137	27	49	2	0	0.864067	0.886679	0.875227																Bifidobacteriales									#NAME?
269	GC_00000005	core	LH_946	1414	27	49	2	0	0.864067	0.886679	0.875227																Bifidobacteriales									MKRLSIIIPLLCSVLTLTGCGRTSTSSPVDFDKNHVTFSGPNSITYEKAYNFTQSDVVRRILIDEHITDAEFDQVRQMYADCLGEKGATVEYEGTDGRRSERFPPGVSVDQIDEYIQECVADTALPYVEQLHQLDGQDPDSDSVEALVACLKRHDIADQTMTADDYKRIVTDPDLDDEYFGKYFNEQRSDYDAEKSPAYWACNANPNA
270	GC_00000005	core	LH_946	1411	27	49	2	0	0.864067	0.886679	0.875227																Bifidobacteriales									#NAME?
271	GC_00000005	core	LH_949	1416	27	49	2	0	0.864067	0.886679	0.875227																Bifidobacteriales									MKRLSIIIPLLCSVLTLTGCGRTSTSSPVDFDKNHVTFSGPNSITYEKAYNFTQSDVVRRILIDEHITDAEFDQVRQMYADCLGEKGATVEYEGTDGRRSERFPPGVSVDQIDEYIQECVADTALPYVEQLHQLDGQDPDSDSVEALVACLKRHDIADQTMTADDYKRIVTDPDLDDEYFGKYFNEQRSDYDAEKSPAYWACNANPNA
272	GC_00000005	core	LH_949	1413	27	49	2	0	0.864067	0.886679	0.875227																Bifidobacteriales									#NAME?
273	GC_00000005	core	LH_950	917	27	49	2	0	0.864067	0.886679	0.875227																Bifidobacteriales									MKRLSIIIPLLCSVLTLTGCGRTSTSSPVDFDKNHITFSGPNSITYEKAYNFTQSDVVRRILIDEHITDAEFDQVRQMYADCLGEKGATVEYEGTDGRRSERFPPGVSVDQIDEYIQECVADTALPYVEQLHQLDGQDPDSDSVEALVACLKRHDIADQTMTADDYKRIVTDPDLDDEYFGKYFNEQRSDYDAEKSPAYWACNANPNA
274	GC_00000005	core	LH_950	914	27	49	2	0	0.864067	0.886679	0.875227																Bifidobacteriales									#NAME?
275	GC_00000005	core	LH_951	1413	27	49	2	0	0.864067	0.886679	0.875227																Bifidobacteriales									MKRLSIIIPLLCSVLTLTGCGRTSTSSPVDFDKNHVTFSGPNSITYEKAYNFTQSDVVRRILIDEHITDAEFDQVRQMYADCLGEKGATVEYEGTDGRRSERFPPGVSVDQIDEYIQECVADTALPYVEQLHQLDGQDPDSDSVEALVACLKRHDIADQTMTADDYKRIVTDPDLDDEYFGKYFNEQRSDYDAEKSPAYWACNANPNA
276	GC_00000005	core	LH_951	1410	27	49	2	0	0.864067	0.886679	0.875227																Bifidobacteriales									#NAME?
277	GC_00000005	core	LH_955	697	27	49	2	0	0.864067	0.886679	0.875227																Bifidobacteriales									MKRLSIIIPLLCSVLTLTGCGRTSTSSPVDFDKNHVTFSGPNSITYEKAYNFTQSDVVRRILIDEHITDAEFDQVRQMYADCLGEKGATVEYEGTDGRRSERFPPGVSVDQIDEYIQECVADTALPYVEQLHQLDGQDPDSDSVEALVACLKRHDIADQTMTADDYKRIVTDPDLDDEYFGKYFNEQRSDYEAEKSPAYWACNANPNA
278	GC_00000005	core	LH_955	700	27	49	2	0	0.864067	0.886679	0.875227																Bifidobacteriales									MRKTFTSLSALCIVAMLAGCGQSQSAQPVDFDKNDVTFTGPNSITFQKAYDMTQSDVVRKILIDEHITDAEFDQIREMYSNCLEEKGYEVEFEGDAGARSEHAPVGVSGEQALKDAKQCETRTALPYIEILHSVEGYASGEDTVTPLVDCLKRHGIADETMTAEDYKRIVTDPDLDDEYFGKYFNEQRPDYDAEKSPAYWSRNANPNS
279	GC_00000005	core	LH_956	1479	27	49	2	0	0.864067	0.886679	0.875227																Bifidobacteriales									MKRLSIIIPLLCSVLTLTGCGRTSTSSPVDFDKNHVTFSGPNSITYEKAYNFTQSDVVRRILIDEHITDAEFDQVRQMYADCLGEKGATVEYEGTDGRRSERFPPGVSVDQIDEYIQECVADTALPYVEQLHQLDGQDPDSDSVEALVACLKRHDIADQTMTADDYKRIVTDPDLDDEYFGKYFNEQRSDYDAEKSPAYWACNANPNA
280	GC_00000005	core	LH_956	1476	27	49	2	0	0.864067	0.886679	0.875227																Bifidobacteriales									#NAME?
281	GC_00000005	core	LH_961	1414	27	49	2	0	0.864067	0.886679	0.875227																Bifidobacteriales									MKRLSIIIPLLCSVLTLTGCGRTSTSSPVDFDKNHVTFSGPNSITYEKAYNFTQSDVVRRILIDEHITDAEFDQVRQMYADCLGEKGATVEYEGTDGRRSERFPPGVSVDQIDEYIQECVADTALPYVEQLHQLDGQDPDSDSVEALVACLKRHDIADQTMTADDYKRIVTDPDLDDEYFGKYFNEQRSDYDAEKSPAYWACNANPNA
282	GC_00000005	core	LH_961	1411	27	49	2	0	0.864067	0.886679	0.875227																Bifidobacteriales									#NAME?
283	GC_00000005	core	LH_964	697	27	49	2	0	0.864067	0.886679	0.875227																Bifidobacteriales									MKRLSIIIPLLCSVLTLTGCGRTSTSSPVDFDKNHVTFSGPNSITYEKAYNFTQSDVVRRILIDEHITDAEFDQVRQMYADCLGEKGATVEYEGTDGRRSERFPPGVSVDQIDEYIQECVADTALPYVEQLHQLDGQDPDSDSVEALVACLKRHDIADQTMTADDYKRIVTDPDLDDEYFGKYFNEQRSDYEAEKSPAYWACNANPNA
284	GC_00000005	core	LH_964	700	27	49	2	0	0.864067	0.886679	0.875227																Bifidobacteriales									MRKTFTSLSALCIVAMLAGCGQSQSAQPVDFDKNDVTFTGPNSITFQKAYDMTQSDVVRKILIDEHITDAEFDQIREMYSNCLEEKGYEVEFEGDAGARSEHAPVGVSGEQALKDAKQCETRTALPYIEILHSVEGYASGEDTVTPLVDCLKRHGIADETMTAEDYKRIVTDPDLDDEYFGKYFNEQRPDYDAEKSPAYWSRNANPNS
285	GC_00000005	core	LH_967	1272	27	49	2	0	0.864067	0.886679	0.875227																Bifidobacteriales									#NAME?
286	GC_00000005	core	LH_971	146	27	49	2	0	0.864067	0.886679	0.875227																Bifidobacteriales									#NAME?
287	GC_00000005	core	LH_973	1757	27	49	2	0	0.864067	0.886679	0.875227																Bifidobacteriales									#NAME?
288	GC_00000005	core	LH_976	1188	27	49	2	0	0.864067	0.886679	0.875227																Bifidobacteriales									#NAME?
289	GC_00000005	core	LH_977	1107	27	49	2	0	0.864067	0.886679	0.875227																Bifidobacteriales									MKRLSIIIPLLCSVLTLTGCGRTSTSSPVDFDKNHVAFSGPNSITYEKAYNFTQSDVVRRILIDEHITDAEFDQVRQMYADCLGEKGATVEYEGTDGRRSERFPPGVSVDQIDEYIQECVADTALPYVEQLHQLDGQDPDSDSVEALVACLKRHDIADQTMTADDYKRIVTDPDLDDEYFGKYFNEQRSDYDAEKSPAYWACNANPNA
290	GC_00000005	core	LH_977	1110	27	49	2	0	0.864067	0.886679	0.875227																Bifidobacteriales									MRKTFTSLSALCIVAMLAGCGQSQSAQPVDFDKNDVTFTGPNSITFQKAYDMTQSDVVRKILIDEHITDAEFDQIREMYSNCLEEKGYEVEFEGDAGARSEHAPVGVSGEQALKDAKQCETRTALPYIEILHSVEGYASGEDTVTPLVDCLKRHGIADETMTAEDYKRIVTDPDLDDEYFGKYFNEQRPDYDAEKSPAYWSCNANPNS
291	GC_00000005	core	LH_979	187	27	49	2	0	0.864067	0.886679	0.875227																Bifidobacteriales									MKRLSIIIPLLCSVLTLTGCGRTSTSSPVDFDKNHVTFSGPNSITYEKAYNFTQSDVVRRILIDEHITDAEFDQVRQMYADCLGEKGATVEYEGTDGRRSERFPPGVSVDQIDEYIQECVADTALPYVEQLHQLDGQDPDSDSVEALVACLKRHDIADQTMTADDYKRIVTDPDLDDEYFGKYFNEQRSDYEAEKSPAYWACNANPNA
292	GC_00000005	core	LH_979	190	27	49	2	0	0.864067	0.886679	0.875227																Bifidobacteriales									MRKTFTSLSALCIVAMLAGCGQSQSAQPVDFDKNDVTFTGPNSITFQKAYDMTQSDVVRKMLIDEHITDAEFDQIREMYSNCLEEKGYEVEFEGDAGARSEHAPVGVSGEQALKDAKQCETRTALPYIEILHSVEGYASGEDTVTPLVDCLKRHGIADETMTAEDYKRIVTDPDLDDEYFGKYFNEQRPDYDAEKSPAYWSCNANPNS
293	GC_00000005	core	LH_980	404	27	49	2	0	0.864067	0.886679	0.875227																Bifidobacteriales									MKRLSIIIPLLCSVLTLTGCGRTSTSSPVDFDKNHVTFSGPNSITYEKAYNFTQSDVVRRILIDEHITDAEFDQVRQMYADCLGEKGATVEYEGTDGRRSERFPPGVSVDQIDEYIQECVADTALPYVEQLHQLDGQDPDSDSVEALVACLKRHDIADQTMTADDYKRIVTDPDLDDEYFGKYFNEQRSDYDAEKSPAYWACNANPNA
294	GC_00000005	core	LH_980	407	27	49	2	0	0.864067	0.886679	0.875227																Bifidobacteriales									#NAME?
344	GC_00000007	core	B_castoris_2020B	1729	27	48	2	0	0.921583	1	0.959192		Catalyzes the reversible isomerization-deamination of glucosamine 6-phosphate (GlcN6P) to form fructose 6-phosphate (Fru6P) and ammonium ion		ko00000, ko00001, ko00002, ko01000	35760.BCHO_1257	RC00163,RC00537		ko:K01057, ko:K02564		ko00030, ko00520, ko01100, ko01110, ko01120, ko01130, ko01200, map00030, map00520, map01100, map01110, map01120, map01130, map01200		3.1.1.31, 3.5.99.6				Bifidobacteriales		M00004, M00006, M00008		nagB				G	MTEVIIAESEREAGAIYAKCVADLIERKPDCVLGLATGSSPLAAYQELARTITERGLDVSRVRGFSLDEYAGLDPKHPESYHSVIERTVVEPLGLDPQLVHVPNGDLATIEHAGKAYDAAIEAAGGIDVQILGIGTDGHIGFNEPGSSLASGTRIKTLTEQTRIDNARFFDGDIDQVPTHCITQGIGTIMKARHLVLLAFGDGKAEAIAETVEGGVSSFCPASALQLHPHATVIVDEQAAARLRNKDYYRYAYAHKPAWQGI
345	GC_00000007	core	B_castoris_2020B	877	27	48	2	0	0.921583	1	0.959192		Catalyzes the reversible isomerization-deamination of glucosamine 6-phosphate (GlcN6P) to form fructose 6-phosphate (Fru6P) and ammonium ion		ko00000, ko00001, ko00002, ko01000	31954.BPSP_1340	RC00002,RC00017,RC00163,RC00537		ko:K00845, ko:K01057, ko:K02564		ko00010, ko00030, ko00052, ko00500, ko00520, ko00521, ko00524, ko01100, ko01110, ko01120, ko01130, ko01200, map00010, map00030, map00052, map00500, map00520, map00521, map00524, map01100, map01110, map01120, map01130, map01200		2.7.1.2, 3.1.1.31, 3.5.99.6				Bifidobacteriales		M00001, M00004, M00006, M00008, M00549		nagB				G	MAEVIIVNNEEAAGRIYAQCVADLIRSKPDCVLGLATGSSPLAAYQALAHKVKDDHLDVSHVRGFALDEYAGLDPSHPQSYRSTITRTVVEPLGLTPDLVHVPNGALDTIRTAGHEYDRMIEAEGGVDVQILGIGTDGHIGFNEPGSSLASGTRIKTLTEQTREDNARFFDNDIDQVPTHCITQGIGTIMKARHLILLAFGDSKAEAIAETVEGGVSSFCPASALQLHPHATVIIDEAAASWLRHKDYYRYAYEHKPEWQGI
346	GC_00000007	core	LH_775	1476	27	48	2	0	0.921583	1	0.959192		Catalyzes the reversible isomerization-deamination of glucosamine 6-phosphate (GlcN6P) to form fructose 6-phosphate (Fru6P) and ammonium ion		ko00000, ko00001, ko00002, ko01000	35760.BCHO_1257	RC00163,RC00537		ko:K01057, ko:K02564		ko00030, ko00520, ko01100, ko01110, ko01120, ko01130, ko01200, map00030, map00520, map01100, map01110, map01120, map01130, map01200		3.1.1.31, 3.5.99.6				Bifidobacteriales		M00004, M00006, M00008		nagB				G	MTEVIIAESEREAGAIYAKCVADLIERKPDCVLGLATGSSPLAAYQELARTITKRGLDVSRVRGFSLDEYAGLDPKHPESYHSVIERTVVEPLGLDPQLVHVPNGDLATIEHAGKAYDAAIEAAGGIDVQILGIGTDGHIGFNEPGSSLASGTRIKTLTEQTRIDNARFFDGDIDQVPTHCITQGIGTIMKARHLVLLAFGDGKAEAIAETVEGGVSSFCPASALQLHPHATVIVDEQAAARLRNKDYYRYAYAHKPAWQGI
347	GC_00000007	core	LH_799	1618	27	48	2	0	0.921583	1	0.959192		Catalyzes the reversible isomerization-deamination of glucosamine 6-phosphate (GlcN6P) to form fructose 6-phosphate (Fru6P) and ammonium ion		ko00000, ko00001, ko00002, ko01000	35760.BCHO_1257	RC00163,RC00537		ko:K01057, ko:K02564		ko00030, ko00520, ko01100, ko01110, ko01120, ko01130, ko01200, map00030, map00520, map01100, map01110, map01120, map01130, map01200		3.1.1.31, 3.5.99.6				Bifidobacteriales		M00004, M00006, M00008		nagB				G	MTEVIIAESEREAGAIYAKCVADLIERKPDCVLGLATGSSPLAAYQELARTITKRGLDVSRVRGFSLDEYAGLDPKHPESYHSVIERTVVEPLGLDPQLVHVPNGDLATIEHAGKAYDAAIEAAGGIDVQILGIGTDGHIGFNEPGSSLASGTRIKTLTEQTRIDNARFFDGDIDQVPTHCITQGIGTIMKARHLVLLAFGDGKAEAIAETVEGGVSSFCPASALQLHPHATVIVDEQAAARLRNKDYYRYAYAHKPAWQGI
348	GC_00000007	core	LH_805	1649	27	48	2	0	0.921583	1	0.959192		Catalyzes the reversible isomerization-deamination of glucosamine 6-phosphate (GlcN6P) to form fructose 6-phosphate (Fru6P) and ammonium ion		ko00000, ko00001, ko00002, ko01000	35760.BCHO_1257	RC00163,RC00537		ko:K01057, ko:K02564		ko00030, ko00520, ko01100, ko01110, ko01120, ko01130, ko01200, map00030, map00520, map01100, map01110, map01120, map01130, map01200		3.1.1.31, 3.5.99.6				Bifidobacteriales		M00004, M00006, M00008		nagB				G	MTEVIIAESEREAGAIYAKCVADLIERKPDCVLGLATGSSPLAAYQELARTITERGLDVSRVRGFSLDEYAGLDPKHPESYHSVIERTVVEPLGLDPQLVHVPNGDLATIEHAGKAYDAAIEAAGGIDVQILGIGTDGHIGFNEPGSSLASGTRIKTLTEQTRIDNARFFDGDIDQVPTHCITQGIGTIMKARHLVLLAFGDGKAEAIAETVEGGVSSFCPASALQLHPHATVIVDEQAAARLRNKDYYRYAYAHKPAWQGI
349	GC_00000007	core	LH_805	1301	27	48	2	0	0.921583	1	0.959192		Catalyzes the reversible isomerization-deamination of glucosamine 6-phosphate (GlcN6P) to form fructose 6-phosphate (Fru6P) and ammonium ion		ko00000, ko00001, ko00002, ko01000	31954.BPSP_1340	RC00002,RC00017,RC00163,RC00537		ko:K00845, ko:K01057, ko:K02564		ko00010, ko00030, ko00052, ko00500, ko00520, ko00521, ko00524, ko01100, ko01110, ko01120, ko01130, ko01200, map00010, map00030, map00052, map00500, map00520, map00521, map00524, map01100, map01110, map01120, map01130, map01200		2.7.1.2, 3.1.1.31, 3.5.99.6				Bifidobacteriales		M00001, M00004, M00006, M00008, M00549		nagB				G	MAEGIIVNNEEAAGRIYAQCVADLIRSKPDCVLGLATGSSPLTAYQALAHKVKDDHLDVSHVRGFALDEYAGLDPSHPQSYRSTITRTVVEPLGLTPDLVHVPNGALDTIRTAGYEYDRMIEAEGGVDVQILGIGTDGHIGFNEPGSSLASGTRIKTLTEQTREDNARFFDNDIDQVPTHCITQGIGTIMKARHLILLAFGDGKAEAIAETVEGGVSSFCPASALQLHPHATVIIDEAAASWLRHKDYYRYAYEHKPEWQGI
350	GC_00000007	core	LH_867	1707	27	48	2	0	0.921583	1	0.959192		Catalyzes the reversible isomerization-deamination of glucosamine 6-phosphate (GlcN6P) to form fructose 6-phosphate (Fru6P) and ammonium ion		ko00000, ko00001, ko00002, ko01000	35760.BCHO_1257	RC00163,RC00537		ko:K01057, ko:K02564		ko00030, ko00520, ko01100, ko01110, ko01120, ko01130, ko01200, map00030, map00520, map01100, map01110, map01120, map01130, map01200		3.1.1.31, 3.5.99.6				Bifidobacteriales		M00004, M00006, M00008		nagB				G	MTEVIIAESEREAGAIYAKCVADLIERKPDCVLGLATGSSPLAAYQELARTITERGLDVSRVRGFSLDEYAGLDPKHPESYHSVIERTVVEPLGLDPQLVHVPNGDLATIEHAGKAYDAAIEAAGGIDVQILGIGTDGHIGFNEPGSSLASGTRIKTLTEQTRIDNARFFDGDIDQVPTHCITQGIGTIMKARHLVLLAFGDGKAEAIAETVEGGVSSFCPASALQLHPHATVIVDEQAAARLRNKDYYRYAYAHKPAWQGI
351	GC_00000007	core	LH_867	465	27	48	2	0	0.921583	1	0.959192		Catalyzes the reversible isomerization-deamination of glucosamine 6-phosphate (GlcN6P) to form fructose 6-phosphate (Fru6P) and ammonium ion		ko00000, ko00001, ko00002, ko01000	31954.BPSP_1340	RC00002,RC00017,RC00163,RC00537		ko:K00845, ko:K01057, ko:K02564		ko00010, ko00030, ko00052, ko00500, ko00520, ko00521, ko00524, ko01100, ko01110, ko01120, ko01130, ko01200, map00010, map00030, map00052, map00500, map00520, map00521, map00524, map01100, map01110, map01120, map01130, map01200		2.7.1.2, 3.1.1.31, 3.5.99.6				Bifidobacteriales		M00001, M00004, M00006, M00008, M00549		nagB				G	MAEVIIVNNEEAAGCIYAQCVADLIQSKPDCVLGLATGSSPLAAYQALAHKVKDDHLDVSHVRGFALDEYAGLDPSHPQSYRSTITRTVVEPLGLTPDLVHVPNGALDTIRTAGHEYDRMIEAEGGVDVQILGIGTDGHIGFNEPGSSLASGTRIKTLTEQTREDNARFFDNDIDQVPTHCITQGIGTIMKARHLILLAFGDGKAEAIAETVEGGVSSFCPASALQLHPHATVIIDEAAASWLRHKDYYRYAYEHKPEWQGI
352	GC_00000007	core	LH_872	1681	27	48	2	0	0.921583	1	0.959192		Catalyzes the reversible isomerization-deamination of glucosamine 6-phosphate (GlcN6P) to form fructose 6-phosphate (Fru6P) and ammonium ion		ko00000, ko00001, ko00002, ko01000	35760.BCHO_1257	RC00163,RC00537		ko:K01057, ko:K02564		ko00030, ko00520, ko01100, ko01110, ko01120, ko01130, ko01200, map00030, map00520, map01100, map01110, map01120, map01130, map01200		3.1.1.31, 3.5.99.6				Bifidobacteriales		M00004, M00006, M00008		nagB				G	MTEVIIAESEREAGAIYAKCVADLIERKPDCVLGLATGSSPLAAYQELARTITERGLDVSRVRGFSLDEYAGLDPKHPESYHSVIERTVVEPLGLDPQLVHVPNGDLATIEHAGKAYDAAIEAAGGIDVQILGIGTDGHIGFNEPGSSLASGTRIKTLTEQTRIDNARFFDGDIDQVPTHCITQGIGTIMKARHLVLLAFGDGKAEAIAETVEGGVSSFCPASALQLHPHATVIVDEQAAARLRNKDYYRYAYAHKPAWQGI
353	GC_00000007	core	LH_872	175	27	48	2	0	0.921583	1	0.959192		Catalyzes the reversible isomerization-deamination of glucosamine 6-phosphate (GlcN6P) to form fructose 6-phosphate (Fru6P) and ammonium ion		ko00000, ko00001, ko00002, ko01000	31954.BPSP_1340	RC00002,RC00017,RC00163,RC00537		ko:K00845, ko:K01057, ko:K02564		ko00010, ko00030, ko00052, ko00500, ko00520, ko00521, ko00524, ko01100, ko01110, ko01120, ko01130, ko01200, map00010, map00030, map00052, map00500, map00520, map00521, map00524, map01100, map01110, map01120, map01130, map01200		2.7.1.2, 3.1.1.31, 3.5.99.6				Bifidobacteriales		M00001, M00004, M00006, M00008, M00549		nagB				G	MAEVIIVNNEEAAGCIYAQCVADLIQSKPDCVLGLATGSSPLAAYQALAHKVKDDHLDVSHVRGFALDEYAGLDPSHPQSYRSTITRTVVEPLGLTPDLVHVPNGALDTIRTAGHEYDRMIEAEGGVDVQILGIGTDGHIGFNEPGSSLASGTRIKTLTEQTREDNARFFDNDIDQVPTHCITQGIGTIMKARHLILLAFGDGKAEAIAETVEGGVSSFCPASALQLHPHATVIIDEAAASWLRHKDYYRYAYEHKPEWQGI
354	GC_00000007	core	LH_874	1630	27	48	2	0	0.921583	1	0.959192		Catalyzes the reversible isomerization-deamination of glucosamine 6-phosphate (GlcN6P) to form fructose 6-phosphate (Fru6P) and ammonium ion		ko00000, ko00001, ko00002, ko01000	35760.BCHO_1257	RC00163,RC00537		ko:K01057, ko:K02564		ko00030, ko00520, ko01100, ko01110, ko01120, ko01130, ko01200, map00030, map00520, map01100, map01110, map01120, map01130, map01200		3.1.1.31, 3.5.99.6				Bifidobacteriales		M00004, M00006, M00008		nagB				G	MTEVIIAESEREAGAIYAKCVADLIERKPDCVLGLATGSSPLAAYQELARTITERGLDVSRVRGFSLDEYAGLDPKHPESYHSVIERTVVEPLGLDPQLVHVPNGDLATIEHAGKAYDAAIEAAGGIDVQILGIGTDGHIGFNEPGSSLASGTRIKTLTEQTRIDNARFFDGDIDQVPTHCITQGIGTIMKARHLVLLAFGDGKAEAIAETVEGGVSSFCPASALQLHPHATVIVDEQAAARLRNKDYYRYAYAHKPAWQGI
355	GC_00000007	core	LH_874	461	27	48	2	0	0.921583	1	0.959192		Catalyzes the reversible isomerization-deamination of glucosamine 6-phosphate (GlcN6P) to form fructose 6-phosphate (Fru6P) and ammonium ion		ko00000, ko00001, ko00002, ko01000	31954.BPSP_1340	RC00002,RC00017,RC00163,RC00537		ko:K00845, ko:K01057, ko:K02564		ko00010, ko00030, ko00052, ko00500, ko00520, ko00521, ko00524, ko01100, ko01110, ko01120, ko01130, ko01200, map00010, map00030, map00052, map00500, map00520, map00521, map00524, map01100, map01110, map01120, map01130, map01200		2.7.1.2, 3.1.1.31, 3.5.99.6				Bifidobacteriales		M00001, M00004, M00006, M00008, M00549		nagB				G	MAEVIIVNNEEAAGCIYAQCVADLIQSKPDCVLGLATGSSPLAAYQALAHKVKDDHLDVSHVRGFALDEYAGLDPSHPQSYRSTITRTVVEPLGLTPDLVHVPNGALDTIRTAGHEYDRMIEAEGGVDVQILGIGTDGHIGFNEPGSSLASGTRIKTLTEQTREDNARFFDNDIDQVPTHCITQGIGTIMKARHLILLAFGDGKAEAIAETVEGGVSSFCPASALQLHPHATVIIDEAAASWLRHKDYYRYAYEHKPEWQGI
356	GC_00000007	core	LH_876	1706	27	48	2	0	0.921583	1	0.959192		Catalyzes the reversible isomerization-deamination of glucosamine 6-phosphate (GlcN6P) to form fructose 6-phosphate (Fru6P) and ammonium ion		ko00000, ko00001, ko00002, ko01000	35760.BCHO_1257	RC00163,RC00537		ko:K01057, ko:K02564		ko00030, ko00520, ko01100, ko01110, ko01120, ko01130, ko01200, map00030, map00520, map01100, map01110, map01120, map01130, map01200		3.1.1.31, 3.5.99.6				Bifidobacteriales		M00004, M00006, M00008		nagB				G	MTEVIIAESEREAGAIYAKCVADLIERKPDCVLGLATGSSPLAAYQELARTITERGLDVSRVRGFSLDEYAGLDPKHPESYHSVIERTVVEPLGLDPQLVHVPNGDLATIEHAGKAYDAAIEAAGGIDVQILGIGTDGHIGFNEPGSSLASGTRIKTLTEQTRIDNARFFDGDIDQVPTHCITQGIGTIMKARHLVLLAFGDGKAEAIAETVEGGVSSFCPASALQLHPHATVIVDEQAAARLRNKDYYRYAYAHKPAWQGI
357	GC_00000007	core	LH_876	465	27	48	2	0	0.921583	1	0.959192		Catalyzes the reversible isomerization-deamination of glucosamine 6-phosphate (GlcN6P) to form fructose 6-phosphate (Fru6P) and ammonium ion		ko00000, ko00001, ko00002, ko01000	31954.BPSP_1340	RC00002,RC00017,RC00163,RC00537		ko:K00845, ko:K01057, ko:K02564		ko00010, ko00030, ko00052, ko00500, ko00520, ko00521, ko00524, ko01100, ko01110, ko01120, ko01130, ko01200, map00010, map00030, map00052, map00500, map00520, map00521, map00524, map01100, map01110, map01120, map01130, map01200		2.7.1.2, 3.1.1.31, 3.5.99.6				Bifidobacteriales		M00001, M00004, M00006, M00008, M00549		nagB				G	MAEVIIVNNEEAAGCIYAQCVADLIQSKPDCVLGLATGSSPLAAYQALAHKVKDDHLDVSHVRGFALDEYAGLDPSHPQSYRSTITRTVVEPLGLTPDLVHVPNGALDTIRTAGHEYDRMIEAEGGVDVQILGIGTDGHIGFNEPGSSLASGTRIKTLTEQTREDNARFFDNDIDQVPTHCITQGIGTIMKARHLILLAFGDGKAEAIAETVEGGVSSFCPASALQLHPHATVIIDEAAASWLRHKDYYRYAYEHKPEWQGI
358	GC_00000007	core	LH_911	1703	27	48	2	0	0.921583	1	0.959192		Catalyzes the reversible isomerization-deamination of glucosamine 6-phosphate (GlcN6P) to form fructose 6-phosphate (Fru6P) and ammonium ion		ko00000, ko00001, ko00002, ko01000	35760.BCHO_1257	RC00163,RC00537		ko:K01057, ko:K02564		ko00030, ko00520, ko01100, ko01110, ko01120, ko01130, ko01200, map00030, map00520, map01100, map01110, map01120, map01130, map01200		3.1.1.31, 3.5.99.6				Bifidobacteriales		M00004, M00006, M00008		nagB				G	MTEVIIAESEREAGAIYAKCVADLIERKPDCVLGLATGSSPLAAYQELARTITERGLDVSRVRGFSLDEYAGLDPKHPESYHSVIERTVVEPLGLDPQLVHVPNGDLATIEHAGKAYDAAIEAAGGIDVQILGIGTDGHIGFNEPGSSLASGTRIKTLTEQTRIDNARFFDGDIDQVPTHCITQGIGTIMKARHLVLLAFGDGKAEAIAETVEGGVSSFCPASALQLHPHATVIVDEQAAARLRNKDYYRYAYAHKPAWQGI
359	GC_00000007	core	LH_911	235	27	48	2	0	0.921583	1	0.959192		Catalyzes the reversible isomerization-deamination of glucosamine 6-phosphate (GlcN6P) to form fructose 6-phosphate (Fru6P) and ammonium ion		ko00000, ko00001, ko00002, ko01000	31954.BPSP_1340	RC00002,RC00017,RC00163,RC00537		ko:K00845, ko:K01057, ko:K02564		ko00010, ko00030, ko00052, ko00500, ko00520, ko00521, ko00524, ko01100, ko01110, ko01120, ko01130, ko01200, map00010, map00030, map00052, map00500, map00520, map00521, map00524, map01100, map01110, map01120, map01130, map01200		2.7.1.2, 3.1.1.31, 3.5.99.6				Bifidobacteriales		M00001, M00004, M00006, M00008, M00549		nagB				G	MAEVIIVNNEEAAGCIYAQCVADLIQSKPDCVLGLATGSSPLAAYQALAHKVKDDHLDVSHVRGFALDEYAGLDPSHPQSYRSTITRTVVEPLGLTPDLVHVPNGALDTIRTAGHEYDRMIEAEGGVDVQILGIGTDGHIGFNEPGSSLASGTRIKTLTEQTREDNARFFDNDIDQVPTHCITQGIGTIMKARHLILLAFGDGKAEAIAETVEGGVSSFCPASALQLHPHATVIIDEAAASWLRHKDYYRYAYEHKPEWQGI
360	GC_00000007	core	LH_912	1656	27	48	2	0	0.921583	1	0.959192		Catalyzes the reversible isomerization-deamination of glucosamine 6-phosphate (GlcN6P) to form fructose 6-phosphate (Fru6P) and ammonium ion		ko00000, ko00001, ko00002, ko01000	35760.BCHO_1257	RC00163,RC00537		ko:K01057, ko:K02564		ko00030, ko00520, ko01100, ko01110, ko01120, ko01130, ko01200, map00030, map00520, map01100, map01110, map01120, map01130, map01200		3.1.1.31, 3.5.99.6				Bifidobacteriales		M00004, M00006, M00008		nagB				G	MTEVIIAESEREAGAIYAKCVADLIERKPDCVLGLATGSSPLAAYQELARTITERGLDVSRVRGFSLDEYAGLDPKHPESYHSVIERTVVEPLGLDPQLVHVPNGDLATIEHAGKAYDAAIEAAGGIDVQILGIGTDGHIGFNEPGSSLASGTRIKTLTEQTRIDNARFFDGDIDQVPTHCITQGIGTIMKARHLVLLAFGDGKAEAIAETVEGGVSSFCPASALQLHPHATVIVDEQAAARLRNKDYYRYAYAHKPAWQGI
361	GC_00000007	core	LH_912	58	27	48	2	0	0.921583	1	0.959192		Catalyzes the reversible isomerization-deamination of glucosamine 6-phosphate (GlcN6P) to form fructose 6-phosphate (Fru6P) and ammonium ion		ko00000, ko00001, ko00002, ko01000	31954.BPSP_1340	RC00002,RC00017,RC00163,RC00537		ko:K00845, ko:K01057, ko:K02564		ko00010, ko00030, ko00052, ko00500, ko00520, ko00521, ko00524, ko01100, ko01110, ko01120, ko01130, ko01200, map00010, map00030, map00052, map00500, map00520, map00521, map00524, map01100, map01110, map01120, map01130, map01200		2.7.1.2, 3.1.1.31, 3.5.99.6				Bifidobacteriales		M00001, M00004, M00006, M00008, M00549		nagB				G	MAEVIIVNNEEAAGCIYAQCVADLIQSKPDCVLGLATGSSPLAAYQALAHKVKDDHLDVSHVRGFALDEYAGLDPSHPQSYRSTITRTVVEPLGLTPDLVHVPNGALDTIRTAGHEYDRMIEAEGGVDVQILGIGTDGHIGFNEPGSSLASGTRIKTLTEQTREDNARFFDNDIDQVPTHCITQGIGTIMKARHLILLAFGDGKAEAIAETVEGGVSSFCPASALQLHPHATVIIDEAAASWLRHKDYYRYAYEHKPEWQGI
362	GC_00000007	core	LH_917	1731	27	48	2	0	0.921583	1	0.959192		Catalyzes the reversible isomerization-deamination of glucosamine 6-phosphate (GlcN6P) to form fructose 6-phosphate (Fru6P) and ammonium ion		ko00000, ko00001, ko00002, ko01000	35760.BCHO_1257	RC00163,RC00537		ko:K01057, ko:K02564		ko00030, ko00520, ko01100, ko01110, ko01120, ko01130, ko01200, map00030, map00520, map01100, map01110, map01120, map01130, map01200		3.1.1.31, 3.5.99.6				Bifidobacteriales		M00004, M00006, M00008		nagB				G	MTEVIIAESEREAGAIYAKCVADLIERKPDCVLGLATGSSPLAAYQELARTITERGLDVSRVRGFSLDEYAGLDPKHPESYHSVIERTVVEPLGLDPQLVHVPNGDLATIEHAGKAYDAAIEAAGGIDVQILGIGTDGHIGFNEPGSSLASGTRIKTLTEQTRIDNARFFDGDIDQVPTHCITQGIGTIMKARHLVLLAFGDGKAEAIAETVEGGVSSFCPASALQLHPHATVIVDEQAAARLRNKDYYRYAYAHKPAWQGI
363	GC_00000007	core	LH_917	177	27	48	2	0	0.921583	1	0.959192		Catalyzes the reversible isomerization-deamination of glucosamine 6-phosphate (GlcN6P) to form fructose 6-phosphate (Fru6P) and ammonium ion		ko00000, ko00001, ko00002, ko01000	31954.BPSP_1340	RC00002,RC00017,RC00163,RC00537		ko:K00845, ko:K01057, ko:K02564		ko00010, ko00030, ko00052, ko00500, ko00520, ko00521, ko00524, ko01100, ko01110, ko01120, ko01130, ko01200, map00010, map00030, map00052, map00500, map00520, map00521, map00524, map01100, map01110, map01120, map01130, map01200		2.7.1.2, 3.1.1.31, 3.5.99.6				Bifidobacteriales		M00001, M00004, M00006, M00008, M00549		nagB				G	MAEVIIVNNEEAAGCIYAQCVADLIQSKPDCVLGLATGSSPLAAYQALAHKVKDDHLDVSHVRGFALDEYAGLDPSHPQSYRSTITRTVVEPLGLTPDLVHVPNGALDTIRTAGHEYDRMIEAEGGVDVQILGIGTDGHIGFNEPGSSLASGTRIKTLTEQTREDNARFFDNDIDQVPTHCITQGIGTIMKARHLILLAFGDGKAEAIAETVEGGVSSFCPASALQLHPHATVIIDEAAASWLRHKDYYRYAYEHKPEWQGI
364	GC_00000007	core	LH_921	1710	27	48	2	0	0.921583	1	0.959192		Catalyzes the reversible isomerization-deamination of glucosamine 6-phosphate (GlcN6P) to form fructose 6-phosphate (Fru6P) and ammonium ion		ko00000, ko00001, ko00002, ko01000	35760.BCHO_1257	RC00163,RC00537		ko:K01057, ko:K02564		ko00030, ko00520, ko01100, ko01110, ko01120, ko01130, ko01200, map00030, map00520, map01100, map01110, map01120, map01130, map01200		3.1.1.31, 3.5.99.6				Bifidobacteriales		M00004, M00006, M00008		nagB				G	MTEVIIAESEREAGAIYAKCVADLIERKPDCVLGLATGSSPLAAYQELARTITERGLDVSRVRGFSLDEYAGLDPKHPESYHSVIERTVVEPLGLDPQLVHVPNGDLATIEHAGKAYDAAIEAAGGIDVQILGIGTDGHIGFNEPGSSLASGTRIKTLTEQTRIDNARFFDGDIDQVPTHCITQGIGTIMKARHLVLLAFGDGKAEAIAETVEGGVSSFCPASALQLHPHATVIVDEQAAARLRNKDYYRYAYAHKPAWQGI
365	GC_00000007	core	LH_921	177	27	48	2	0	0.921583	1	0.959192		Catalyzes the reversible isomerization-deamination of glucosamine 6-phosphate (GlcN6P) to form fructose 6-phosphate (Fru6P) and ammonium ion		ko00000, ko00001, ko00002, ko01000	31954.BPSP_1340	RC00002,RC00017,RC00163,RC00537		ko:K00845, ko:K01057, ko:K02564		ko00010, ko00030, ko00052, ko00500, ko00520, ko00521, ko00524, ko01100, ko01110, ko01120, ko01130, ko01200, map00010, map00030, map00052, map00500, map00520, map00521, map00524, map01100, map01110, map01120, map01130, map01200		2.7.1.2, 3.1.1.31, 3.5.99.6				Bifidobacteriales		M00001, M00004, M00006, M00008, M00549		nagB				G	MAEVIIVNNEEAAGCIYAQCVADLIQSKPDCVLGLATGSSPLAAYQALAHKVKDDHLDVSHVRGFALDEYAGLDPSHPQSYRSTITRTVVEPLGLTPDLVHVPNGALDTIRTAGHEYDRMIEAEGGVDVQILGIGTDGHIGFNEPGSSLASGTRIKTLTEQTREDNARFFDNDIDQVPTHCITQGIGTIMKARHLILLAFGDGKAEAIAETVEGGVSSFCPASALQLHPHATVIIDEAAASWLRHKDYYRYAYEHKPEWQGI
366	GC_00000007	core	LH_946	1697	27	48	2	0	0.921583	1	0.959192		Catalyzes the reversible isomerization-deamination of glucosamine 6-phosphate (GlcN6P) to form fructose 6-phosphate (Fru6P) and ammonium ion		ko00000, ko00001, ko00002, ko01000	35760.BCHO_1257	RC00163,RC00537		ko:K01057, ko:K02564		ko00030, ko00520, ko01100, ko01110, ko01120, ko01130, ko01200, map00030, map00520, map01100, map01110, map01120, map01130, map01200		3.1.1.31, 3.5.99.6				Bifidobacteriales		M00004, M00006, M00008		nagB				G	MTEVIIAESEREAGAIYAKCVADLIERKPDCVLGLATGSSPLAAYQELARTITERGLDVSRVRGFSLDEYAGLDPKHPESYHSVIERTVVEPLGLDPQLVHVPNGDLATIEHAGKAYDAAIEAAGGIDVQILGIGTDGHIGFNEPGSSLASGTRIKTLTEQTRIDNARFFDGDIDQVPTHCITQGIGTIMKARHLVLLAFGDGKAEAIAETVEGGVSSFCPASALQLHPHATVIVDEQAAARLRNKDYYRYAYAHKPAWQGI
367	GC_00000007	core	LH_946	466	27	48	2	0	0.921583	1	0.959192		Catalyzes the reversible isomerization-deamination of glucosamine 6-phosphate (GlcN6P) to form fructose 6-phosphate (Fru6P) and ammonium ion		ko00000, ko00001, ko00002, ko01000	31954.BPSP_1340	RC00002,RC00017,RC00163,RC00537		ko:K00845, ko:K01057, ko:K02564		ko00010, ko00030, ko00052, ko00500, ko00520, ko00521, ko00524, ko01100, ko01110, ko01120, ko01130, ko01200, map00010, map00030, map00052, map00500, map00520, map00521, map00524, map01100, map01110, map01120, map01130, map01200		2.7.1.2, 3.1.1.31, 3.5.99.6				Bifidobacteriales		M00001, M00004, M00006, M00008, M00549		nagB				G	MAEVIIVNNEEAAGCIYAQCVADLIQSKPDCVLGLATGSSPLAAYQALAHKVKDDHLDVSHVRGFALDEYAGLDPSHPQSYRSTITRTVVEPLGLTPDLVHVPNGALDTIRTAGHEYDRMIEAEGGVDVQILGIGTDGHIGFNEPGSSLASGTRIKTLTEQTREDNARFFDNDIDQVPTHCITQGIGTIMKARHLILLAFGDGKAEAIAETVEGGVSSFCPASALQLHPHATVIIDEAAASWLRHKDYYRYAYEHKPEWQGI
368	GC_00000007	core	LH_949	1710	27	48	2	0	0.921583	1	0.959192		Catalyzes the reversible isomerization-deamination of glucosamine 6-phosphate (GlcN6P) to form fructose 6-phosphate (Fru6P) and ammonium ion		ko00000, ko00001, ko00002, ko01000	35760.BCHO_1257	RC00163,RC00537		ko:K01057, ko:K02564		ko00030, ko00520, ko01100, ko01110, ko01120, ko01130, ko01200, map00030, map00520, map01100, map01110, map01120, map01130, map01200		3.1.1.31, 3.5.99.6				Bifidobacteriales		M00004, M00006, M00008		nagB				G	MTEVIIAESEREAGAIYAKCVADLIERKPDCVLGLATGSSPLAAYQELARTITERGLDVSRVRGFSLDEYAGLDPKHPESYHSVIERTVVEPLGLDPQLVHVPNGDLATIEHAGKAYDAAIEAAGGIDVQILGIGTDGHIGFNEPGSSLASGTRIKTLTEQTRIDNARFFDGDIDQVPTHCITQGIGTIMKARHLVLLAFGDGKAEAIAETVEGGVSSFCPASALQLHPHATVIVDEQAAARLRNKDYYRYAYAHKPAWQGI
369	GC_00000007	core	LH_949	176	27	48	2	0	0.921583	1	0.959192		Catalyzes the reversible isomerization-deamination of glucosamine 6-phosphate (GlcN6P) to form fructose 6-phosphate (Fru6P) and ammonium ion		ko00000, ko00001, ko00002, ko01000	31954.BPSP_1340	RC00002,RC00017,RC00163,RC00537		ko:K00845, ko:K01057, ko:K02564		ko00010, ko00030, ko00052, ko00500, ko00520, ko00521, ko00524, ko01100, ko01110, ko01120, ko01130, ko01200, map00010, map00030, map00052, map00500, map00520, map00521, map00524, map01100, map01110, map01120, map01130, map01200		2.7.1.2, 3.1.1.31, 3.5.99.6				Bifidobacteriales		M00001, M00004, M00006, M00008, M00549		nagB				G	MAEVIIVNNEEAAGCIYAQCVADLIQSKPDCVLGLATGSSPLAAYQALAHKVKDDHLDVSHVRGFALDEYAGLDPSHPQSYRSTITRTVVEPLGLTPDLVHVPNGALDTIRTAGHEYDRMIEAEGGVDVQILGIGTDGHIGFNEPGSSLASGTRIKTLTEQTREDNARFFDNDIDQVPTHCITQGIGTIMKARHLILLAFGDGKAEAIAETVEGGVSSFCPASALQLHPHATVIIDEAAASWLRHKDYYRYAYEHKPEWQGI
370	GC_00000007	core	LH_950	1797	27	48	2	0	0.921583	1	0.959192		Catalyzes the reversible isomerization-deamination of glucosamine 6-phosphate (GlcN6P) to form fructose 6-phosphate (Fru6P) and ammonium ion		ko00000, ko00001, ko00002, ko01000	35760.BCHO_1257	RC00163,RC00537		ko:K01057, ko:K02564		ko00030, ko00520, ko01100, ko01110, ko01120, ko01130, ko01200, map00030, map00520, map01100, map01110, map01120, map01130, map01200		3.1.1.31, 3.5.99.6				Bifidobacteriales		M00004, M00006, M00008		nagB				G	MTEVIIAESEREAGAIYAKCVADLIERKPDCVLGLATGSSPLAAYQELARTITERGLDVSRVRGFSLDEYAGLDPKHPESYHSVIERTVVEPLGLDPQLVHVPNGDLATIEHAGKAYDAAIEAAGGIDVQILGIGTDGHIGFNEPGSSLASGTRIKTLTEQTRIDNARFFDGDIDQVPTHCITQGIGTIMKARHLVLLAFGDGKAEAIAETVEGGVSSFCPASALQLHPHATVIVDEQAAARLRNKDYYRYAYAHKPAWQGI
371	GC_00000007	core	LH_950	1428	27	48	2	0	0.921583	1	0.959192		Catalyzes the reversible isomerization-deamination of glucosamine 6-phosphate (GlcN6P) to form fructose 6-phosphate (Fru6P) and ammonium ion		ko00000, ko00001, ko00002, ko01000	31954.BPSP_1340	RC00002,RC00017,RC00163,RC00537		ko:K00845, ko:K01057, ko:K02564		ko00010, ko00030, ko00052, ko00500, ko00520, ko00521, ko00524, ko01100, ko01110, ko01120, ko01130, ko01200, map00010, map00030, map00052, map00500, map00520, map00521, map00524, map01100, map01110, map01120, map01130, map01200		2.7.1.2, 3.1.1.31, 3.5.99.6				Bifidobacteriales		M00001, M00004, M00006, M00008, M00549		nagB				G	MAEVIIVNNEEAAGRIYAQCVADLIRSKPDCVLGLATGSSPLAAYQALAHEVKNDHLDVSHVRGFALDEYAGLDPSHPQSYRSTITRTVVEPLGLTPDLVHVPNGALSTIREAGHEYDRMIEAAGGVDVQILGIGTDGHIGFNEPGSSLASGTRIKTLTEQTREDNARFFDNDIDQVPTHCITQGIGTIMKARHLILLAFGDGKAEAIAETVEGGVSSFCPASALQLHPHATVIIDEAAASRLRHKDYYRYAYEHKPEWQGI
372	GC_00000007	core	LH_951	1707	27	48	2	0	0.921583	1	0.959192		Catalyzes the reversible isomerization-deamination of glucosamine 6-phosphate (GlcN6P) to form fructose 6-phosphate (Fru6P) and ammonium ion		ko00000, ko00001, ko00002, ko01000	35760.BCHO_1257	RC00163,RC00537		ko:K01057, ko:K02564		ko00030, ko00520, ko01100, ko01110, ko01120, ko01130, ko01200, map00030, map00520, map01100, map01110, map01120, map01130, map01200		3.1.1.31, 3.5.99.6				Bifidobacteriales		M00004, M00006, M00008		nagB				G	MTEVIIAESEREAGAIYAKCVADLIERKPDCVLGLATGSSPLAAYQELARTITERGLDVSRVRGFSLDEYAGLDPKHPESYHSVIERTVVEPLGLDPQLVHVPNGDLATIEHAGKAYDAAIEAAGGIDVQILGIGTDGHIGFNEPGSSLASGTRIKTLTEQTRIDNARFFDGDIDQVPTHCITQGIGTIMKARHLVLLAFGDGKAEAIAETVEGGVSSFCPASALQLHPHATVIVDEQAAARLRNKDYYRYAYAHKPAWQGI
373	GC_00000007	core	LH_951	175	27	48	2	0	0.921583	1	0.959192		Catalyzes the reversible isomerization-deamination of glucosamine 6-phosphate (GlcN6P) to form fructose 6-phosphate (Fru6P) and ammonium ion		ko00000, ko00001, ko00002, ko01000	31954.BPSP_1340	RC00002,RC00017,RC00163,RC00537		ko:K00845, ko:K01057, ko:K02564		ko00010, ko00030, ko00052, ko00500, ko00520, ko00521, ko00524, ko01100, ko01110, ko01120, ko01130, ko01200, map00010, map00030, map00052, map00500, map00520, map00521, map00524, map01100, map01110, map01120, map01130, map01200		2.7.1.2, 3.1.1.31, 3.5.99.6				Bifidobacteriales		M00001, M00004, M00006, M00008, M00549		nagB				G	MAEVIIVNNEEAAGCIYAQCVADLIQSKPDCVLGLATGSSPLAAYQALAHKVKDDHLDVSHVRGFALDEYAGLDPSHPQSYRSTITRTVVEPLGLTPDLVHVPNGALDTIRTAGHEYDRMIEAEGGVDVQILGIGTDGHIGFNEPGSSLASGTRIKTLTEQTREDNARFFDNDIDQVPTHCITQGIGTIMKARHLILLAFGDGKAEAIAETVEGGVSSFCPASALQLHPHATVIIDEAAASWLRHKDYYRYAYEHKPEWQGI
374	GC_00000007	core	LH_955	1673	27	48	2	0	0.921583	1	0.959192		Catalyzes the reversible isomerization-deamination of glucosamine 6-phosphate (GlcN6P) to form fructose 6-phosphate (Fru6P) and ammonium ion		ko00000, ko00001, ko00002, ko01000	35760.BCHO_1257	RC00163,RC00537		ko:K01057, ko:K02564		ko00030, ko00520, ko01100, ko01110, ko01120, ko01130, ko01200, map00030, map00520, map01100, map01110, map01120, map01130, map01200		3.1.1.31, 3.5.99.6				Bifidobacteriales		M00004, M00006, M00008		nagB				G	MTEVIIAESEREAGAIYAKCVADLIERKPDCVLGLATGSSPLAAYQELARTITKRGLDVSRVRGFSLDEYAGLDPKHPESYHSVIERTVVEPLGLDPQLVHVPNGDLATIEHAGKAYDAAIEAAGGIDVQILGIGTDGHIGFNEPGSSLASGTRIKTLTEQTRIDNARFFDGDIDQVPTHCITQGIGTIMKARHLVLLAFGDGKAEAIAETVEGGVSSFCPASALQLHPHATVIVDEQAAARLRNKDYYRYAYAHKPAWQGI
375	GC_00000007	core	LH_955	176	27	48	2	0	0.921583	1	0.959192		Catalyzes the reversible isomerization-deamination of glucosamine 6-phosphate (GlcN6P) to form fructose 6-phosphate (Fru6P) and ammonium ion		ko00000, ko00001, ko00002, ko01000	31954.BPSP_1340	RC00002,RC00017,RC00163,RC00537		ko:K00845, ko:K01057, ko:K02564		ko00010, ko00030, ko00052, ko00500, ko00520, ko00521, ko00524, ko01100, ko01110, ko01120, ko01130, ko01200, map00010, map00030, map00052, map00500, map00520, map00521, map00524, map01100, map01110, map01120, map01130, map01200		2.7.1.2, 3.1.1.31, 3.5.99.6				Bifidobacteriales		M00001, M00004, M00006, M00008, M00549		nagB				G	MAEVIIVNNEEAAGRIYAQCVADLIRSKPDCVLGLATGSSPLAAYQALAHKVKDDHLDVSHVRGFALDEYAGLDPSHPQSYRSTITRTVVEPLGLTPDLVHVPNGALDTIRTAGHEYDRMIEAEGGVDVQILGIGTDGHIGFNEPGSSLASGTRIKTLTEQTREDNARFFDNDIDQVPTHCITQGIGTIMKARHLILLAFGDGKAEAIAETVEGGVSSFCPASALQLHPHATVIIDEAAASWLRHKDYYRYAYEHKPEWQGI
376	GC_00000007	core	LH_956	1797	27	48	2	0	0.921583	1	0.959192		Catalyzes the reversible isomerization-deamination of glucosamine 6-phosphate (GlcN6P) to form fructose 6-phosphate (Fru6P) and ammonium ion		ko00000, ko00001, ko00002, ko01000	35760.BCHO_1257	RC00163,RC00537		ko:K01057, ko:K02564		ko00030, ko00520, ko01100, ko01110, ko01120, ko01130, ko01200, map00030, map00520, map01100, map01110, map01120, map01130, map01200		3.1.1.31, 3.5.99.6				Bifidobacteriales		M00004, M00006, M00008		nagB				G	MTEVIIAESEREAGAIYAKCVADLIERKPDCVLGLATGSSPLAAYQELARTITERGLDVSRVRGFSLDEYAGLDPKHPESYHSVIERTVVEPLGLDPQLVHVPNGDLATIEHAGKAYDAAIEAAGGIDVQILGIGTDGHIGFNEPGSSLASGTRIKTLTEQTRIDNARFFDGDIDQVPTHCITQGIGTIMKARHLVLLAFGDGKAEAIAETVEGGVSSFCPASALQLHPHATVIVDEQAAARLRNKDYYRYAYAHKPAWQGI
377	GC_00000007	core	LH_956	466	27	48	2	0	0.921583	1	0.959192		Catalyzes the reversible isomerization-deamination of glucosamine 6-phosphate (GlcN6P) to form fructose 6-phosphate (Fru6P) and ammonium ion		ko00000, ko00001, ko00002, ko01000	31954.BPSP_1340	RC00002,RC00017,RC00163,RC00537		ko:K00845, ko:K01057, ko:K02564		ko00010, ko00030, ko00052, ko00500, ko00520, ko00521, ko00524, ko01100, ko01110, ko01120, ko01130, ko01200, map00010, map00030, map00052, map00500, map00520, map00521, map00524, map01100, map01110, map01120, map01130, map01200		2.7.1.2, 3.1.1.31, 3.5.99.6				Bifidobacteriales		M00001, M00004, M00006, M00008, M00549		nagB				G	MAEVIIVNNEEAAGCIYAQCVADLIQSKPDCVLGLATGSSPLAAYQALAHKVKDDHLDVSHVRGFALDEYAGLDPSHPQSYRSTITRTVVEPLGLTPDLVHVPNGALDTIRTAGHEYDRMIEAEGGVDVQILGIGTDGHIGFNEPGSSLASGTRIKTLTEQTREDNARFFDNDIDQVPTHCITQGIGTIMKARHLILLAFGDGKAEAIAETVEGGVSSFCPASALQLHPHATVIIDEAAASWLRHKDYYRYAYEHKPEWQGI
378	GC_00000007	core	LH_961	1730	27	48	2	0	0.921583	1	0.959192		Catalyzes the reversible isomerization-deamination of glucosamine 6-phosphate (GlcN6P) to form fructose 6-phosphate (Fru6P) and ammonium ion		ko00000, ko00001, ko00002, ko01000	35760.BCHO_1257	RC00163,RC00537		ko:K01057, ko:K02564		ko00030, ko00520, ko01100, ko01110, ko01120, ko01130, ko01200, map00030, map00520, map01100, map01110, map01120, map01130, map01200		3.1.1.31, 3.5.99.6				Bifidobacteriales		M00004, M00006, M00008		nagB				G	MTEVIIAESEREAGAIYAKCVADLIERKPDCVLGLATGSSPLAAYQELARTITERGLDVSRVRGFSLDEYAGLDPKHPESYHSVIERTVVEPLGLDPQLVHVPNGDLATIEHAGKAYDAAIEAAGGIDVQILGIGTDGHIGFNEPGSSLASGTRIKTLTEQTRIDNARFFDGDIDQVPTHCITQGIGTIMKARHLVLLAFGDGKAEAIAETVEGGVSSFCPASALQLHPHATVIVDEQAAARLRNKDYYRYAYAHKPAWQGI
379	GC_00000007	core	LH_961	175	27	48	2	0	0.921583	1	0.959192		Catalyzes the reversible isomerization-deamination of glucosamine 6-phosphate (GlcN6P) to form fructose 6-phosphate (Fru6P) and ammonium ion		ko00000, ko00001, ko00002, ko01000	31954.BPSP_1340	RC00002,RC00017,RC00163,RC00537		ko:K00845, ko:K01057, ko:K02564		ko00010, ko00030, ko00052, ko00500, ko00520, ko00521, ko00524, ko01100, ko01110, ko01120, ko01130, ko01200, map00010, map00030, map00052, map00500, map00520, map00521, map00524, map01100, map01110, map01120, map01130, map01200		2.7.1.2, 3.1.1.31, 3.5.99.6				Bifidobacteriales		M00001, M00004, M00006, M00008, M00549		nagB				G	MAEVIIVNNEEAAGCIYAQCVADLIQSKPDCVLGLATGSSPLAAYQALAHKVKDDHLDVSHVRGFALDEYAGLDPSHPQSYRSTITRTVVEPLGLTPDLVHVPNGALDTIRTAGHEYDRMIEAEGGVDVQILGIGTDGHIGFNEPGSSLASGTRIKTLTEQTREDNARFFDNDIDQVPTHCITQGIGTIMKARHLILLAFGDGKAEAIAETVEGGVSSFCPASALQLHPHATVIIDEAAASWLRHKDYYRYAYEHKPEWQGI
380	GC_00000007	core	LH_964	1655	27	48	2	0	0.921583	1	0.959192		Catalyzes the reversible isomerization-deamination of glucosamine 6-phosphate (GlcN6P) to form fructose 6-phosphate (Fru6P) and ammonium ion		ko00000, ko00001, ko00002, ko01000	35760.BCHO_1257	RC00163,RC00537		ko:K01057, ko:K02564		ko00030, ko00520, ko01100, ko01110, ko01120, ko01130, ko01200, map00030, map00520, map01100, map01110, map01120, map01130, map01200		3.1.1.31, 3.5.99.6				Bifidobacteriales		M00004, M00006, M00008		nagB				G	MTEVIIAESEREAGAIYAKCVADLIERKPDCVLGLATGSSPLAAYQELARTITKRGLDVSRVRGFSLDEYAGLDPKHPESYHSVIERTVVEPLGLDPQLVHVPNGDLATIEHAGKAYDAAIEAAGGIDVQILGIGTDGHIGFNEPGSSLASGTRIKTLTEQTRIDNARFFDGDIDQVPTHCITQGIGTIMKARHLVLLAFGDGKAEAIAETVEGGVSSFCPASALQLHPHATVIVDEQAAARLRNKDYYRYAYAHKPAWQGI
381	GC_00000007	core	LH_964	176	27	48	2	0	0.921583	1	0.959192		Catalyzes the reversible isomerization-deamination of glucosamine 6-phosphate (GlcN6P) to form fructose 6-phosphate (Fru6P) and ammonium ion		ko00000, ko00001, ko00002, ko01000	31954.BPSP_1340	RC00002,RC00017,RC00163,RC00537		ko:K00845, ko:K01057, ko:K02564		ko00010, ko00030, ko00052, ko00500, ko00520, ko00521, ko00524, ko01100, ko01110, ko01120, ko01130, ko01200, map00010, map00030, map00052, map00500, map00520, map00521, map00524, map01100, map01110, map01120, map01130, map01200		2.7.1.2, 3.1.1.31, 3.5.99.6				Bifidobacteriales		M00001, M00004, M00006, M00008, M00549		nagB				G	MAEVIIVNNEEAAGRIYAQCVADLIRSKPDCVLGLATGSSPLAAYQALAHKVKDDHLDVSHVRGFALDEYAGLDPSHPQSYRSTITRTVVEPLGLTPDLVHVPNGALDTIRTAGHEYDRMIEAEGGVDVQILGIGTDGHIGFNEPGSSLASGTRIKTLTEQTREDNARFFDNDIDQVPTHCITQGIGTIMKARHLILLAFGDGKAEAIAETVEGGVSSFCPASALQLHPHATVIIDEAAASWLRHKDYYRYAYEHKPEWQGI
382	GC_00000007	core	LH_967	749	27	48	2	0	0.921583	1	0.959192		Catalyzes the reversible isomerization-deamination of glucosamine 6-phosphate (GlcN6P) to form fructose 6-phosphate (Fru6P) and ammonium ion		ko00000, ko00001, ko00002, ko01000	35760.BCHO_1257	RC00163,RC00537		ko:K01057, ko:K02564		ko00030, ko00520, ko01100, ko01110, ko01120, ko01130, ko01200, map00030, map00520, map01100, map01110, map01120, map01130, map01200		3.1.1.31, 3.5.99.6				Bifidobacteriales		M00004, M00006, M00008		nagB				G	MTEVIIAESEREAGAIYAKCVADLIERKPDCVLGLATGSSPLAAYQELARTITERGLDVSRVRGFSLDEYAGLDPKHPESYHSVVERTVVEPLGLNPQLVHVPNGDLATIEQAGKAYDAAIEAAGGIDVQILGIGTDGHIGFNEPGSSLASGTRIKTLTEQTRIDNARFFDGDVDQVPTHCITQGIGTIMKARHLVLLAFGDGKAEAIAETVEGGVSSFCPASALQLHPHATVIVDEQAAARLRNKDYYRYAYAHKPAWQGI
383	GC_00000007	core	LH_971	904	27	48	2	0	0.921583	1	0.959192		Catalyzes the reversible isomerization-deamination of glucosamine 6-phosphate (GlcN6P) to form fructose 6-phosphate (Fru6P) and ammonium ion		ko00000, ko00001, ko00002, ko01000	35760.BCHO_1257	RC00163,RC00537		ko:K01057, ko:K02564		ko00030, ko00520, ko01100, ko01110, ko01120, ko01130, ko01200, map00030, map00520, map01100, map01110, map01120, map01130, map01200		3.1.1.31, 3.5.99.6				Bifidobacteriales		M00004, M00006, M00008		nagB				G	MTEVIIAESEREAGAIYAKCVADLIERKPDCVLGLATGSSPLAAYQELARTITERGLDVSRVRGFSLDEYAGLDPKHPESYHSVVERTVVEPLGLNPQLVHVPNGDLATIEQAGKAYDAAIEAAGGIDVQILGIGTDGHIGFNEPGSSLASGTRIKTLTEQTRIDNARFFDGDVDQVPTHCITQGIGTIMKARHLVLLAFGDGKAEAIAETVEGGVSSFCPASALQLHPHATVIVDEQAAARLRNKDYYRYAYAHKPAWQGI
384	GC_00000007	core	LH_973	1010	27	48	2	0	0.921583	1	0.959192		Catalyzes the reversible isomerization-deamination of glucosamine 6-phosphate (GlcN6P) to form fructose 6-phosphate (Fru6P) and ammonium ion		ko00000, ko00001, ko00002, ko01000	35760.BCHO_1257	RC00163,RC00537		ko:K01057, ko:K02564		ko00030, ko00520, ko01100, ko01110, ko01120, ko01130, ko01200, map00030, map00520, map01100, map01110, map01120, map01130, map01200		3.1.1.31, 3.5.99.6				Bifidobacteriales		M00004, M00006, M00008		nagB				G	MTEVIIAESEREAGAIYAKCVADLIERKPDCVLGLATGSSPLAAYQELARTITERGLDVSRVRGFSLDEYAGLDPKHPESYHSVVERTVVEPLGLNPQLVHVPNGDLATIEQAGKAYDAAIEAAGGIDVQILGIGTDGHIGFNEPGSSLASGTRIKTLTEQTRIDNARFFDGDVDQVPTHCITQGIGTIMKARHLVLLAFGDGKAEAIAETVEGGVSSFCPASALQLHPHATVIVDEQAAARLRNKDYYRYAYAHKPAWQGI
385	GC_00000007	core	LH_976	825	27	48	2	0	0.921583	1	0.959192		Catalyzes the reversible isomerization-deamination of glucosamine 6-phosphate (GlcN6P) to form fructose 6-phosphate (Fru6P) and ammonium ion		ko00000, ko00001, ko00002, ko01000	35760.BCHO_1257	RC00163,RC00537		ko:K01057, ko:K02564		ko00030, ko00520, ko01100, ko01110, ko01120, ko01130, ko01200, map00030, map00520, map01100, map01110, map01120, map01130, map01200		3.1.1.31, 3.5.99.6				Bifidobacteriales		M00004, M00006, M00008		nagB				G	MTEVIIAESEREAGAIYAKCVADLIERKPDCVLGLATGSSPLAAYQELARTITERGLDVSRVRGFSLDEYAGLDPKHPESYHSVVERTVVEPLGLNPQLVHVPNGDLATIEQAGKAYDAAIEAAGGIDVQILGIGTDGHIGFNEPGSSLASGTRIKTLTEQTRIDNARFFDGDVDQVPTHCITQGIGTIMKARHLVLLAFGDGKAEAIAETVEGGVSSFCPASALQLHPHATVIVDEQAAARLRNKDYYRYAYAHKPAWQGI
386	GC_00000007	core	LH_977	589	27	48	2	0	0.921583	1	0.959192		Catalyzes the reversible isomerization-deamination of glucosamine 6-phosphate (GlcN6P) to form fructose 6-phosphate (Fru6P) and ammonium ion		ko00000, ko00001, ko00002, ko01000	35760.BCHO_1257	RC00163,RC00537		ko:K01057, ko:K02564		ko00030, ko00520, ko01100, ko01110, ko01120, ko01130, ko01200, map00030, map00520, map01100, map01110, map01120, map01130, map01200		3.1.1.31, 3.5.99.6				Bifidobacteriales		M00004, M00006, M00008		nagB				G	MTEVIIAESEREAGAIYAKCVADLIERKPDCVLGLATGSSPLAAYQELARTITERGLDVSRVRGFSLDEYAGLDPKHPESYHSVIERTVVEPLGLDPQLVHVPNGDLATIEHAGKAYDAAIEAAGGIDVQILGIGTDGHIGFNEPGSSLASGTRIKTLTEQTRIDNARFFDGDIDQVPTHCITQGIGTIMKARHLVLLAFGDGKAEAIAETVEGGVSSFCPASALQLHPHATVIVDEQAAARLRNKDYYRYAYAHKPAWQGI
387	GC_00000007	core	LH_977	1370	27	48	2	0	0.921583	1	0.959192		Catalyzes the reversible isomerization-deamination of glucosamine 6-phosphate (GlcN6P) to form fructose 6-phosphate (Fru6P) and ammonium ion		ko00000, ko00001, ko00002, ko01000	31954.BPSP_1340	RC00002,RC00017,RC00163,RC00537		ko:K00845, ko:K01057, ko:K02564		ko00010, ko00030, ko00052, ko00500, ko00520, ko00521, ko00524, ko01100, ko01110, ko01120, ko01130, ko01200, map00010, map00030, map00052, map00500, map00520, map00521, map00524, map01100, map01110, map01120, map01130, map01200		2.7.1.2, 3.1.1.31, 3.5.99.6				Bifidobacteriales		M00001, M00004, M00006, M00008, M00549		nagB				G	MAEVIIVNNEEAAGRIYAQCVADLIRSKPDCVLGLATGSSPLAAYQALAHKVKDDHLDVSHVRGFALDEYAGLDPSHPQSYRSTITRTVVEPLGLTPDLVHVPNGALDTIRTAGHEYDRMIEAEGGVDVQILGIGTDGHIGFNEPGSSLASGTRIKTLTEQTREDNARFFDNDIDQVPTHCITQGIGTIMKARHLILLAFGDGKAEAIAETVEGGVSSFCPASALQLHPHATVIIDEAAASWLRHKDYYRYAYEHKPEWQGI
388	GC_00000007	core	LH_979	1057	27	48	2	0	0.921583	1	0.959192		Catalyzes the reversible isomerization-deamination of glucosamine 6-phosphate (GlcN6P) to form fructose 6-phosphate (Fru6P) and ammonium ion		ko00000, ko00001, ko00002, ko01000	35760.BCHO_1257	RC00163,RC00537		ko:K01057, ko:K02564		ko00030, ko00520, ko01100, ko01110, ko01120, ko01130, ko01200, map00030, map00520, map01100, map01110, map01120, map01130, map01200		3.1.1.31, 3.5.99.6				Bifidobacteriales		M00004, M00006, M00008		nagB				G	MTEVIIAESEREAGAIYAKCVADLIERKPDCVLGLATGSSPLAAYQELARTITERGLDVSRVRGFSLDEYAGLDPKHPESYHSVIERTVVEPLGLDPQLVHVPNGDLATIEHAGKAYDAAIEAAGGIDVQILGIGTDGHIGFNEPGSSLASGTRIKTLTEQTRIDNARFFDGDIDQVPTHCITQGIGTIMKARHLVLLAFGDGKAEAIAETVEGGVSSFCPASALQLHPHATVIVDEQAAARLRNKDYYRYAYAHKPAWQGI
389	GC_00000007	core	LH_979	666	27	48	2	0	0.921583	1	0.959192		Catalyzes the reversible isomerization-deamination of glucosamine 6-phosphate (GlcN6P) to form fructose 6-phosphate (Fru6P) and ammonium ion		ko00000, ko00001, ko00002, ko01000	31954.BPSP_1340	RC00002,RC00017,RC00163,RC00537		ko:K00845, ko:K01057, ko:K02564		ko00010, ko00030, ko00052, ko00500, ko00520, ko00521, ko00524, ko01100, ko01110, ko01120, ko01130, ko01200, map00010, map00030, map00052, map00500, map00520, map00521, map00524, map01100, map01110, map01120, map01130, map01200		2.7.1.2, 3.1.1.31, 3.5.99.6				Bifidobacteriales		M00001, M00004, M00006, M00008, M00549		nagB				G	MAEVIIVNNEEAAGRIYAQCVADLIRSKPDCVLGLATGSSPLAAYQALAHKVKDDHLDVSHVRGFALDEYAGLDPSHPQSYRSTITRTVVEPLGLTPDLVHVPNGALDTIRTAGHEYDRMIEAEGGVDVQILGIGTDGHIGFNEPGSSLASGTRIKTLTEQTREDNARFFDNDIDQVPTHCITQGIGTIMKARHLILLAFGDGKAEAIAETVEGGVSSFCPASALQLHPHATVIIDEAAASWLRHKDYYRYAYEHKPEWQGI
390	GC_00000007	core	LH_980	707	27	48	2	0	0.921583	1	0.959192		Catalyzes the reversible isomerization-deamination of glucosamine 6-phosphate (GlcN6P) to form fructose 6-phosphate (Fru6P) and ammonium ion		ko00000, ko00001, ko00002, ko01000	35760.BCHO_1257	RC00163,RC00537		ko:K01057, ko:K02564		ko00030, ko00520, ko01100, ko01110, ko01120, ko01130, ko01200, map00030, map00520, map01100, map01110, map01120, map01130, map01200		3.1.1.31, 3.5.99.6				Bifidobacteriales		M00004, M00006, M00008		nagB				G	MTEVIIAESEREAGAIYAKCVADLIERKPDCVLGLATGSSPLAAYQELARTITERGLDVSRVRGFSLDEYAGLDPKHPESYHSVIERTVVEPLGLDPQLVHVPNGDLATIEHAGKAYDAAIEAAGGIDVQILGIGTDGHIGFNEPGSSLASGTRIKTLTEQTRIDNARFFDGDIDQVPTHCITQGIGTIMKARHLVLLAFGDGKAEAIAETVEGGVSSFCPASALQLHPHATVIVDEQAAARLRNKDYYRYAYAHKPAWQGI
391	GC_00000007	core	LH_980	636	27	48	2	0	0.921583	1	0.959192		Catalyzes the reversible isomerization-deamination of glucosamine 6-phosphate (GlcN6P) to form fructose 6-phosphate (Fru6P) and ammonium ion		ko00000, ko00001, ko00002, ko01000	31954.BPSP_1340	RC00002,RC00017,RC00163,RC00537		ko:K00845, ko:K01057, ko:K02564		ko00010, ko00030, ko00052, ko00500, ko00520, ko00521, ko00524, ko01100, ko01110, ko01120, ko01130, ko01200, map00010, map00030, map00052, map00500, map00520, map00521, map00524, map01100, map01110, map01120, map01130, map01200		2.7.1.2, 3.1.1.31, 3.5.99.6				Bifidobacteriales		M00001, M00004, M00006, M00008, M00549		nagB				G	MAEVIIVNNEEAAGRIYAQCVADLIRSKPDCVLGLATGSSPLAAYQALAHKVKDDHLDVSHVRGFALDEYAGLDPSHPQSYRSTITRTVVEPLGLTPDLVHVPNGALDTIRAAGHEYDRMIEAAGGVDVQILGIGTDGHIGFNEPGSSLASGTRIKTLTEQTREDNARFFDNDIDQVPTHCITQGIGTIMKARHLILLAFGDGKAEAIAETVEGGVSSFCPASALQLHPHATVIIDEAAASCLRHKDYYRYAYEHKPEWQGI
392	GC_00000008	core	B_castoris_2020B	876	27	48	2	0	0.836279	0.942588	0.886256		Amidohydrolase family		ko00000, ko00001, ko01000	1692.BMAGN_0418	RC00166,RC00300		ko:K01443		ko00520, ko01130, map00520, map01130		3.5.1.25				Bifidobacteriales				nagA				G	-----------------------------------MNANHITTAQSVTNSLMREPRPFAIRNARVVDARGVQEQGWVVTDGETIAATGTSSDELESACARFGVDESGVIDAKGRNLTPGYLDIHTHGGWGVAFDDGAEAISIARACHMTHGTTRQILSLITNPLDVMARNIRVVREAMDTRPDILGSHLEGPFLALARKGAHNPDCLCDPVQESVRTLLDAADGSMRQITIAPERAHGVEAIRMLRASGVVPAIGHCNADYAMACKAIDAGAGLMTHMFNAMNGLHHREPGPIPAVVEDRRVTIELIADGFHVQDPMLRLAFELAPHRIALVTDAMAATGCPDGHYKLGALDVNVVDGHARLVSNNAIAGSTLVLEEAVAHAINRLGISPQDAVEAATL…
393	GC_00000008	core	B_castoris_2020B	1728	27	48	2	0	0.836279	0.942588	0.886256		Amidohydrolase family		ko00000, ko00001, ko01000	35760.BCHO_1256	RC00166,RC00300		ko:K01443		ko00520, ko01130, map00520, map01130		3.5.1.25				Bifidobacteriales				nagA				G	MAGHLRARARQRTVQNTEMTIMHQDSASELPGIPTVPHERAAAAERIARSFALPPEAFGIVNATRVDARGILPDSWIICSDGVIVDAGVTAADFKSAAARHGIDDEHTHDAHGMLLTPGYVDIHAHGAWGMSFDDGADGIRVARAGHMMHGTTRQVCSLITNPFDVLTANLRNVRDAMRERPDILGAHLEGPFLSPLHKGAHDPACLCDPTPEHVETLLDAADGCLRQITIAPELPHAMRAIGMFADAGVVAAVGHTDADYMTAVRAFDAGARLMTHLFNAMPSLHHRKPGPIPAAVEDPRVAIELIDDGFHVQDPVLRMALGFAPRRTVFVTDAMAATDCPDGPYKLGGLDVRVVGGHARLVSNGAIAGSTLLLEGAVRRAVLDLGMAPADAVAAATL…
394	GC_00000008	core	LH_775	1477	27	48	2	0	0.836279	0.942588	0.886256		Amidohydrolase family		ko00000, ko00001, ko01000	35760.BCHO_1256	RC00166,RC00300		ko:K01443		ko00520, ko01130, map00520, map01130		3.5.1.25				Bifidobacteriales				nagA				G	---------------------MHQDSASELPGIPMVPHERAAAAERIARSFALPPEAFSIVNATRVDARGILPDSWIICSDGVIVDAGVTAAEFKSAAARHGIDDEHTHDAHGMLLTPGYVDIHAHGAWGMSFDDGADGIRVARAGHMMHGTTRQVCSLITNPFDVLTANLRNVRDAMRERPDILGAHLEGPFLSPLHKGAHDPACLCDPTPEHVETLLDAADGCLRQITIAPELPHAMRAIGMFADAGVVAAVGHTDADYMTAVRAFDAGARLMTHLFNAMPSLHHRKPGPIPAAVEDPRVAIELIGDGFHVQDPVLRMALGFAPRRTVFVTDAMAATDCPDGPYKLGGLDVRVVGGHARLVSNGAIAGSTLLLEGAVRRAVLDLGMAPADAVAAATL…
395	GC_00000008	core	LH_799	1617	27	48	2	0	0.836279	0.942588	0.886256		Amidohydrolase family		ko00000, ko00001, ko01000	35760.BCHO_1256	RC00166,RC00300		ko:K01443		ko00520, ko01130, map00520, map01130		3.5.1.25				Bifidobacteriales				nagA				G	MARHLRARARQRTVQNTEMTIMHQDSASELPGIPMVPHERAAAAERIARSFALPPEAFSIVNATRVDARGILPDSWIICSDGVIVDAGVTAAEFKSAAARHGIDDEHTHDAHGMLLTPGYVDIHAHGAWGMSFDDGADGIRVARAGHMMHGTTRQVCSLITNPFDVLTANLRNVRDAMRERPDILGAHLEGPFLSPLHKGAHDPACLCDPTPEHVETLLDAADGCLRQITIAPELPHAMRAIGMFADAGVVAAVGHTDADYMTAVRAFDAGARLMTHLFNAMPSLHHRKPGPIPAAVEDPRVAIELIGDGFHVQDPVLRMALGFAPRRTVFVTDAMAATDCPDGPYKLGGLDVRVVGGHARLVSNGAIAGSTLLLEGAVRRAVLDLGMAPADAVAAATL…
396	GC_00000008	core	LH_805	1300	27	48	2	0	0.836279	0.942588	0.886256		Amidohydrolase family		ko00000, ko00001, ko01000	1437600.JDUI01000013_gene958	RC00166,RC00300		ko:K01443		ko00520, ko01130, map00520, map01130		3.5.1.25				Bifidobacteriales				nagA				G	-----------------------------------MNANHITTAQSVTNSLMREPRSFAIRNARVVDARGVQEQGWVVTDGETIAATGTSSDELESACARFGVDESGVIDAKGRNLTPGYLDIHTHGGWGVAFDDGAEAISIARACHMTHGTTRQILSLITNPLDVMARNIRVVREAMDTRPDILGSHLEGPFLALARKGAHNPDCLCDPVQESVRTLLDAADGSMRQITIAPERAHGVEAIRMLRASGVVPAIGHCNADYAMACKAIDAGAGLMTHMFNAMNGLHHREPGPIPAVVEDRRVTIELIADGFHVQDPMLRLAFELAPHRIALVTDAMAATGCPDGHYKLGALDVNVVDGHARLVSNNAIAGSTLVLEEAVAHAINRLGISPQDAVEAATL…
397	GC_00000008	core	LH_805	1648	27	48	2	0	0.836279	0.942588	0.886256		Amidohydrolase family		ko00000, ko00001, ko01000	35760.BCHO_1256	RC00166,RC00300		ko:K01443		ko00520, ko01130, map00520, map01130		3.5.1.25				Bifidobacteriales				nagA				G	MAGHLRARGRQRTVQNTEMTIMHQDSASELPGIPTVPHERAAAAERIARSFALPPEAFGIVNATRVDARGILPDSWIICSDGVIVDAGVTAADFKSAAARHGIDDEHTHDAHGMLLTPGYVDIHAHGAWGMSFDDGADGIRAARAGHMMHGTTRQVCSLITNPFDVLTANLRNVRDAMRERPDILGAHLEGPFLSPLHKGAHDPACLCDPTPEHVETLLDAADGCLRQITIAPELPHAMRAIGMFADAGVVAAVGHTDADYMTAVRAFDAGARLMTHLFNAMPSLHHRKPGPIPAAVEDPRVAIELIGDGFHVQDPVLHMALGFAPRRTVFVTDAMAATDCPDGPYKLGGLDVRVVDGHARLVSNGAIAGSTLLLEGAVRRAVLDLGMAPADAVAAATL…
398	GC_00000008	core	LH_867	466	27	48	2	0	0.836279	0.942588	0.886256		Amidohydrolase family		ko00000, ko00001, ko01000	1692.BMAGN_0418	RC00166,RC00300		ko:K01443		ko00520, ko01130, map00520, map01130		3.5.1.25				Bifidobacteriales				nagA				G	-----------------------------------MNANHITTAQSVTNSLMREPRPFAIRNARVVDARGVQEQGWVVTDGETIAATGTSSDELESACARFGVDESGVIDAKGRNLTPGYLDIHTHGGWGVAFDDGAEAISIARACHMTHGTTRQILSLITNPLDVMARNIRVVREAMDTRPDILGSHLEGPFLALARKGAHNPDCLCDPVQESVRTLLDAADGSMRQITIAPERAHGVEAIRMLRASGVVPAIGHCNADYAMACKAIDAGAGLMTHMFNAMNGLHHREPGPIPAVVEDRRVTIELIADGFHVQDPMLRLAFELAPHRIALVTDAMAATGCPDGHYKLGALDVNVVDGHARLVSNNAIAGSTLVLEEAVAHAINRLGISPQDAVEAATL…
399	GC_00000008	core	LH_867	1708	27	48	2	0	0.836279	0.942588	0.886256		Amidohydrolase family		ko00000, ko00001, ko01000	35760.BCHO_1256	RC00166,RC00300		ko:K01443		ko00520, ko01130, map00520, map01130		3.5.1.25				Bifidobacteriales				nagA				G	MAGHLRARARQRTVQNTEMTIMHQDSASELPGIPTVPHERAAAAERIARSFALPPEAFGIVNATRVDARGILPDSWIICSDGVIVDAGVTAADFKSAAARHGIDDEHTHDAHGMLLTPGYVDIHAHGAWGMSFDDGADGIRVARAGHMMHGTTRQVCSLITNPFDVLTANLRNVRDAMRERPDILGAHLEGPFLSPLHKGAHDPACLCDPTPEHVETLLDAADGCLRQITIAPELPHAMRAIGMFADAGVVAAVGHTDADYMTAVRAFDAGARLMTHLFNAMPSLHHRKPGPIPAAVEDPRVAIELIGDGFHVQDPVLRMALGFAPRRTVFVTDAMAATDCPDGPYKLGGLDVRVVGGHARLVSNGAIAGSTLLLEGAVRRAVLDLGMAPADAVAAATL…
400	GC_00000008	core	LH_872	174	27	48	2	0	0.836279	0.942588	0.886256		Amidohydrolase family		ko00000, ko00001, ko01000	1692.BMAGN_0418	RC00166,RC00300		ko:K01443		ko00520, ko01130, map00520, map01130		3.5.1.25				Bifidobacteriales				nagA				G	-----------------------------------MNANHITTAQSVTNSLMREPRPFAIRNARVVDARGVQEQGWVVTDGETIAATGTSSDELESACARFGVDESGVIDAKGRNLTPGYLDIHTHGGWGVAFDDGAEAISIARACHMTHGTTRQILSLITNPLDVMARNIRVVREAMDTRPDILGSHLEGPFLALARKGAHNPDCLCDPVQESVRTLLDAADGSMRQITIAPERAHGVEAIRMLRASGVVPAIGHCNADYAMACKAIDAGAGLMTHMFNAMNGLHHREPGPIPAVVEDRRVTIELIADGFHVQDPMLRLAFELAPHRIALVTDAMAATGCPDGHYKLGALDVNVVDGHARLVSNNAIAGSTLVLEEAVAHAINRLGISPQDAVEAATL…
401	GC_00000008	core	LH_872	1680	27	48	2	0	0.836279	0.942588	0.886256		Amidohydrolase family		ko00000, ko00001, ko01000	35760.BCHO_1256	RC00166,RC00300		ko:K01443		ko00520, ko01130, map00520, map01130		3.5.1.25				Bifidobacteriales				nagA				G	MAGHLRARARQRTVQNTEMTIMHQDSASELPGIPTVPHERAAAAERIARSFALPPEAFGIVNATRVDARGILPDSWIICSDGVIVDAGVTAADFKSAAARHGIDDEHTHDAHGMLLTPGYVDIHAHGAWGMSFDDGADGIRVARAGHMMHGTTRQVCSLITNPFDVLTANLRNVRDAMRERPDILGAHLEGPFLSPLHKGAHDPACLCDPTPEHVETLLDAADGCLRQITIAPELPHAMRAIGMFADAGVVAAVGHTDADYMTAVRAFDAGARLMTHLFNAMPSLHHRKPGPIPAAVEDPRVAIELIGDGFHVQDPVLRMALGFAPRRTVFVTDAMAATDCPDGPYKLGGLDVRVVGGHARLVSNGAIAGSTLLLEGAVRRAVLDLGMAPADAVAAATL…
402	GC_00000008	core	LH_874	462	27	48	2	0	0.836279	0.942588	0.886256		Amidohydrolase family		ko00000, ko00001, ko01000	1692.BMAGN_0418	RC00166,RC00300		ko:K01443		ko00520, ko01130, map00520, map01130		3.5.1.25				Bifidobacteriales				nagA				G	-----------------------------------MNANHITTAQSVTNSLMREPRPFAIRNARVVDARGVQEQGWVVTDGETIAATGTSSDELESACARFGVDESGVIDAKGRNLTPGYLDIHTHGGWGVAFDDGAEAISIARACHMTHGTTRQILSLITNPLDVMARNIRVVREAMDTRPDILGSHLEGPFLALARKGAHNPDCLCDPVQESVRTLLDAADGSMRQITIAPERAHGVEAIRMLRASGVVPAIGHCNADYAMACKAIDAGAGLMTHMFNAMNGLHHREPGPIPAVVEDRRVTIELIADGFHVQDPMLRLAFELAPHRIALVTDAMAATGCPDGHYKLGALDVNVVDGHARLVSNNAIAGSTLVLEEAVAHAINRLGISPQDAVEAATL…
403	GC_00000008	core	LH_874	1631	27	48	2	0	0.836279	0.942588	0.886256		Amidohydrolase family		ko00000, ko00001, ko01000	35760.BCHO_1256	RC00166,RC00300		ko:K01443		ko00520, ko01130, map00520, map01130		3.5.1.25				Bifidobacteriales				nagA				G	MAGHLRARARQRTVQNTEMTIMHQDSASELPGIPTVPHERAAAAERIARSFALPPEAFGIVNATRVDARGILPDSWIICSDGVIVDAGVTAADFKSAAARHGIDDEHTHDAHGMLLTPGYVDIHAHGAWGMSFDDGADGIRVARAGHMMHGTTRQVCSLITNPFDVLTANLRNVRDAMRERPDILGAHLEGPFLSPLHKGAHDPACLCDPTPEHVETLLDAADGCLRQITIAPELPHAMRAIGMFADAGVVAAVGHTDADYMTAVRAFDAGARLMTHLFNAMPSLHHRKPGPIPAAVEDPRVAIELIGDGFHVQDPVLRMALGFAPRRTVFVTDAMAATDCPDGPYKLGGLDVRVVGGHARLVSNGAIAGSTLLLEGAVRRAVLDLGMAPADAVAAATL…
404	GC_00000008	core	LH_876	466	27	48	2	0	0.836279	0.942588	0.886256		Amidohydrolase family		ko00000, ko00001, ko01000	1692.BMAGN_0418	RC00166,RC00300		ko:K01443		ko00520, ko01130, map00520, map01130		3.5.1.25				Bifidobacteriales				nagA				G	-----------------------------------MNANHITTAQSVTNSLMREPRPFAIRNARVVDARGVQEQGWVVTDGETIAATGTSSDELESACARFGVDESGVIDAKGRNLTPGYLDIHTHGGWGVAFDDGAEAISIARACHMTHGTTRQILSLITNPLDVMARNIRVVREAMDTRPDILGSHLEGPFLALARKGAHNPDCLCDPVQESVRTLLDAADGSMRQITIAPERAHGVEAIRMLRASGVVPAIGHCNADYAMACKAIDAGAGLMTHMFNAMNGLHHREPGPIPAVVEDRRVTIELIADGFHVQDPMLRLAFELAPHRIALVTDAMAATGCPDGHYKLGALDVNVVDGHARLVSNNAIAGSTLVLEEAVAHAINRLGISPQDAVEAATL…
405	GC_00000008	core	LH_876	1707	27	48	2	0	0.836279	0.942588	0.886256		Amidohydrolase family		ko00000, ko00001, ko01000	35760.BCHO_1256	RC00166,RC00300		ko:K01443		ko00520, ko01130, map00520, map01130		3.5.1.25				Bifidobacteriales				nagA				G	MAGHLRARARQRTVQNTEMTIMHQDSASELPGIPTVPHERAAAAERIARSFALPPEAFGIVNATRVDARGILPDSWIICSDGVIVDAGVTAADFKSAAARHGIDDEHTHDAHGMLLTPGYVDIHAHGAWGMSFDDGADGIRVARAGHMMHGTTRQVCSLITNPFDVLTANLRNVRDAMRERPDILGAHLEGPFLSPLHKGAHDPACLCDPTPEHVETLLDAADGCLRQITIAPELPHAMRAIGMFADAGVVAAVGHTDADYMTAVRAFDAGARLMTHLFNAMPSLHHRKPGPIPAAVEDPRVAIELIGDGFHVQDPVLRMALGFAPRRTVFVTDAMAATDCPDGPYKLGGLDVRVVGGHARLVSNGAIAGSTLLLEGAVRRAVLDLGMAPADAVAAATL…
406	GC_00000008	core	LH_911	236	27	48	2	0	0.836279	0.942588	0.886256		Amidohydrolase family		ko00000, ko00001, ko01000	1692.BMAGN_0418	RC00166,RC00300		ko:K01443		ko00520, ko01130, map00520, map01130		3.5.1.25				Bifidobacteriales				nagA				G	-----------------------------------MNANHITTAQSVTNSLMREPRPFAIRNARVVDARGVQEQGWVVTDGETIAATGTSSDELESACARFGVDESGVIDAKGRNLTPGYLDIHTHGGWGVAFDDGAEAISIARACHMTHGTTRQILSLITNPLDVMARNIRVVREAMDTRPDILGSHLEGPFLALARKGAHNPDCLCDPVQESVRTLLDAADGSMRQITIAPERAHGVEAIRMLRASGVVPAIGHCNADYAMACKAIDAGAGLMTHMFNAMNGLHHREPGPIPAVVEDRRVTIELIADGFHVQDPMLRLAFELAPHRIALVTDAMAATGCPDGHYKLGALDVNVVDGHARLVSNNAIAGSTLVLEEAVAHAINRLGISPQDAVEAATL…
407	GC_00000008	core	LH_911	1702	27	48	2	0	0.836279	0.942588	0.886256		Amidohydrolase family		ko00000, ko00001, ko01000	35760.BCHO_1256	RC00166,RC00300		ko:K01443		ko00520, ko01130, map00520, map01130		3.5.1.25				Bifidobacteriales				nagA				G	MAGHLRARARQRTVQNTEMTIMHQDSASELPGIPTVPHERAAAAERIARSFALPPEAFGIVNATRVDARGILPDSWIICSDGVIVDAGVTAADFKSAAARHGIDDEHTHDAHGMLLTPGYVDIHAHGAWGMSFDDGADGIRVARAGHMMHGTTRQVCSLITNPFDVLTANLRNVRDAMRERPDILGAHLEGPFLSPLHKGAHDPACLCDPTPEHVETLLDAADGCLRQITIAPELPHAMRAIGMFADAGVVAAVGHTDADYMTAVRAFDAGARLMTHLFNAMPSLHHRKPGPIPAAVEDPRVAIELIGDGFHVQDPVLRMALGFAPRRTVFVTDAMAATDCPDGPYKLGGLDVRVVGGHARLVSNGAIAGSTLLLEGAVRRAVLDLGMAPADAVAAATL…
408	GC_00000008	core	LH_912	57	27	48	2	0	0.836279	0.942588	0.886256		Amidohydrolase family		ko00000, ko00001, ko01000	1692.BMAGN_0418	RC00166,RC00300		ko:K01443		ko00520, ko01130, map00520, map01130		3.5.1.25				Bifidobacteriales				nagA				G	-----------------------------------MNANHITTAQSVTNSLMREPRPFAIRNARVVDARGVQEQGWVVTDGETIAATGTSSDELESACARFGVDESGVIDAKGRNLTPGYLDIHTHGGWGVAFDDGAEAISIARACHMTHGTTRQILSLITNPLDVMARNIRVVREAMDTRPDILGSHLEGPFLALARKGAHNPDCLCDPVQESVRTLLDAADGSMRQITIAPERAHGVEAIRMLRASGVVPAIGHCNADYAMACKAIDAGAGLMTHMFNAMNGLHHREPGPIPAVVEDRRVTIELIADGFHVQDPMLRLAFELAPHRIALVTDAMAATGCPDGHYKLGALDVNVVDGHARLVSNNAIAGSTLVLEEAVAHAINRLGISPQDAVEAATL…
409	GC_00000008	core	LH_912	1657	27	48	2	0	0.836279	0.942588	0.886256		Amidohydrolase family		ko00000, ko00001, ko01000	35760.BCHO_1256	RC00166,RC00300		ko:K01443		ko00520, ko01130, map00520, map01130		3.5.1.25				Bifidobacteriales				nagA				G	MAGHLRARARQRTVQNTEMTIMHQDSASELPGIPTVPHERAAAAERIARSFALPPEAFGIVNATRVDARGILPDSWIICSDGVIVDAGVTAADFKSAAARHGIDDEHTHDAHGMLLTPGYVDIHAHGAWGMSFDDGADGIRVARAGHMMHGTTRQVCSLITNPFDVLTANLRNVRDAMRERPDILGAHLEGPFLSPLHKGAHDPACLCDPTPEHVETLLDAADGCLRQITIAPELPHAMRAIGMFADAGVVAAVGHTDADYMTAVRAFDAGARLMTHLFNAMPSLHHRKPGPIPAAVEDPRVAIELIGDGFHVQDPVLRMALGFAPRRTVFVTDAMAATDCPDGPYKLGGLDVRVVGGHARLVSNGAIAGSTLLLEGAVRRAVLDLGMAPADAVAAATL…
410	GC_00000008	core	LH_917	176	27	48	2	0	0.836279	0.942588	0.886256		Amidohydrolase family		ko00000, ko00001, ko01000	1692.BMAGN_0418	RC00166,RC00300		ko:K01443		ko00520, ko01130, map00520, map01130		3.5.1.25				Bifidobacteriales				nagA				G	-----------------------------------MNANHITTAQSVTNSLMREPRPFAIRNARVVDARGVQEQGWVVTDGETIAATGTSSDELESACARFGVDESGVIDAKGRNLTPGYLDIHTHGGWGVAFDDGAEAISIARACHMTHGTTRQILSLITNPLDVMARNIRVVREAMDTRPDILGSHLEGPFLALARKGAHNPDCLCDPVQESVRTLLDAADGSMRQITIAPERAHGVEAIRMLRASGVVPAIGHCNADYAMACKAIDAGAGLMTHMFNAMNGLHHREPGPIPAVVEDRRVTIELIADGFHVQDPMLRLAFELAPHRIALVTDAMAATGCPDGHYKLGALDVNVVDGHARLVSNNAIAGSTLVLEEAVAHAINRLGISPQDAVEAATL…
411	GC_00000008	core	LH_917	1730	27	48	2	0	0.836279	0.942588	0.886256		Amidohydrolase family		ko00000, ko00001, ko01000	35760.BCHO_1256	RC00166,RC00300		ko:K01443		ko00520, ko01130, map00520, map01130		3.5.1.25				Bifidobacteriales				nagA				G	MAGHLRARARQRTVQNTEMTIMHQDSASELPGIPTVPHERAAAAERIARSFALPPEAFGIVNATRVDARGILPDSWIICSDGVIVDAGVTAADFKSAAARHGIDDEHTHDAHGMLLTPGYVDIHAHGAWGMSFDDGADGIRVARAGHMMHGTTRQVCSLITNPFDVLTANLRNVRDAMRERPDILGAHLEGPFLSPLHKGAHDPACLCDPTPEHVETLLDAADGCLRQITIAPELPHAMRAIGMFADAGVVAAVGHTDADYMTAVRAFDAGARLMTHLFNAMPSLHHRKPGPIPAAVEDPRVAIELIGDGFHVQDPVLRMALGFAPRRTVFVTDAMAATDCPDGPYKLGGLDVRVVGGHARLVSNGAIAGSTLLLEGAVRRAVLDLGMAPADAVAAATL…
412	GC_00000008	core	LH_921	176	27	48	2	0	0.836279	0.942588	0.886256		Amidohydrolase family		ko00000, ko00001, ko01000	1692.BMAGN_0418	RC00166,RC00300		ko:K01443		ko00520, ko01130, map00520, map01130		3.5.1.25				Bifidobacteriales				nagA				G	-----------------------------------MNANHITTAQSVTNSLMREPRPFAIRNARVVDARGVQEQGWVVTDGETIAATGTSSDELESACARFGVDESGVIDAKGRNLTPGYLDIHTHGGWGVAFDDGAEAISIARACHMTHGTTRQILSLITNPLDVMARNIRVVREAMDTRPDILGSHLEGPFLALARKGAHNPDCLCDPVQESVRTLLDAADGSMRQITIAPERAHGVEAIRMLRASGVVPAIGHCNADYAMACKAIDAGAGLMTHMFNAMNGLHHREPGPIPAVVEDRRVTIELIADGFHVQDPMLRLAFELAPHRIALVTDAMAATGCPDGHYKLGALDVNVVDGHARLVSNNAIAGSTLVLEEAVAHAINRLGISPQDAVEAATL…
413	GC_00000008	core	LH_921	1711	27	48	2	0	0.836279	0.942588	0.886256		Amidohydrolase family		ko00000, ko00001, ko01000	35760.BCHO_1256	RC00166,RC00300		ko:K01443		ko00520, ko01130, map00520, map01130		3.5.1.25				Bifidobacteriales				nagA				G	MAGHLRARARQRTVQNTEMTIMHQDSASELPGIPTVPHERAAAAERIARSFALPPEAFGIVNATRVDARGILPDSWIICSDGVIVDAGVTAADFKSAAARHGIDDEHTHDAHGMLLTPGYVDIHAHGAWGMSFDDGADGIRVARAGHMMHGTTRQVCSLITNPFDVLTANLRNVRDAMRERPDILGAHLEGPFLSPLHKGAHDPACLCDPTPEHVETLLDAADGCLRQITIAPELPHAMRAIGMFADAGVVAAVGHTDADYMTAVRAFDAGARLMTHLFNAMPSLHHRKPGPIPAAVEDPRVAIELIGDGFHVQDPVLRMALGFAPRRTVFVTDAMAATDCPDGPYKLGGLDVRVVGGHARLVSNGAIAGSTLLLEGAVRRAVLDLGMAPADAVAAATL…
414	GC_00000008	core	LH_946	467	27	48	2	0	0.836279	0.942588	0.886256		Amidohydrolase family		ko00000, ko00001, ko01000	1692.BMAGN_0418	RC00166,RC00300		ko:K01443		ko00520, ko01130, map00520, map01130		3.5.1.25				Bifidobacteriales				nagA				G	-----------------------------------MNANHITTAQSVTNSLMREPRPFAIRNARVVDARGVQEQGWVVTDGETIAATGTSSDELESACARFGVDESGVIDAKGRNLTPGYLDIHTHGGWGVAFDDGAEAISIARACHMTHGTTRQILSLITNPLDVMARNIRVVREAMDTRPDILGSHLEGPFLALARKGAHNPDCLCDPVQESVRTLLDAADGSMRQITIAPERAHGVEAIRMLRASGVVPAIGHCNADYAMACKAIDAGAGLMTHMFNAMNGLHHREPGPIPAVVEDRRVTIELIADGFHVQDPMLRLAFELAPHRIALVTDAMAATGCPDGHYKLGALDVNVVDGHARLVSNNAIAGSTLVLEEAVAHAINRLGISPQDAVEAATL…
415	GC_00000008	core	LH_946	1698	27	48	2	0	0.836279	0.942588	0.886256		Amidohydrolase family		ko00000, ko00001, ko01000	35760.BCHO_1256	RC00166,RC00300		ko:K01443		ko00520, ko01130, map00520, map01130		3.5.1.25				Bifidobacteriales				nagA				G	MAGHLRARARQRTVQNTEMTIMHQDSASELPGIPTVPHERAAAAERIARSFALPPEAFGIVNATRVDARGILPDSWIICSDGVIVDAGVTAADFKSAAARHGIDDEHTHDAHGMLLTPGYVDIHAHGAWGMSFDDGADGIRVARAGHMMHGTTRQVCSLITNPFDVLTANLRNVRDAMRERPDILGAHLEGPFLSPLHKGAHDPACLCDPTPEHVETLLDAADGCLRQITIAPELPHAMRAIGMFADAGVVAAVGHTDADYMTAVRAFDAGARLMTHLFNAMPSLHHRKPGPIPAAVEDPRVAIELIGDGFHVQDPVLRMALGFAPRRTVFVTDAMAATDCPDGPYKLGGLDVRVVGGHARLVSNGAIAGSTLLLEGAVRRAVLDLGMAPADAVAAATL…
416	GC_00000008	core	LH_949	175	27	48	2	0	0.836279	0.942588	0.886256		Amidohydrolase family		ko00000, ko00001, ko01000	1692.BMAGN_0418	RC00166,RC00300		ko:K01443		ko00520, ko01130, map00520, map01130		3.5.1.25				Bifidobacteriales				nagA				G	-----------------------------------MNANHITTAQSVTNSLMREPRPFAIRNARVVDARGVQEQGWVVTDGETIAATGTSSDELESACARFGVDESGVIDAKGRNLTPGYLDIHTHGGWGVAFDDGAEAISIARACHMTHGTTRQILSLITNPLDVMARNIRVVREAMDTRPDILGSHLEGPFLALARKGAHNPDCLCDPVQESVRTLLDAADGSMRQITIAPERAHGVEAIRMLRASGVVPAIGHCNADYAMACKAIDAGAGLMTHMFNAMNGLHHREPGPIPAVVEDRRVTIELIADGFHVQDPMLRLAFELAPHRIALVTDAMAATGCPDGHYKLGALDVNVVDGHARLVSNNAIAGSTLVLEEAVAHAINRLGISPQDAVEAATL…
417	GC_00000008	core	LH_949	1711	27	48	2	0	0.836279	0.942588	0.886256		Amidohydrolase family		ko00000, ko00001, ko01000	35760.BCHO_1256	RC00166,RC00300		ko:K01443		ko00520, ko01130, map00520, map01130		3.5.1.25				Bifidobacteriales				nagA				G	MAGHLRARARQRTVQNTEMTIMHQDSASELPGIPTVPHERAAAAERIARSFALPPEAFGIVNATRVDARGILPDSWIICSDGVIVDAGVTAADFKSAAARHGIDDEHTHDAHGMLLTPGYVDIHAHGAWGMSFDDGADGIRVARAGHMMHGTTRQVCSLITNPFDVLTANLRNVRDAMRERPDILGAHLEGPFLSPLHKGAHDPACLCDPTPEHVETLLDAADGCLRQITIAPELPHAMRAIGMFADAGVVAAVGHTDADYMTAVRAFDAGARLMTHLFNAMPSLHHRKPGPIPAAVEDPRVAIELIGDGFHVQDPVLRMALGFAPRRTVFVTDAMAATDCPDGPYKLGGLDVRVVGGHARLVSNGAIAGSTLLLEGAVRRAVLDLGMAPADAVAAATL…
418	GC_00000008	core	LH_950	1429	27	48	2	0	0.836279	0.942588	0.886256		Amidohydrolase family		ko00000, ko00001, ko01000	1692.BMAGN_0418	RC00166,RC00300		ko:K01443		ko00520, ko01130, map00520, map01130		3.5.1.25				Bifidobacteriales				nagA				G	-----------------------------------MNANHITTAQSVTNSLMREPRPFAIRNARVVDARGVQEQGWVVTDGETIAATGTSSDELESACARFGVDESGVIDAKGRNLTPGYLDIHAHGGWGVAFDDGAEAISIARACHMTHGTTRQILSLITNPLDVMARNIRVVREAMDTRPDILGSHLEGPFLALARKGAHNPDCLCDPVQESVRTLLNAADGSMRQITIAPERAHGVEAIRMLRASGVVPAIGHCDADYAMACKAINAGAGLMTHMFNAMNGLHHREPGPIPAVVEDRRVTIELIADGFHVQDPMLRLAFELAPHRIALVTDAMAATGCPDGHYKLGALDVNVVDGHARLVSNNAIAGSTLVLEEAVAHAINRLGISPQDAVEAATL…
419	GC_00000008	core	LH_950	1796	27	48	2	0	0.836279	0.942588	0.886256		Amidohydrolase family		ko00000, ko00001, ko01000	35760.BCHO_1256	RC00166,RC00300		ko:K01443		ko00520, ko01130, map00520, map01130		3.5.1.25				Bifidobacteriales				nagA				G	MAGHLRARARQRIVQNTEMTIMHQDSASELPGIPTAPHERAAAAERIARSFALPPEAFGIVNATRVDARGILPDSWIICSDGVIVDAGVTAADFKSAAARHGIDDEHTHDAHGMLLTPGYVDIHAHGAWGTSFDDGADGIRVARAGHMMHGTTRQVCSLITNPFDVLTANLRNVRDAMRERPDILGAHLEGPFLSPLHKGAHAPACLCDPTPEHVETLLAAAAGCLRQITIAPELPHAMRAIGMFADAGVVAAVGHTDADYMTAVRAFDAGARLMTHLFNAMPSLHHRKPGPIPAAVEDPRVAIELIGDGFHVQDPVLRMALGFAPRRTVFVTDAMAATDCPDGAYKLGELDVRVVDGHARLVSNDAIAGSTLLLEGAVRRAVLDLGMAPADAVAAATL…
420	GC_00000008	core	LH_951	174	27	48	2	0	0.836279	0.942588	0.886256		Amidohydrolase family		ko00000, ko00001, ko01000	1692.BMAGN_0418	RC00166,RC00300		ko:K01443		ko00520, ko01130, map00520, map01130		3.5.1.25				Bifidobacteriales				nagA				G	-----------------------------------MNANHITTAQSVTNSLMREPRPFAIRNARVVDARGVQEQGWVVTDGETIAATGTSSDELESACARFGVDESGVIDAKGRNLTPGYLDIHTHGGWGVAFDDGAEAISIARACHMTHGTTRQILSLITNPLDVMARNIRVVREAMDTRPDILGSHLEGPFLALARKGAHNPDCLCDPVQESVRTLLDAADGSMRQITIAPERAHGVEAIRMLRASGVVPAIGHCNADYAMACKAIDAGAGLMTHMFNAMNGLHHREPGPIPAVVEDRRVTIELIADGFHVQDPMLRLAFELAPHRIALVTDAMAATGCPDGHYKLGALDVNVVDGHARLVSNNAIAGSTLVLEEAVAHAINRLGISPQDAVEAATL…
421	GC_00000008	core	LH_951	1708	27	48	2	0	0.836279	0.942588	0.886256		Amidohydrolase family		ko00000, ko00001, ko01000	35760.BCHO_1256	RC00166,RC00300		ko:K01443		ko00520, ko01130, map00520, map01130		3.5.1.25				Bifidobacteriales				nagA				G	MAGHLRARARQRTVQNTEMTIMHQDSASELPGIPTVPHERAAAAERIARSFALPPEAFGIVNATRVDARGILPDSWIICSDGVIVDAGVTAADFKSAAARHGIDDEHTHDAHGMLLTPGYVDIHAHGAWGMSFDDGADGIRVARAGHMMHGTTRQVCSLITNPFDVLTANLRNVRDAMRERPDILGAHLEGPFLSPLHKGAHDPACLCDPTPEHVETLLDAADGCLRQITIAPELPHAMRAIGMFADAGVVAAVGHTDADYMTAVRAFDAGARLMTHLFNAMPSLHHRKPGPIPAAVEDPRVAIELIGDGFHVQDPVLRMALGFAPRRTVFVTDAMAATDCPDGPYKLGGLDVRVVGGHARLVSNGAIAGSTLLLEGAVRRAVLDLGMAPADAVAAATL…
422	GC_00000008	core	LH_955	175	27	48	2	0	0.836279	0.942588	0.886256		Amidohydrolase family		ko00000, ko00001, ko01000	1692.BMAGN_0418	RC00166,RC00300		ko:K01443		ko00520, ko01130, map00520, map01130		3.5.1.25				Bifidobacteriales				nagA				G	-----------------------------------MNANHITTAQSVTNSLMREPRPFAIRNARVVDARGVQEQGWVVTDGETIAATGTSSDELESACARFGVDESGVIDAKGRNLTPGYLDIHTHGGWGVAFDDGAEAISIARACHMTHGTTRQILSLITNPLDVMARNIRVVREAMDTRPDIVGSHLEGPFLALARKGAHNPDCLCDPVQESVRTLLDAADGSMRQITIAPERAHGVEAIRMLRASGVVPAIGHCNADYAMACKAIDAGAGLMTHMFNAMNGLHHREPGPIPAVVEDRRVTIELIADGFHVQDPMLRLAFELAPHRIALVTDAMAATGCPDGHYKLGALDVNVVDGHARLVSNNAIAGSTLVLEEAVAHAINRLGISPQDAVEAATL…
423	GC_00000008	core	LH_955	1674	27	48	2	0	0.836279	0.942588	0.886256		Amidohydrolase family		ko00000, ko00001, ko01000	35760.BCHO_1256	RC00166,RC00300		ko:K01443		ko00520, ko01130, map00520, map01130		3.5.1.25				Bifidobacteriales				nagA				G	MAGHLRARARQRTVQNTEMTIMHQDSASELPGIPMVPHERAAAAERIARSFALPPEAFGIVNATRVDARGILPDSWIICSDGVIVDAGVTAADFKSAAARHGIDDEHTHDAHGMLLTPGYVDIHAHGAWGMSFDDGADGIRVARAGHMMHGTTRQVCSLITNPFDVLTANLRNVRDAMRERPDILGAHLEGPFLSPLHKGAHDPACLCDPTPEHVETLLDAADGCLRQITIAPELPHAMRAIGMFADAGVVAAVGHTDADYMTAVRAFDAGARLMTHLFNAMPSLHHRKPGPIPAAVEDPRVAIELIGDGFHVQDPVLRMALGFAPRRTVFVTDAMAATDCPDGPYKLGGLDVRVVDGHARLVSNGAIAGSTLLLEGAVRRAVLDLGMAPADAVAAATL…
424	GC_00000008	core	LH_956	467	27	48	2	0	0.836279	0.942588	0.886256		Amidohydrolase family		ko00000, ko00001, ko01000	1692.BMAGN_0418	RC00166,RC00300		ko:K01443		ko00520, ko01130, map00520, map01130		3.5.1.25				Bifidobacteriales				nagA				G	-----------------------------------MNANHITTAQSVTNSLMREPRPFAIRNARVVDARGVQEQGWVVTDGETIAATGTSSDELESACARFGVDESGVIDAKGRNLTPGYLDIHTHGGWGVAFDDGAEAISIARACHMTHGTTRQILSLITNPLDVMARNIRVVREAMDTRPDILGSHLEGPFLALARKGAHNPDCLCDPVQESVRTLLDAADGSMRQITIAPERAHGVEAIRMLRASGVVPAIGHCNADYAMACKAIDAGAGLMTHMFNAMNGLHHREPGPIPAVVEDRRVTIELIADGFHVQDPMLRLAFELAPHRIALVTDAMAATGCPDGHYKLGALDVNVVDGHARLVSNNAIAGSTLVLEEAVAHAINRLGISPQDAVEAATL…
425	GC_00000008	core	LH_956	1796	27	48	2	0	0.836279	0.942588	0.886256		Amidohydrolase family		ko00000, ko00001, ko01000	35760.BCHO_1256	RC00166,RC00300		ko:K01443		ko00520, ko01130, map00520, map01130		3.5.1.25				Bifidobacteriales				nagA				G	MAGHLRARARQRTVQNTEMTIMHQDSASELPGIPTVPHERAAAAERIARSFALPPEAFGIVNATRVDARGILPDSWIICSDGVIVDAGVTAADFKSAAARHGIDDEHTHDAHGMLLTPGYVDIHAHGAWGMSFDDGADGIRVARAGHMMHGTTRQVCSLITNPFDVLTANLRNVRDAMRERPDILGAHLEGPFLSPLHKGAHDPACLCDPTPEHVETLLDAADGCLRQITIAPELPHAMRAIGMFADAGVVAAVGHTDADYMTAVRAFDAGARLMTHLFNAMPSLHHRKPGPIPAAVEDPRVAIELIGDGFHVQDPVLRMALGFAPRRTVFVTDAMAATDCPDGPYKLGGLDVRVVGGHARLVSNGAIAGSTLLLEGAVRRAVLDLGMAPADAVAAATL…
426	GC_00000008	core	LH_961	174	27	48	2	0	0.836279	0.942588	0.886256		Amidohydrolase family		ko00000, ko00001, ko01000	1692.BMAGN_0418	RC00166,RC00300		ko:K01443		ko00520, ko01130, map00520, map01130		3.5.1.25				Bifidobacteriales				nagA				G	-----------------------------------MNANHITTAQSVTNSLMREPRPFAIRNARVVDARGVQEQGWVVTDGETIAATGTSSDELESACARFGVDESGVIDAKGRNLTPGYLDIHTHGGWGVAFDDGAEAISIARACHMTHGTTRQILSLITNPLDVMARNIRVVREAMDTRPDILGSHLEGPFLALARKGAHNPDCLCDPVQESVRTLLDAADGSMRQITIAPERAHGVEAIRMLRASGVVPAIGHCNADYAMACKAIDAGAGLMTHMFNAMNGLHHREPGPIPAVVEDRRVTIELIADGFHVQDPMLRLAFELAPHRIALVTDAMAATGCPDGHYKLGALDVNVVDGHARLVSNNAIAGSTLVLEEAVAHAINRLGISPQDAVEAATL…
427	GC_00000008	core	LH_961	1729	27	48	2	0	0.836279	0.942588	0.886256		Amidohydrolase family		ko00000, ko00001, ko01000	35760.BCHO_1256	RC00166,RC00300		ko:K01443		ko00520, ko01130, map00520, map01130		3.5.1.25				Bifidobacteriales				nagA				G	MAGHLRARARQRTVQNTEMTIMHQDSASELPGIPTVPHERAAAAERIARSFALPPEAFGIVNATRVDARGILPDSWIICSDGVIVDAGVTAADFKSAAARHGIDDEHTHDAHGMLLTPGYVDIHAHGAWGMSFDDGADGIRVARAGHMMHGTTRQVCSLITNPFDVLTANLRNVRDAMRERPDILGAHLEGPFLSPLHKGAHDPACLCDPTPEHVETLLDAADGCLRQITIAPELPHAMRAIGMFADAGVVAAVGHTDADYMTAVRAFDAGARLMTHLFNAMPSLHHRKPGPIPAAVEDPRVAIELIGDGFHVQDPVLRMALGFAPRRTVFVTDAMAATDCPDGPYKLGGLDVRVVGGHARLVSNGAIAGSTLLLEGAVRRAVLDLGMAPADAVAAATL…
428	GC_00000008	core	LH_964	175	27	48	2	0	0.836279	0.942588	0.886256		Amidohydrolase family		ko00000, ko00001, ko01000	1692.BMAGN_0418	RC00166,RC00300		ko:K01443		ko00520, ko01130, map00520, map01130		3.5.1.25				Bifidobacteriales				nagA				G	-----------------------------------MNANHITTAQSVTNSLMREPRPFAIRNARVVDARGVQEQGWVVTDGETIAATGTSSDELESACARFGVDESGVIDAKGRNLTPGYLDIHTHGGWGVAFDDGAEAISIARACHMTHGTTRQILSLITNPLDVMARNIRVVREAMDTRPDIVGSHLEGPFLALARKGAHNPDCLCDPVQESVRTLLDAADGSMRQITIAPERAHGVEAIRMLRASGVVPAIGHCNADYAMACKAIDAGAGLMTHMFNAMNGLHHREPGPIPAVVEDRRVTIELIADGFHVQDPMLRLAFELAPHRIALVTDAMAATGCPDGHYKLGALDVNVVDGHARLVSNNAIAGSTLVLEEAVAHAINRLGISPQDAVEAATL…
429	GC_00000008	core	LH_964	1654	27	48	2	0	0.836279	0.942588	0.886256		Amidohydrolase family		ko00000, ko00001, ko01000	35760.BCHO_1256	RC00166,RC00300		ko:K01443		ko00520, ko01130, map00520, map01130		3.5.1.25				Bifidobacteriales				nagA				G	MAGHLRARARQRTVQNTEMTIMHQDSASELPGIPMVPHERAAAAERIARSFALPPEAFGIVNATRVDARGILPDSWIICSDGVIVDAGVTAADFKSAAARHGIDDEHTHDAHGMLLTPGYVDIHAHGAWGMSFDDGADGIRVARAGHMMHGTTRQVCSLITNPFDVLTANLRNVRDAMRERPDILGAHLEGPFLSPLHKGAHDPACLCDPTPEHVETLLDAADGCLRQITIAPELPHAMRAIGMFADAGVVAAVGHTDADYMTAVRAFDAGARLMTHLFNAMPSLHHRKPGPIPAAVEDPRVAIELIGDGFHVQDPVLRMALGFAPRRTVFVTDAMAATDCPDGPYKLGGLDVRVVDGHARLVSNGAIAGSTLLLEGAVRRAVLDLGMAPADAVAAATL…
430	GC_00000008	core	LH_967	750	27	48	2	0	0.836279	0.942588	0.886256		Amidohydrolase family		ko00000, ko00001, ko01000	35760.BCHO_1256	RC00166,RC00300		ko:K01443		ko00520, ko01130, map00520, map01130		3.5.1.25				Bifidobacteriales				nagA				G	---------------------MHQDSASELPGIPMAPHERAAAAERIARSFARPPEVFGIVNATRVDARGVLPDSWIICSDGVIVDAGATAADFKAAAARHGIDDEHTHDAHGMLLTPGYVDIHAHGAWGMSFDDGADGIRVARAGHMMHGTTRQVCSLITNPFDVMAANLRNVRDAMRERPDVLGAHLEGPFLSPLHKGAHDPACLCAPAPEHVETLLDAADGCLRQITIAPELPHAMRAIGMFADAGVVAAVGHTDADYMTAVRAFDAGARLMTHLFNAMPALHHRKPGPIPAAAEDPRVAIELIDDGFHVQDPVLRMALGFAPRRTVFVTDAMAATDCPDGAYKLGGLDVRVVDGHARLVSNGAIAGSTLLLEGAVRRAVLDLGMAPADAVAAATL…
431	GC_00000008	core	LH_971	903	27	48	2	0	0.836279	0.942588	0.886256		Amidohydrolase family		ko00000, ko00001, ko01000	35760.BCHO_1256	RC00166,RC00300		ko:K01443		ko00520, ko01130, map00520, map01130		3.5.1.25				Bifidobacteriales				nagA				G	---------------------MHQDSASELPGIPMAPHERAAAAERIARSFARPPEVFGIVNATRVDARGVLPDSWIICSDGVIVDAGATAADFKAAAARHGIDDEHTHDAHGMLLTPGYVDIHAHGAWGMSFDDGADGIRVARAGHMMHGTTRQVCSLITNPFDVMAANLRNVRDAMRERPDVLGAHLEGPFLSPLHKGAHDPACLCAPAPEHVETLLDAADGCLRQITIAPELPHAMRAIGMFADAGVVAAVGHTDADYMTAVRAFDAGARLMTHLFNAMPALHHRKPGPIPAAAEDPRVAIELIDDGFHVQDPVLRMALGFAPRRTVFVTDAMAATDCPDGAYKLGGLDVRVVDGHARLVSNGAIAGSTLLLEGAVRRAVLDLGMAPADAVAAATL…
432	GC_00000008	core	LH_973	1009	27	48	2	0	0.836279	0.942588	0.886256		Amidohydrolase family		ko00000, ko00001, ko01000	35760.BCHO_1256	RC00166,RC00300		ko:K01443		ko00520, ko01130, map00520, map01130		3.5.1.25				Bifidobacteriales				nagA				G	---------------------MHQDSASELPGIPMAPHERAAAAERIARSFARPPEVFGIVNATRVDARGVLPDSWIICSDGVIVDAGATAADFKAAAARHGIDDEHTHDAHGMLLTPGYVDIHAHGAWGMSFDDGADGIRVARAGHMMHGTTRQVCSLITNPFDVMAANLRNVRDAMRERPDVLGAHLEGPFLSPLHKGAHDPACLCAPAPEHVETLLDAADGCLRQITIAPELPHAMRAIGMFADAGVVAAVGHTDADYMTAVRAFDAGARLMTHLFNAMPALHHRKPGPIPAAAEDPRVAIELIDDGFHVQDPVLRMALGFAPRRTVFVTDAMAATDCPDGAYKLGGLDVRVVDGHARLVSNGAIAGSTLLLEGAVRRAVLDLGMAPADAVAAATL…
433	GC_00000008	core	LH_976	826	27	48	2	0	0.836279	0.942588	0.886256		Amidohydrolase family		ko00000, ko00001, ko01000	35760.BCHO_1256	RC00166,RC00300		ko:K01443		ko00520, ko01130, map00520, map01130		3.5.1.25				Bifidobacteriales				nagA				G	---------------------MHQDSASELPGIPMAPHERAAAAERIARSFARPPEVFGIVNATRVDARGVLPDSWIICSDGVIVDAGATAADFKAAAARHGIDDEHTHDAHGMLLTPGYVDIHAHGAWGMSFDDGADGIRVARAGHMMHGTTRQVCSLITNPFDVMAANLRNVRDAMRERPDVLGAHLEGPFLSPLHKGAHDPACLCAPAPEHVETLLDAADGCLRQITIAPELPHAMRAIGMFADAGVVAAVGHTDADYMTAVRAFDAGARLMTHLFNAMPALHHRKPGPIPAAAEDPRVAIELIDDGFHVQDPVLRMALGFAPRRTVFVTDAMAATDCPDGAYKLGGLDVRVVDGHARLVSNGAIAGSTLLLEGAVRRAVLDLGMAPADAVAAATL…
434	GC_00000008	core	LH_977	1369	27	48	2	0	0.836279	0.942588	0.886256		Amidohydrolase family		ko00000, ko00001, ko01000	1692.BMAGN_0418	RC00166,RC00300		ko:K01443		ko00520, ko01130, map00520, map01130		3.5.1.25				Bifidobacteriales				nagA				G	-----------------------------------MNANHITTAQSVTNSLMREPRPFAIRNARVVDARGVQEQGWVVTDGETIAATGTSSDELESACARFGVDESGVIDAKGRNLTPGYLDIHTHGGWGVAFDDGAEAISIARACHMTHGTTRQILSLITNPLDVMARNIRVVREAMDTRPDILGSHLEGPFLALARKGAHNPDCLCDPVQESVRTLLDAADGSMRQITIAPERAHGVEAIRMLRASGVVPAIGHCNADYAMACKAIDAGAGLMTHMFNAMNGLHHREPGPIPAVVEDRRVTIELIADGFHVQDPMLRLAFELAPHRIALVTDAMAATGCPDGHYKLGALDVNVVDGHARLVSNNAIAGSTLVLEEAVAHAINRLGISPQDAVEAATL…
435	GC_00000008	core	LH_977	588	27	48	2	0	0.836279	0.942588	0.886256		Amidohydrolase family		ko00000, ko00001, ko01000	35760.BCHO_1256	RC00166,RC00300		ko:K01443		ko00520, ko01130, map00520, map01130		3.5.1.25				Bifidobacteriales				nagA				G	MAGHLRARARQRTVQNTEMTIMHQDSASELPGIPTVPHERAAAAERIARSFALPPEAFGIVNATRVDARGILPDSWIICSDGVIVDAGVTAADFKSAAARHGIDDEHTHDAHGMLLTPGYVDIHAHGAWGMSFDDGADGIRVARAGHMMHGTTRQVCSLITNPFDVLTANLRNVRDAMRERPDILGAHLEGPFLSPLHKGAHDPACLCDPTPEHVETLLDAADGCLRQITIAPELPHAMRAIGMFADAGVVAAVGHTDADYMTAVRAFDAGARLMTHLFNAMPSLHHRKPGPIPAAVEDPRVAIELIDDGFHVQDPVLRMALGFAPRRTVFVTDAMAATDCPDGPYKLGGLDVRVVGGHARLVSNGAIAGSTLLLEGAVRRAVLDLGMAPADAVAAATL…
436	GC_00000008	core	LH_979	665	27	48	2	0	0.836279	0.942588	0.886256		Amidohydrolase family		ko00000, ko00001, ko01000	1437600.JDUI01000013_gene958	RC00166,RC00300		ko:K01443		ko00520, ko01130, map00520, map01130		3.5.1.25				Bifidobacteriales				nagA				G	-----------------------------------MNANHITTAQSVTNSLMREPRSFAIRNARVVDARGVQEQGWVVTDGETIAATGTSSDELESACARFGVDESGVIDAKGRNLTPGYLDIHTHGGWGVAFDDGAEAISIARACHMTHGTTRQILSLITNPLDVMARNIRVVREAMDTRPDIVGSHLEGPFLALARKGAHNPDCLCDPVQESVRTLLDAADGSMRQITIAPERAHGVEAIRMLRASGVVPAIGHCNADYAMACKAIDAGAGLMTHMFNAMNGLHHREPGPIPAVVEDRRVTIELIADGFHVQDPMLRLAFELAPHRIALVTDAMAATGCPDGHYKLGALDVNVVDGHARLVSNNAIAGSTLVLEEAVAHAINRLGISPQDAVEAATL…
437	GC_00000008	core	LH_979	1056	27	48	2	0	0.836279	0.942588	0.886256		Amidohydrolase family		ko00000, ko00001, ko01000	35760.BCHO_1256	RC00166,RC00300		ko:K01443		ko00520, ko01130, map00520, map01130		3.5.1.25				Bifidobacteriales				nagA				G	MAGHLRARARQRTVQNTEMTIMHQDSASELPGIPTVPHERAAAAERIARSFALPPEAFGIVNATRVDARGILPDSWIICSDGVIVDAGVTAADFKSAAARHGIDDEHTHDAHGMLLTPGYVDIHAHGAWGMSFDDGADGIRVARAGHMMHGTTRQVCSLITNPFDVLTANLRNVRDAMRERPDILGAHLEGPFLSPLHKGAHDPACLCDPTPEHVETLLDAADGCLRQITIAPELPHAMRAIGMFADAGVVAAVGHTDADYMTAVRAFDAGARLMTHLFNAMPSLHHRKPGPIPAAVEDPRVAIELIDDGFHVQDPVLRMALGFAPRRTVFVTDAMAATDCPDGPYKLGGLDVRVVGGHARLVSNGAIAGSTLLLEGAVRRAVLDLGMAPADAVAAATL…
438	GC_00000008	core	LH_980	635	27	48	2	0	0.836279	0.942588	0.886256		Amidohydrolase family		ko00000, ko00001, ko01000	1692.BMAGN_0418	RC00166,RC00300		ko:K01443		ko00520, ko01130, map00520, map01130		3.5.1.25				Bifidobacteriales				nagA				G	-----------------------------------MNANHITTAQSVMNSLMREPRPFAIRNARVVDARGVQEQGWVVTDGETIAATGTSSDELESACTRFGVDESGVIDAKGRNLTPGYLDIHTHGGWGVAFDDGAEAINIARACHMTHGTTRQILSLITNPLDVMARNIRVVREAMDTRPDILGSHLEGPFLALARKGAHNPDCLCDPVQESVRTLLDAADGSMRQITIAPERAHGVEAIRMLRASGVVPAIGHCNADYAMACKAIDAGAGLMTHMFNAMNGLHHREPGPIPAVVEDRRVTIELIADGFHVQDPMLRLAFELAPHRIALVTDAMAATSCPDGHYKLGALDVNVVDGHARLVSNNAIAGSTLVLEEAVAHAINRLGISPQDAVEAATL…
439	GC_00000008	core	LH_980	708	27	48	2	0	0.836279	0.942588	0.886256		Amidohydrolase family		ko00000, ko00001, ko01000	35760.BCHO_1256	RC00166,RC00300		ko:K01443		ko00520, ko01130, map00520, map01130		3.5.1.25				Bifidobacteriales				nagA				G	MAGHLRARARQRIVQNTEMTIMHQDSASELPGIPTAPHERAAAAERIARSFALPPEAFGIVNATRVDARGILPDSWIICSDGVIVDAGVTAADFKSAAARHGIDDEHTHDAHGMLLTPGYVDIHAHGAWGMSFDDGADGIRVARAGHMMHGTTRQVCSLITNPFDVLTANLRNVRDAMRERPDILGAHLEGPFLSPLHKGAHAPACLCDPTPEHVETLLDAAAGCLRQITIAPELPHAMRAIGMFADAGVVAAVGHTDADYMTAVRAFDAGARLMTHLFNAMPSLHHRKPGPIPAAVEDPRVAIELIGDGFHVQDPVLRMALGFAPRRTVFVTDAMAATDCPDGAYKLGELDVRVVDGHARLVSNDAIAGSTLLLEGAVRRAVLDLGMAPADAVAAATL…
440	GC_00000009	core	B_castoris_2020B	422	27	48	3	0	0.883133	0.715608	0.790593		Aamy_C		ko00000, ko00001, ko01000	35760.BCHO_1051	unknown		ko:K01176, ko:K01200		ko00500, ko01100, ko01110, ko04973, map00500, map01100, map01110, map04973		3.2.1.1, 3.2.1.41				Bifidobacteriales				pulA				M	MVNQQFRTAMRRTTGMGVAFAMACSGALLTVPMAANAAPADTGSTALPAATDVQVIAFQQTWKSIAKECTNTYGPQGVKYVEVSPPQESIQGTQWWTSYQPVSYRLDSKLGTEAEFQEMIETCQAAGVGIIADVVLNQTTGSDVASGEQTGVAGTKYNGSTGDYPGFTGEDGQYPQGVTAADFHDYENGKSISDYTNQQEVQEGRLSSMWDFDTSSAKVQDIQSDYLAKLYKMGVQGFRMDAVKHINNEDMKAIKDQMAKKVGKSADDIYWIQEVIGNANEAAGIQPRNYFETGTVTQFDYKSDLANRFRSNISQLGTISSRLGDTSTNPNAIPSNLANVFVTNWDTARN-D-ALSYKDNSAYALANAFMLAYDYGTPRLISDYKYDNK----DDGAPG…
441	GC_00000009	core	LH_775	1215	27	48	3	0	0.883133	0.715608	0.790593		Aamy_C		ko00000, ko00001, ko01000	1690.BPSG_0440	unknown		ko:K01176		ko00500, ko01100, ko04973, map00500, map01100, map04973		3.2.1.1				Bifidobacteriales				amy				G	MAQNNWW--LKRPLAM-----LTCT--TLAVSMVSACGSADTGSTQLPKKTDVEFIAFQQPWNSIAKECTEVYGPAGIAYVEISPPQESITGTQWWTSYQPVSYRLDSKLGIQAELENMIKQCNAAGVDIIADVVLNQITGAG-QNQTLEGVAGIPYNPGTGDYPGFTGGNGQYEHGVSAGDFHNYENGASISGYSDQQEVQEGRLSGMWDFDTSSEKVLDIQSDYLAELYRIGVRGFRIDAAKHINAQDLAKLKAAMAKKVNVEESKIYWLQEAIGNAAEAKGIQPKNYFDTGSVTQFAYPAAMKSNFNGSLSNLADLAERLGDENRNPFAIPGDLANVFVTNWDTERNGQ-ALYYKDGATYVLANAFSLAYGYGTPRLLSDYRFTNT----DEGAPG…
442	GC_00000009	core	LH_775	1218	27	48	3	0	0.883133	0.715608	0.790593		Aamy_C		ko00000, ko00001, ko01000	35760.BCHO_1051	unknown		ko:K01176, ko:K01200		ko00500, ko01100, ko01110, ko04973, map00500, map01100, map01110, map04973		3.2.1.1, 3.2.1.41				Bifidobacteriales				pulA				M	MVNQQFRTAMRRTTGMGVAFAMACSGALLTVPMAANAAPADTGSTALPAATDVQVIAFQQTWKSIAKECTNTYGPQGVKYVEVSPPQESIQGTQWWTSYQPVSYRLDSKLGTEAEFQEMIETCQAAGVGIIADVVLNQTTGSDVAAGEQTGVAGTKYNGSTGDYPGFTGEDGQYPQGVTAADFHDYENGKSISDYTNQQEVQEGRLSSMWDFDTSSAKVQDIQSDYLAKLYKMGVQGFRMDAVKHINNEDMKAIKDQMAKKVGKSADDIYWIQEVIGNANEAAGIQPRNYLETGTVTQFDYKSDLNAKFKGKIAELKDLSTRIGDLSYNPNAIESANANVFVTNWDTARNEG-AITYKDDSMYALANAFMLAYDYGTPRLLSDYKYDVN----DDGAPG…
443	GC_00000009	core	LH_799	226	27	48	3	0	0.883133	0.715608	0.790593		Aamy_C		ko00000, ko00001, ko01000	1690.BPSG_0440	unknown		ko:K01176		ko00500, ko01100, ko04973, map00500, map01100, map04973		3.2.1.1				Bifidobacteriales				amy				G	MAQNNWW--LKRPLAM-----LTCT--TLAVSMVSACGSADTGSTQLPKKTDVEFIAFQQPWNSIAKECTEVYGPAGIAYVEISPPQESITGTQWWTSYQPVSYRLDSKLGIQAELENMIKQCNAAGVDIIADVVLNQITGAG-QNQTLEGVAGIPYNPGTGDYPGFTGGNGQYEHGVSAGDFHNYENGASISGYSDQQEVQEGRLSGMWDFDTSSEKVLDIQSDYLAELYRIGVRGFRIDAAKHINAQDLAKLKAAMAKKVNVEESKIYWLQEAIGNAAEAKGIQPKNYFDTGSVTQFAYPAAMKSNFNGSLSNLADLAERLGDENRNPFAIPGDLANVFVTNWDTERNGQ-ALYYKDGATYVLANAFSLAYGYGTPRLLSDYRFTNT----DEGAPG…
444	GC_00000009	core	LH_799	229	27	48	3	0	0.883133	0.715608	0.790593		Aamy_C		ko00000, ko00001, ko01000	35760.BCHO_1051	unknown		ko:K01176, ko:K01200		ko00500, ko01100, ko01110, ko04973, map00500, map01100, map01110, map04973		3.2.1.1, 3.2.1.41				Bifidobacteriales				pulA				M	MVNQQFRTAMRRTTGMGVAFAMACSGALLTVPMAANAAPADTGSTALPAATDVQVIAFQQTWKSIAKECTNTYGPQGVKYVEVSPPQESIQGTQWWTSYQPVSYRLDSKLGTEAEFQEMIETCQAAGVGIIADVVLNQTTGSDVAAGEQTGVAGTKYNGSTGDYPGFTGEDGQYPQGVTAADFHDYENGKSISDYTNQQEVQEGRLSSMWDFDTSSAKVQDIQSDYLAKLYKMGVQGFRMDAVKHINNEDMKAIKDQMAKKVGKSADDIYWIQEVIGNANEAAGIQPRNYLETGTVTQFDYKSDLNAKFKGKIAELKDLSTRIGDLSYNPNAIESANANVFVTNWDTARNEG-AITYKDDSMYALANAFMLAYDYGTPRLLSDYKYDVN----DDGAPG…
445	GC_00000009	core	LH_805	606	27	48	3	0	0.883133	0.715608	0.790593		Aamy_C		ko00000, ko00001, ko01000	35760.BCHO_1051	unknown		ko:K01176, ko:K01200		ko00500, ko01100, ko01110, ko04973, map00500, map01100, map01110, map04973		3.2.1.1, 3.2.1.41				Bifidobacteriales				pulA				M	MVNQQFRTAMRRTTGMGVAFAMACSGALLTVPMAANAAPADTGSTELPAATDVQVIAFQQTWKSIAKECTNTYGPQGVKYVEVSPPQESIQGTQWWTSYQPVSYRLDSKLGTEAEFQDMIETCQAAGVGIIADVVLNQTTGSDVAAGEQTGVAGTKYNGSTGDYPGFTGEDGQYPQGVTAADFHDYENGKSISDYTNQQEVQEGRLSSMWDFDTSSAKVQDIQSDYLAKLYKMGVQGFRMDAVKHINNEDMKAIKDQMAKKVGKSADDIYWIQEVIGNANEAAGIQPRNYLETGTVTQFDYKSDLNAKFKGKIAELKDLSTRIGDLSYNPNAIESANANVFVTNWDTARNEG-AITYKDDSMYALANAFMLAYDYGTPRLLSDYKYDVN----DDGAPG…
446	GC_00000009	core	LH_867	1195	27	48	3	0	0.883133	0.715608	0.790593		Aamy_C		ko00000, ko00001, ko01000	1690.BPSG_0440	unknown		ko:K01176		ko00500, ko01100, ko04973, map00500, map01100, map04973		3.2.1.1				Bifidobacteriales				amy				G	MAQNNWW--LKRPLAM-----LTCT--TLAVSMVSACGSADTGSTQLPKKTDVEFIAFQQPWNSIAKECTEVYGPAGIAYVEISPPQESITGTQWWTSYQPVSYRLDSKLGIQAELENMIKQCNAAGVDIIADVVLNQTTGAG-QNQTLEGVAGTPYNPGTGDYPGFTGGNGQYEHGVSAGDFHNYENGASISGYSDQQEVQEGRLSGMWDFDTSSEKVLDIQSDYLAELYRIGVRGFRIDAAKHINAQDLAKLKAAMAKKVNVEESKIYWLQEAIGNAAEAKGIQPKNYFDTGSVTQFAYPAAMKSNFNGSLSNLADLAERLGDENRNPFAIPGDLANVFVTNWDTERNGQ-ALYYKDGATYVLANAFSLAYGYGTPRLLSDYRFTNT----NEGAPG…
447	GC_00000009	core	LH_867	1198	27	48	3	0	0.883133	0.715608	0.790593		Aamy_C		ko00000, ko00001, ko01000	35760.BCHO_1051	unknown		ko:K01176, ko:K01200		ko00500, ko01100, ko01110, ko04973, map00500, map01100, map01110, map04973		3.2.1.1, 3.2.1.41				Bifidobacteriales				pulA				M	MVNQQFRTAMRRTTGMGVAFAMACSGALLTVPMAANAAPADTGSTALPAATDVQVIAFQQTWKSIAKECTNTYGPQGVKYVEVSPPQESIQGTQWWTSYQPVSYRLDSKLGTEAEFQEMIETCQAAGVGIIADVVLNQTTGSDVAAGEQTGVAGTKYNGSTGDYPGFTGEDGQYPQGVTAADFHDYENGKSISDYTNQQEVQEGRLSSMWDFDTSSDKVQDIQSDYLAKLYKMGVQGFRMDAVKHINNEDMKAIKDQMAQKVGKSADDIYWIQEVIGNANEAAGIQPRNYLETGTVTQFDYKSDLNAKFKGKIAELKDLSTRIGDLSYNPNAIESANANVFVTNWDTARNEG-AITYKDDSMYALANAFMLAYDYGTPRLLSDYKYDVN----DDGAPG…
448	GC_00000009	core	LH_872	740	27	48	3	0	0.883133	0.715608	0.790593		Aamy_C		ko00000, ko00001, ko01000	1690.BPSG_0440	unknown		ko:K01176		ko00500, ko01100, ko04973, map00500, map01100, map04973		3.2.1.1				Bifidobacteriales				amy				G	MAQNNWW--LKRPLAM-----LTCT--TLAVSMVSACGSADTGSTQLPKKTDVEFIAFQQPWNSIAKECTEVYGPAGIAYVEISPPQESITGTQWWTSYQPVSYRLDSKLGIQAELENMIKQCNAAGVDIIADVVLNQTTGAG-QNQTLEGVAGTPYNPGTGDYPGFTGGNGQYEHGVSAGDFHNYENGASISGYSDQQEVQEGRLSGMWDFDTSSEKVLDIQSDYLAELYRIGVRGFRIDAAKHINAQDLAKLKAAMAKKVNVEESKIYWLQEAIGNAAEAKGIQPKNYFDTGSVTQFAYPAAMKSNFNGSLSNLADLAERLGDENRNPFAIPGDLANVFVTNWDTERNGQ-ALYYKDGATYVLANAFSLAYGYGTPRLLSDYRFTNT----NEGAPG…
449	GC_00000009	core	LH_872	743	27	48	3	0	0.883133	0.715608	0.790593		Aamy_C		ko00000, ko00001, ko01000	35760.BCHO_1051	unknown		ko:K01176, ko:K01200		ko00500, ko01100, ko01110, ko04973, map00500, map01100, map01110, map04973		3.2.1.1, 3.2.1.41				Bifidobacteriales				pulA				M	MVNQQFRTAMRRTTGMGVAFAMACSGALLTVPMAANAAPADTGSTALPAATDVQVIAFQQTWKSIAKECTNTYGPQGVKYVEVSPPQESIQGTQWWTSYQPVSYRLDSKLGTEAEFQEMIETCQAAGVGIIADVVLNQTTGSDVAAGEQTGVAGTKYNGSTGDYPGFTGEDGQYPQGVTAADFHDYENGKSISDYTNQQEVQEGRLSSMWDFDTSSDKVQDIQSDYLAKLYKMGVQGFRMDAVKHINNEDMKAIKDQMAQKVGKSADDIYWIQEVIGNANEAAGIQPRNYLETGTVTQFDYKSDLNAKFKGKIAELKDLSTRIGDLSYNPNAIESANANVFVTNWDTARNEG-AITYKDDSMYALANAFMLAYDYGTPRLLSDYKYDVN----DDGAPG…
450	GC_00000009	core	LH_874	1568	27	48	3	0	0.883133	0.715608	0.790593		Aamy_C		ko00000, ko00001, ko01000	1690.BPSG_0440	unknown		ko:K01176		ko00500, ko01100, ko04973, map00500, map01100, map04973		3.2.1.1				Bifidobacteriales				amy				G	MAQNNWW--LKRPLAM-----LTCT--TLAVSMVSACGSADTGSTQLPKKTDVEFIAFQQPWNSIAKECTEVYGPAGIAYVEISPPQESITGTQWWTSYQPVSYRLDSKLGIQAELENMIKQCNAAGVDIIADVVLNQTTGAG-QNQTLEGVAGTPYNPGTGDYPGFTGGNGQYEHGVSAGDFHNYENGASISGYSDQQEVQEGRLSGMWDFDTSSEKVLDIQSDYLAELYRIGVRGFRIDAAKHINAQDLAKLKAAMAKKVNVEESKIYWLQEAIGNAAEAKGIQPKNYFDTGSVTQFAYPAAMKSNFNGSLSNLADLAERLGDENRNPFAIPGDLANVFVTNWDTERNGQ-ALYYKDGATYVLANAFSLAYGYGTPRLLSDYRFTNT----NEGAPG…
451	GC_00000009	core	LH_874	1571	27	48	3	0	0.883133	0.715608	0.790593		Aamy_C		ko00000, ko00001, ko01000	35760.BCHO_1051	unknown		ko:K01176, ko:K01200		ko00500, ko01100, ko01110, ko04973, map00500, map01100, map01110, map04973		3.2.1.1, 3.2.1.41				Bifidobacteriales				pulA				M	MVNQQFRTAMRRTTGMGVAFAMACSGALLTVPMAANAAPADTGSTALPAATDVQVIAFQQTWKSIAKECTNTYGPQGVKYVEVSPPQESIQGTQWWTSYQPVSYRLDSKLGTEAEFQEMIETCQAAGVGIIADVVLNQTTGSDVAAGEQTGVAGTKYNGSTGDYPGFTGEDGQYPQGVTAADFHDYENGKSISDYTNQQEVQEGRLSSMWDFDTSSDKVQDIQSDYLAKLYKMGVQGFRMDAVKHINNEDMKAIKDQMAQKVGKSADDIYWIQEVIGNANEAAGIQPRNYLETGTVTQFDYKSDLNAKFKGKIAELKDLSTRIGDLSYNPNAIESANANVFVTNWDTARNEG-AITYKDDSMYALANAFMLAYDYGTPRLLSDYKYDVN----DDGAPG…
452	GC_00000009	core	LH_876	1193	27	48	3	0	0.883133	0.715608	0.790593		Aamy_C		ko00000, ko00001, ko01000	1690.BPSG_0440	unknown		ko:K01176		ko00500, ko01100, ko04973, map00500, map01100, map04973		3.2.1.1				Bifidobacteriales				amy				G	MAQNNWW--LKRPLAM-----LTCT--TLAVSMVSACGSADTGSTQLPKKTDVEFIAFQQPWNSIAKECTEVYGPAGIAYVEISPPQESITGTQWWTSYQPVSYRLDSKLGIQAELENMIKQCNAAGVDIIADVVLNQTTGAG-QNQTLEGVAGTPYNPGTGDYPGFTGGNGQYEHGVSAGDFHNYENGASISGYSDQQEVQEGRLSGMWDFDTSSEKVLDIQSDYLAELYRIGVRGFRIDAAKHINAQDLAKLKAAMAKKVNVEESKIYWLQEAIGNAAEAKGIQPKNYFDTGSVTQFAYPAAMKSNFNGSLSNLADLAERLGDENRNPFAIPGDLANVFVTNWDTERNGQ-ALYYKDGATYVLANAFSLAYGYGTPRLLSDYRFTNT----NEGAPG…
453	GC_00000009	core	LH_876	1196	27	48	3	0	0.883133	0.715608	0.790593		Aamy_C		ko00000, ko00001, ko01000	35760.BCHO_1051	unknown		ko:K01176, ko:K01200		ko00500, ko01100, ko01110, ko04973, map00500, map01100, map01110, map04973		3.2.1.1, 3.2.1.41				Bifidobacteriales				pulA				M	MVNQQFRTAMRRTTGMGVAFAMACSGALLTVPMAANAAPADTGSTALPAATDVQVIAFQQTWKSIAKECTNTYGPQGVKYVEVSPPQESIQGTQWWTSYQPVSYRLDSKLGTEAEFQEMIETCQAAGVGIIADVVLNQTTGSDVAAGEQTGVAGTKYNGSTGDYPGFTGEDGQYPQGVTAADFHDYENGKSISDYTNQQEVQEGRLSSMWDFDTSSDKVQDIQSDYLAKLYKMGVQGFRMDAVKHINNEDMKAIKDQMAQKVGKSADDIYWIQEVIGNANEAAGIQPRNYLETGTVTQFDYKSDLNAKFKGKIAELKDLSTRIGDLSYNPNAIESANANVFVTNWDTARNEG-AITYKDDSMYALANAFMLAYDYGTPRLLSDYKYDVN----DDGAPG…
454	GC_00000009	core	LH_911	1098	27	48	3	0	0.883133	0.715608	0.790593		Aamy_C		ko00000, ko00001, ko01000	1690.BPSG_0440	unknown		ko:K01176		ko00500, ko01100, ko04973, map00500, map01100, map04973		3.2.1.1				Bifidobacteriales				amy				G	MAQNNWW--LKRPLAM-----LTCT--TLAVSMVSACGSADTGSTQLPKKTDVEFIAFQQPWNSIAKECTEVYGPAGIAYVEISPPQESITGTQWWTSYQPVSYRLDSKLGIQAELENMIKQCNAAGVDIIADVVLNQTTGAG-QNQTLEGVAGTPYNPGTGDYPGFTGGNGQYEHGVSAGDFHNYENGASISGYSDQQEVQEGRLSGMWDFDTSSEKVLDIQSDYLAELYRIGVRGFRIDAAKHINAQDLAKLKAAMAKKVNVEESKIYWLQEAIGNAAEAKGIQPKNYFDTGSVTQFAYPAAMKSNFNGSLSNLADLAERLGDENRNPFAIPGDLANVFVTNWDTERNGQ-ALYYKDGATYVLANAFSLAYGYGTPRLLSDYRFTNT----NEGAPG…
455	GC_00000009	core	LH_911	1095	27	48	3	0	0.883133	0.715608	0.790593		Aamy_C		ko00000, ko00001, ko01000	35760.BCHO_1051	unknown		ko:K01176, ko:K01200		ko00500, ko01100, ko01110, ko04973, map00500, map01100, map01110, map04973		3.2.1.1, 3.2.1.41				Bifidobacteriales				pulA				M	MVNQQFRTAMRRTTGMGVAFAMACSGALLTVPMAANAAPADTGSTALPAATDVQVIAFQQTWKSIAKECTNTYGPQGVKYVEVSPPQESIQGTQWWTSYQPVSYRLDSKLGTEAEFQEMIETCQAAGVGIIADVVLNQTTGSDVAAGEQTGVAGTKYNGSTGDYPGFTGEDGQYPQGVTAADFHDYENGKSISDYTNQQEVQEGRLSSMWDFDTSSDKVQDIQSDYLAKLYKMGVQGFRMDAVKHINNEDMKAIKDQMAQKVGKSADDIYWIQEVIGNANEAAGIQPRNYLETGTVTQFDYKSDLNAKFKGKIAELKDLSTRIGDLSYNPNAIESANANVFVTNWDTARNEG-AITYKDDSMYALANAFMLAYDYGTPRLLSDYKYDVN----DDGAPG…
456	GC_00000009	core	LH_912	780	27	48	3	0	0.883133	0.715608	0.790593		Aamy_C		ko00000, ko00001, ko01000	1690.BPSG_0440	unknown		ko:K01176		ko00500, ko01100, ko04973, map00500, map01100, map04973		3.2.1.1				Bifidobacteriales				amy				G	MAQNNWW--LKRPLAM-----LTCT--TLAVSMVSACGSADTGSTQLPKKTDVEFIAFQQPWNSIAKECTEVYGPAGIAYVEISPPQESITGTQWWTSYQPVSYRLDSKLGIQAELENMIKQCNAAGVDIIADVVLNQTTGAG-QNQTLEGVAGTPYNPGTGDYPGFTGGNGQYEHGVSAGDFHNYENGASISGYSDQQEVQEGRLSGMWDFDTSSEKVLDIQSDYLAELYRIGVRGFRIDAAKHINAQDLAKLKAAMAKKVNVEESKIYWLQEAIGNAAEAKGIQPKNYFDTGSVTQFAYPAAMKSNFNGSLSNLADLAERLGDENRNPFAIPGDLANVFVTNWDTERNGQ-ALYYKDGATYVLANAFSLAYGYGTPRLLSDYRFTNT----NEGAPG…
457	GC_00000009	core	LH_912	777	27	48	3	0	0.883133	0.715608	0.790593		Aamy_C		ko00000, ko00001, ko01000	35760.BCHO_1051	unknown		ko:K01176, ko:K01200		ko00500, ko01100, ko01110, ko04973, map00500, map01100, map01110, map04973		3.2.1.1, 3.2.1.41				Bifidobacteriales				pulA				M	MVNQQFRTAMRRTTGMGVAFAMACSGALLTVPMAANAAPADTGSTALPAATDVQVIAFQQTWKSIAKECTNTYGPQGVKYVEVSPPQESIQGTQWWTSYQPVSYRLDSKLGTEAEFQEMIETCQAAGVGIIADVVLNQTTGSDVAAGEQTGVAGTKYNGSTGDYPGFTGEDGQYPQGVTAADFHDYENGKSISDYTNQQEVQEGRLSSMWDFDTSSDKVQDIQSDYLAKLYKMGVQGFRMDAVKHINNEDMKAIKDQMAQKVGKSADDIYWIQEVIGNANEAAGIQPRNYLETGTVTQFDYKSDLNAKFKGKIAELKDLSTRIGDLSYNPNAIESANANVFVTNWDTARNEG-AITYKDDSMYALANAFMLAYDYGTPRLLSDYKYDVN----DDGAPG…
458	GC_00000009	core	LH_917	1353	27	48	3	0	0.883133	0.715608	0.790593		Aamy_C		ko00000, ko00001, ko01000	1690.BPSG_0440	unknown		ko:K01176		ko00500, ko01100, ko04973, map00500, map01100, map04973		3.2.1.1				Bifidobacteriales				amy				G	MAQNNWW--LKRPLAM-----LTCT--TLAVSMVSACGSADTGSTQLPKKTDVEFIAFQQPWNSIAKECTEVYGPAGIAYVEISPPQESITGTQWWTSYQPVSYRLDSKLGIQAELENMIKQCNAAGVDIIADVVLNQTTGAG-QNQTLEGVAGTPYNPGTGDYPGFTGGNGQYEHGVSAGDFHNYENGASISGYSDQQEVQEGRLSGMWDFDTSSEKVLDIQSDYLAELYRIGVRGFRIDAAKHINAQDLAKLKAAMAKKVNVEESKIYWLQEAIGNAAEAKGIQPKNYFDTGSVTQFAYPAAMKSNFNGSLSNLADLAERLGDENRNPFAIPGDLANVFVTNWDTERNGQ-ALYYKDGATYVLANAFSLAYGYGTPRLLSDYRFTNT----NEGAPG…
459	GC_00000009	core	LH_917	1350	27	48	3	0	0.883133	0.715608	0.790593		Aamy_C		ko00000, ko00001, ko01000	35760.BCHO_1051	unknown		ko:K01176, ko:K01200		ko00500, ko01100, ko01110, ko04973, map00500, map01100, map01110, map04973		3.2.1.1, 3.2.1.41				Bifidobacteriales				pulA				M	MVNQQFRTAMRRTTGMGVAFAMACSGALLTVPMAANAAPADTGSTALPAATDVQVIAFQQTWKSIAKECTNTYGPQGVKYVEVSPPQESIQGTQWWTSYQPVSYRLDSKLGTEAEFQEMIETCQAAGVGIIADVVLNQTTGSDVAAGEQTGVAGTKYNGSTGDYPGFTGEDGQYPQGVTAADFHDYENGKSISDYTNQQEVQEGRLSSMWDFDTSSDKVQDIQSDYLAKLYKMGVQGFRMDAVKHINNEDMKAIKDQMAQKVGKSADDIYWIQEVIGNANEAAGIQPRNYLETGTVTQFDYKSDLNAKFKGKIAELKDLSTRIGDLSYNPNAIESANANVFVTNWDTARNEG-AITYKDDSMYALANAFMLAYDYGTPRLLSDYKYDVN----DDGAPG…
460	GC_00000009	core	LH_921	1353	27	48	3	0	0.883133	0.715608	0.790593		Aamy_C		ko00000, ko00001, ko01000	1690.BPSG_0440	unknown		ko:K01176		ko00500, ko01100, ko04973, map00500, map01100, map04973		3.2.1.1				Bifidobacteriales				amy				G	MAQNNWW--LKRPLAM-----LTCT--TLAVSMVSACGSADTGSTQLPKKTDVEFIAFQQPWNSIAKECTEVYGPAGIAYVEISPPQESITGTQWWTSYQPVSYRLDSKLGIQAELENMIKQCNAAGVDIIADVVLNQTTGAG-QNQTLEGVAGTPYNPGTGDYPGFTGGNGQYEHGVSAGDFHNYENGASISGYSDQQEVQEGRLSGMWDFDTSSEKVLDIQSDYLAELYRIGVRGFRIDAAKHINAQDLAKLKAAMAKKVNVEESKIYWLQEAIGNAAEAKGIQPKNYFDTGSVTQFAYPAAMKSNFNGSLSNLADLAERLGDENRNPFAIPGDLANVFVTNWDTERNGQ-ALYYKDGATYVLANAFSLAYGYGTPRLLSDYRFTNT----NEGAPG…
461	GC_00000009	core	LH_921	1350	27	48	3	0	0.883133	0.715608	0.790593		Aamy_C		ko00000, ko00001, ko01000	35760.BCHO_1051	unknown		ko:K01176, ko:K01200		ko00500, ko01100, ko01110, ko04973, map00500, map01100, map01110, map04973		3.2.1.1, 3.2.1.41				Bifidobacteriales				pulA				M	MVNQQFRTAMRRTTGMGVAFAMACSGALLTVPMAANAAPADTGSTALPAATDVQVIAFQQTWKSIAKECTNTYGPQGVKYVEVSPPQESIQGTQWWTSYQPVSYRLDSKLGTEAEFQEMIETCQAAGVGIIADVVLNQTTGSDVAAGEQTGVAGTKYNGSTGDYPGFTGEDGQYPQGVTAADFHDYENGKSISDYTNQQEVQEGRLSSMWDFDTSSDKVQDIQSDYLAKLYKMGVQGFRMDAVKHINNEDMKAIKDQMAQKVGKSADDIYWIQEVIGNANEAAGIQPRNYLETGTVTQFDYKSDLNAKFKGKIAELKDLSTRIGDLSYNPNAIESANANVFVTNWDTARNEG-AITYKDDSMYALANAFMLAYDYGTPRLLSDYKYDVN----DDGAPG…
462	GC_00000009	core	LH_946	1195	27	48	3	0	0.883133	0.715608	0.790593		Aamy_C		ko00000, ko00001, ko01000	1690.BPSG_0440	unknown		ko:K01176		ko00500, ko01100, ko04973, map00500, map01100, map04973		3.2.1.1				Bifidobacteriales				amy				G	MAQNNWW--LKRPLAM-----LTCT--TLAVSMVSACGSADTGSTQLPKKTDVEFIAFQQPWNSIAKECTEVYGPAGIAYVEISPPQESITGTQWWTSYQPVSYRLDSKLGIQAELENMIKQCNAAGVDIIADVVLNQTTGAG-QNQTLEGVAGTPYNPGTGDYPGFTGGNGQYEHGVSAGDFHNYENGASISGYSDQQEVQEGRLSGMWDFDTSSEKVLDIQSDYLAELYRIGVRGFRIDAAKHINAQDLAKLKAAMAKKVNVEESKIYWLQEAIGNAAEAKGIQPKNYFDTGSVTQFAYPAAMKSNFNGSLSNLADLAERLGDENRNPFAIPGDLANVFVTNWDTERNGQ-ALYYKDGATYVLANAFSLAYGYGTPRLLSDYRFTNT----NEGAPG…
463	GC_00000009	core	LH_946	1198	27	48	3	0	0.883133	0.715608	0.790593		Aamy_C		ko00000, ko00001, ko01000	35760.BCHO_1051	unknown		ko:K01176, ko:K01200		ko00500, ko01100, ko01110, ko04973, map00500, map01100, map01110, map04973		3.2.1.1, 3.2.1.41				Bifidobacteriales				pulA				M	MVNQQFRTAMRRTTGMGVAFAMACSGALLTVPMAANAAPADTGSTALPAATDVQVIAFQQTWKSIAKECTNTYGPQGVKYVEVSPPQESIQGTQWWTSYQPVSYRLDSKLGTEAEFQEMIETCQAAGVGIIADVVLNQTTGSDVAAGEQTGVAGTKYNGSTGDYPGFTGEDGQYPQGVTAADFHDYENGKSISDYTNQQEVQEGRLSSMWDFDTSSDKVQDIQSDYLAKLYKMGVQGFRMDAVKHINNEDMKAIKDQMAQKVGKSADDIYWIQEVIGNANEAAGIQPRNYLETGTVTQFDYKSDLNAKFKGKIAELKDLSTRIGDLSYNPNAIESANANVFVTNWDTARNEG-AITYKDDSMYALANAFMLAYDYGTPRLLSDYKYDVN----DDGAPG…
464	GC_00000009	core	LH_949	1196	27	48	3	0	0.883133	0.715608	0.790593		Aamy_C		ko00000, ko00001, ko01000	1690.BPSG_0440	unknown		ko:K01176		ko00500, ko01100, ko04973, map00500, map01100, map04973		3.2.1.1				Bifidobacteriales				amy				G	MAQNNWW--LKRPLAM-----LTCT--TLAVSMVSACGSADTGSTQLPKKTDVEFIAFQQPWNSIAKECTEVYGPAGIAYVEISPPQESITGTQWWTSYQPVSYRLDSKLGIQAELENMIKQCNAAGVDIIADVVLNQTTGAG-QNQTLEGVAGTPYNPGTGDYPGFTGGNGQYEHGVSAGDFHNYENGASISGYSDQQEVQEGRLSGMWDFDTSSEKVLDIQSDYLAELYRIGVRGFRIDAAKHINAQDLAKLKAAMAKKVNVEESKIYWLQEAIGNAAEAKGIQPKNYFDTGSVTQFAYPAAMKSNFNGSLSNLADLAERLGDENRNPFAIPGDLANVFVTNWDTERNGQ-ALYYKDGATYVLANAFSLAYGYGTPRLLSDYRFTNT----NEGAPG…
465	GC_00000009	core	LH_949	1199	27	48	3	0	0.883133	0.715608	0.790593		Aamy_C		ko00000, ko00001, ko01000	35760.BCHO_1051	unknown		ko:K01176, ko:K01200		ko00500, ko01100, ko01110, ko04973, map00500, map01100, map01110, map04973		3.2.1.1, 3.2.1.41				Bifidobacteriales				pulA				M	MVNQQFRTAMRRTTGMGVAFAMACSGALLTVPMAANAAPADTGSTALPAATDVQVIAFQQTWKSIAKECTNTYGPQGVKYVEVSPPQESIQGTQWWTSYQPVSYRLDSKLGTEAEFQEMIETCQAAGVGIIADVVLNQTTGSDVAAGEQTGVAGTKYNGSTGDYPGFTGEDGQYPQGVTAADFHDYENGKSISDYTNQQEVQEGRLSSMWDFDTSSDKVQDIQSDYLAKLYKMGVQGFRMDAVKHINNEDMKAIKDQMAQKVGKSADDIYWIQEVIGNANEAAGIQPRNYLETGTVTQFDYKSDLNAKFKGKIAELKDLSTRIGDLSYNPNAIESANANVFVTNWDTARNEG-AITYKDDSMYALANAFMLAYDYGTPRLLSDYKYDVN----DDGAPG…
466	GC_00000009	core	LH_950	628	27	48	3	0	0.883133	0.715608	0.790593		Aamy_C		ko00000, ko00001, ko01000	35760.BCHO_1051	unknown		ko:K01176, ko:K01200		ko00500, ko01100, ko01110, ko04973, map00500, map01100, map01110, map04973		3.2.1.1, 3.2.1.41				Bifidobacteriales				pulA				M	MVNQQFRTAIRRTTGMSVAFAMACSGALLTVPMAANAAPADTGSTALPAATDVQVIAFQQTWKSIAKECTNTYGPQGVKYVEVSPPQESIQGTEWWTSYQPVSYRLDSKLGTEAEFRDMIETCDAAGVGIIADVVLNQTTGFDVAAGEQTGVAGTKYNGSTGDYPGFTGENGQYPQGVTAADFHDYNNGASVSDYTNQQEVQEGRLSSMWDFDTSSEKVQDIQSDYLAKLYKMGVKGFRMDAVKHINNEDMKAIKDQMAKKVGKSADDIYWIQEVIGNTNEAAGIQPKNYFETGTVTQFDYKSSLASSLYDDIRKLKNLGPDIGDANTNANAIPSNLANVFVANWDTARSDG--LSYHDHALYTLANTFMLAYDYGTPRLLSDYKYPNTKTGHDNGAPG…
467	GC_00000009	core	LH_950	619	27	48	3	0	0.883133	0.715608	0.790593		Aamy_C		ko00000, ko00001, ko01000	35760.BCHO_1048	unknown		ko:K01176		ko00500, ko01100, ko04973, map00500, map01100, map04973		3.2.1.1				Bifidobacteriales				amy				G	--------------------------------MTTTTARASTGTS---------------------------------------------------------------------------------------------TSG----------------------------------------------------------KCRKGRLSGMWDFDTSSGKVQDIQSDYLAKLYTMGVKGSRIDAVKHIKNDDVKAIKDRKAQKVGKDPDGIFWIRKVIGNAAEASGIQPKNYFGTGTVTQFAYASNLNSALRGDVSSLTDLTERLSDTGRNPFAIPSKDANVFVTNWDTARNDGQAITYKDGALYPLANAFMLAYDYGAPRLLSDYRFSDR----DAGAPG…
468	GC_00000009	core	LH_950	620	27	48	3	0	0.883133	0.715608	0.790593		Aamy_C		ko00000, ko00001, ko01000	35760.BCHO_1048	unknown		ko:K01176		ko00500, ko01100, ko04973, map00500, map01100, map04973		3.2.1.1				Bifidobacteriales				amy				G	MRKNH---TLTRAFAA-----LACV--TAVCAALPACGATDTGSTALPERTDVEVIAFQQPWTSVAKECASTYGPEGVAYVEVSPPQETIRA-------------------------------------------------------------------------------------------------------------------------------------------------------------------------------------------------------------------------------------------------------------------------------------------------------------------…
469	GC_00000009	core	LH_951	1194	27	48	3	0	0.883133	0.715608	0.790593		Aamy_C		ko00000, ko00001, ko01000	1690.BPSG_0440	unknown		ko:K01176		ko00500, ko01100, ko04973, map00500, map01100, map04973		3.2.1.1				Bifidobacteriales				amy				G	MAQNNWW--LKRPLAM-----LTCT--TLAVSMVSACGSADTGSTQLPKKTDVEFIAFQQPWNSIAKECTEVYGPAGIAYVEISPPQESITGTQWWTSYQPVSYRLDSKLGIQAELENMIKQCNAAGVDIIADVVLNQTTGAG-QNQTLEGVAGTPYNPGTGDYPGFTGGNGQYEHGVSAGDFHNYENGASISGYSDQQEVQEGRLSGMWDFDTSSEKVLDIQSDYLAELYRIGVRGFRIDAAKHINAQDLAKLKAAMAKKVNVEESKIYWLQEAIGNAAEAKGIQPKNYFDTGSVTQFAYPAAMKSNFNGSLSNLADLAERLGDENRNPFAIPGDLANVFVTNWDTERNGQ-ALYYKDGATYVLANAFSLAYGYGTPRLLSDYRFTNT----NEGAPG…
470	GC_00000009	core	LH_951	1197	27	48	3	0	0.883133	0.715608	0.790593		Aamy_C		ko00000, ko00001, ko01000	35760.BCHO_1051	unknown		ko:K01176, ko:K01200		ko00500, ko01100, ko01110, ko04973, map00500, map01100, map01110, map04973		3.2.1.1, 3.2.1.41				Bifidobacteriales				pulA				M	MVNQQFRTAMRRTTGMGVAFAMACSGALLTVPMAANAAPADTGSTALPAATDVQVIAFQQTWKSIAKECTNTYGPQGVKYVEVSPPQESIQGTQWWTSYQPVSYRLDSKLGTEAEFQEMIETCQAAGVGIIADVVLNQTTGSDVAAGEQTGVAGTKYNGSTGDYPGFTGEDGQYPQGVTAADFHDYENGKSISDYTNQQEVQEGRLSSMWDFDTSSDKVQDIQSDYLAKLYKMGVQGFRMDAVKHINNEDMKAIKDQMAQKVGKSADDIYWIQEVIGNANEAAGIQPRNYLETGTVTQFDYKSDLNAKFKGKIAELKDLSTRIGDLSYNPNAIESANANVFVTNWDTARNEG-AITYKDDSMYALANAFMLAYDYGTPRLLSDYKYDVN----DDGAPG…
471	GC_00000009	core	LH_955	906	27	48	3	0	0.883133	0.715608	0.790593		Aamy_C		ko00000, ko00001, ko01000	35760.BCHO_1051	unknown		ko:K01176, ko:K01200		ko00500, ko01100, ko01110, ko04973, map00500, map01100, map01110, map04973		3.2.1.1, 3.2.1.41				Bifidobacteriales				pulA				M	MVNQQFRTAMRRTTGMGVAFAMACSGALLTVPMAANAAPADTGSTALPAATDVQVIAFQQTWKSIAKECTNTYGPQGVKYVEVSPPQESIQGTQWWTSYQPVSYRLDSKLGTEAEFQEMIETCQAAGVGIIADVVLNQTTGSDVAAGEQTGVAGTKYNGSTGDYPGFTGEDGQYPQGVTAADFHDYENGKSISDYTNQQEVQEGRLSSMWDFDTSSAKVQDIQSDYLAKLYKMGVQGFRMDAVKHINNEDMKAIKDQMAQKVGKSADDIYWIQEVIGNANEAAGIQPRNYFETGTVTQFDYKSDLANRFRSNISQLGTISSRLGDTSTNPNAIPSNLANVFVTNWDTARND--ALSYKDNSAYALANAFMLAYDYGTPRLISDYKYDNK----DDGAPG…
472	GC_00000009	core	LH_956	1193	27	48	3	0	0.883133	0.715608	0.790593		Aamy_C		ko00000, ko00001, ko01000	1690.BPSG_0440	unknown		ko:K01176		ko00500, ko01100, ko04973, map00500, map01100, map04973		3.2.1.1				Bifidobacteriales				amy				G	MAQNNWW--LKRPLAM-----LTCT--TLAVSMVSACGSADTGSTQLPKKTDVEFIAFQQPWNSIAKECTEVYGPAGIAYVEISPPQESITGTQWWTSYQPVSYRLDSKLGIQAELENMIKQCNAAGVDIIADVVLNQTTGAG-QNQTLEGVAGTPYNPGTGDYPGFTGGNGQYEHGVSAGDFHNYENGASISGYSDQQEVQEGRLSGMWDFDTSSEKVLDIQSDYLAELYRIGVRGFRIDAAKHINAQDLAKLKAAMAKKVNVEESKIYWLQEAIGNAAEAKGIQPKNYFDTGSVTQFAYPAAMKSNFNGSLSNLADLAERLGDENRNPFAIPGDLANVFVTNWDTERNGQ-ALYYKDGATYVLANAFSLAYGYGTPRLLSDYRFTNT----NEGAPG…
473	GC_00000009	core	LH_956	1196	27	48	3	0	0.883133	0.715608	0.790593		Aamy_C		ko00000, ko00001, ko01000	35760.BCHO_1051	unknown		ko:K01176, ko:K01200		ko00500, ko01100, ko01110, ko04973, map00500, map01100, map01110, map04973		3.2.1.1, 3.2.1.41				Bifidobacteriales				pulA				M	MVNQQFRTAMRRTTGMGVAFAMACSGALLTVPMAANAAPADTGSTALPAATDVQVIAFQQTWKSIAKECTNTYGPQGVKYVEVSPPQESIQGTQWWTSYQPVSYRLDSKLGTEAEFQEMIETCQAAGVGIIADVVLNQTTGSDVAAGEQTGVAGTKYNGSTGDYPGFTGEDGQYPQGVTAADFHDYENGKSISDYTNQQEVQEGRLSSMWDFDTSSDKVQDIQSDYLAKLYKMGVQGFRMDAVKHINNEDMKAIKDQMAQKVGKSADDIYWIQEVIGNANEAAGIQPRNYLETGTVTQFDYKSDLNAKFKGKIAELKDLSTRIGDLSYNPNAIESANANVFVTNWDTARNEG-AITYKDDSMYALANAFMLAYDYGTPRLLSDYKYDVN----DDGAPG…
474	GC_00000009	core	LH_961	1195	27	48	3	0	0.883133	0.715608	0.790593		Aamy_C		ko00000, ko00001, ko01000	1690.BPSG_0440	unknown		ko:K01176		ko00500, ko01100, ko04973, map00500, map01100, map04973		3.2.1.1				Bifidobacteriales				amy				G	MAQNNWW--LKRPLAM-----LTCT--TLAVSMVSACGSADTGSTQLPKKTDVEFIAFQQPWNSIAKECTEVYGPAGIAYVEISPPQESITGTQWWTSYQPVSYRLDSKLGIQAELENMIKQCNAAGVDIIADVVLNQTTGAG-QNQTLEGVAGTPYNPGTGDYPGFTGGNGQYEHGVSAGDFHNYENGASISGYSDQQEVQEGRLSGMWDFDTSSEKVLDIQSDYLAELYRIGVRGFRIDAAKHINAQDLAKLKAAMAKKVNVEESKIYWLQEAIGNAAEAKGIQPKNYFDTGSVTQFAYPAAMKSNFNGSLSNLADLAERLGDENRNPFAIPGDLANVFVTNWDTERNGQ-ALYYKDGATYVLANAFSLAYGYGTPRLLSDYRFTNT----NEGAPG…
475	GC_00000009	core	LH_961	1198	27	48	3	0	0.883133	0.715608	0.790593		Aamy_C		ko00000, ko00001, ko01000	35760.BCHO_1051	unknown		ko:K01176, ko:K01200		ko00500, ko01100, ko01110, ko04973, map00500, map01100, map01110, map04973		3.2.1.1, 3.2.1.41				Bifidobacteriales				pulA				M	MVNQQFRTAMRRTTGMGVAFAMACSGALLTVPMAANAAPADTGSTALPAATDVQVIAFQQTWKSIAKECTNTYGPQGVKYVEVSPPQESIQGTQWWTSYQPVSYRLDSKLGTEAEFQEMIETCQAAGVGIIADVVLNQTTGSDVAAGEQTGVAGTKYNGSTGDYPGFTGEDGQYPQGVTAADFHDYENGKSISDYTNQQEVQEGRLSSMWDFDTSSDKVQDIQSDYLAKLYKMGVQGFRMDAVKHINNEDMKAIKDQMAQKVGKSADDIYWIQEVIGNANEAAGIQPRNYLETGTVTQFDYKSDLNAKFKGKIAELKDLSTRIGDLSYNPNAIESANANVFVTNWDTARNEG-AITYKDDSMYALANAFMLAYDYGTPRLLSDYKYDVN----DDGAPG…
476	GC_00000009	core	LH_964	906	27	48	3	0	0.883133	0.715608	0.790593		Aamy_C		ko00000, ko00001, ko01000	35760.BCHO_1051	unknown		ko:K01176, ko:K01200		ko00500, ko01100, ko01110, ko04973, map00500, map01100, map01110, map04973		3.2.1.1, 3.2.1.41				Bifidobacteriales				pulA				M	MVNQQFRTAMRRTTGMGVAFAMACSGALLTVPMAANAAPADTGSTALPAATDVQVIAFQQTWKSIAKECTNTYGPQGVKYVEVSPPQESIQGTQWWTSYQPVSYRLDSKLGTEAEFQEMIETCQAAGVGIIADVVLNQTTGSDVAAGEQTGVAGTKYNGSTGDYPGFTGEDGQYPQGVTAADFHDYENGKSISDYTNQQEVQEGRLSSMWDFDTSSAKVQDIQSDYLAKLYKMGVQGFRMDAVKHINNEDMKAIKDQMAQKVGKSADDIYWIQEVIGNANEAAGIQPRNYFETGTVTQFDYKSDLANRFRSNISQLGTISSRLGDTSTNPNAIPSNLANVFVTNWDTARND--ALSYKDNSAYALANAFMLAYDYGTPRLISDYKYDNK----DDGAPG…
477	GC_00000009	core	LH_967	112	27	48	3	0	0.883133	0.715608	0.790593		Aamy_C		ko00000, ko00001, ko01000	35760.BCHO_1051	unknown		ko:K01176, ko:K01200		ko00500, ko01100, ko01110, ko04973, map00500, map01100, map01110, map04973		3.2.1.1, 3.2.1.41				Bifidobacteriales				pulA				M	MVNQQFRTAMRRTTGMGVAFAMACSGALLTVPMAANAAPADTGSTALPAATDVQVIAFQQTWKSIAKECTNTYGPQGVKYVEVSPPQESIQGTQWWTSYQPVSYRLDSKLGTEAEFRDMIETCQAAGVGIIADVVLNQTTGSDVAAGEQTGVAGTKYNGSTGDYPGFTGEDGQYPQGVTAADFHDYENGKSISDYTNQQEVQEGRLSSMWDFDTSSAKVQDIQSDYLAKLYKMGVQGFRMDAVKHINNEDMKAIKDQMAKKVGKNADDIYWIQEVIGNANEAPGIQPRNYLETGTVTQFDYKSDLNAKFKGKIAELKDLSTRIGDLSDNPNAIESANANVFVTNWDTARNDG-AITYKNDSMYALANAFMLAYDYGTPRLLSDYKYDVN----DNGAPG…
478	GC_00000009	core	LH_971	575	27	48	3	0	0.883133	0.715608	0.790593		Aamy_C		ko00000, ko00001, ko01000	35760.BCHO_1051	unknown		ko:K01176, ko:K01200		ko00500, ko01100, ko01110, ko04973, map00500, map01100, map01110, map04973		3.2.1.1, 3.2.1.41				Bifidobacteriales				pulA				M	MVNQQFRTAMRRTTGMGVAFAMACSGALLTVPMAANAAPADTGSTALPAATDVQVIAFQQTWKSIAKECTNTYGPQGVKYVEVSPPQESIQGTQWWTSYQPVSYRLDSKLGTEAEFRDMIETCQAAGVGIIADVVLNQTTGSDVAAGEQTGVAGTKYNGSTGDYPGFTGEDGQYPQGVTAADFHDYENGKSISDYTNQQEVQEGRLSSMWDFDTSSAKVQDIQSDYLAKLYKMGVQGFRMDAVKHINNEDMKAIKDQMAKKVGKNADDIYWIQEVIGNANEAPGIQPRNYLETGTVTQFDYKSDLNAKFKGKIAELKDLSTRIGDLSDNPNAIESANANVFVTNWDTARNDG-AITYKNDSMYALANAFMLAYDYGTPRLLSDYKYDVN----DNGAPG…
479	GC_00000009	core	LH_973	405	27	48	3	0	0.883133	0.715608	0.790593		Aamy_C		ko00000, ko00001, ko01000	35760.BCHO_1051	unknown		ko:K01176, ko:K01200		ko00500, ko01100, ko01110, ko04973, map00500, map01100, map01110, map04973		3.2.1.1, 3.2.1.41				Bifidobacteriales				pulA				M	MVNQQFRTAMRRTTGMGVAFAMACSGALLTVPMAANAAPADTGSTALPAATDVQVIAFQQTWKSIAKECTNTYGPQGVKYVEVSPPQESIQGTQWWTSYQPVSYRLDSKLGTEAEFRDMIETCQAAGVGIIADVVLNQTTGSDVAAGEQTGVAGTKYNGSTGDYPGFTGEDGQYPQGVTAADFHDYENGKSISDYTNQQEVQEGRLSSMWDFDTSSAKVQDIQSDYLAKLYKMGVQGFRMDAVKHINNEDMKAIKDQMAKKVGKNADDIYWIQEVIGNANEAPGIQPRNYLETGTVTQFDYKSDLNAKFKGKIAELKDLSTRIGDLSDNPNAIESANANVFVTNWDTARNDG-AITYKNDSMYALANAFMLAYDYGTPRLLSDYKYDVN----DNGAPG…
480	GC_00000009	core	LH_976	1647	27	48	3	0	0.883133	0.715608	0.790593		Aamy_C		ko00000, ko00001, ko01000	35760.BCHO_1051	unknown		ko:K01176, ko:K01200		ko00500, ko01100, ko01110, ko04973, map00500, map01100, map01110, map04973		3.2.1.1, 3.2.1.41				Bifidobacteriales				pulA				M	MVNQQFRTAMRRTTGMGVAFAMACSGALLTVPMAANAAPADTGSTALPAATDVQVIAFQQTWKSIAKECTNTYGPQGVKYVEVSPPQESIQGTQWWTSYQPVSYRLDSKLGTEAEFRDMIETCQAAGVGIIADVVLNQTTGSDVAAGEQTGVAGTKYNGSTGDYPGFTGEDGQYPQGVTAADFHDYENGKSISDYTNQQEVQEGRLSSMWDFDTSSAKVQDIQSDYLAKLYKMGVQGFRMDAVKHINNEDMKAIKDQMAKKVGKNADDIYWIQEVIGNANEAPGIQPRNYLETGTVTQFDYKSDLNAKFKGKIAELKDLSTRIGDLSDNPNAIESANANVFVTNWDTARNDG-AITYKNDSMYALANAFMLAYDYGTPRLLSDYKYDVN----DNGAPG…
481	GC_00000009	core	LH_977	963	27	48	3	0	0.883133	0.715608	0.790593		Aamy_C		ko00000, ko00001, ko01000	35760.BCHO_1051	unknown		ko:K01176, ko:K01200		ko00500, ko01100, ko01110, ko04973, map00500, map01100, map01110, map04973		3.2.1.1, 3.2.1.41				Bifidobacteriales				pulA				M	MVNQQFRTAMRRTTGMGVAFAMACSGALLTVPMAANAAPADTGSTALPAATDVQVIAFQQTWKSIAKECTNTYGPQGVKYVEVSPPQESIQGTQWWTSYQPVSYRLDSKLGTEAEFQEMIETCQAAGVGIIADVVLNQTTGSDVAAGEQTGVAGTKYNGSTGDYPGFTGEDGQYPQGVTAADFHDYENGKSISDYTNQQEVQEGRLSSMWDFDTSSAKVQDIQSDYLAKLYKMGVQGFRMDAVKHINNEDMKAIKDQMAKKVGKSADDIYWIQEVIGNANEAAGIQPRNYLETGTVTQFDYKSDLNAKFKGKIAELKDLSTRIGDLSYNPNAIESANANVFVTNWDTARNEG-AITYKDDSMYALANAFMLAYDYGTPRLLSDYKYDVN----DDGAPG…
482	GC_00000009	core	LH_977	955	27	48	3	0	0.883133	0.715608	0.790593		Aamy_C		ko00000, ko00001, ko01000	35760.BCHO_1048	unknown		ko:K01176		ko00500, ko01100, ko04973, map00500, map01100, map04973		3.2.1.1				Bifidobacteriales				amy				G	--------------------------------MTTTTARASTGTS---------------------------------------------------------------------------------------------TSG----------------------------------------------------------KCRKGRLSGMWDFDTSSGKVQDIQSDYLAKLYTMGVKGFRIDAVKHIKNDDVKAVKDRMAQKVGKDPDGIFWIQEVIGNAAEASGIQPKNYFGTGTVTQFAYASNLNSALRGDVSSLTDLVERLGDTGRNPFAIPSKDANMSVTNWDTARNDRQAITYKDGALYPLANAFMLAYDYGTPRLLYDYRFSDR----DAGAPG…
483	GC_00000009	core	LH_977	956	27	48	3	0	0.883133	0.715608	0.790593		Aamy_C		ko00000, ko00001, ko01000	35760.BCHO_1048	unknown		ko:K01176		ko00500, ko01100, ko04973, map00500, map01100, map04973		3.2.1.1				Bifidobacteriales				amy				G	MRKNH---TLTRAFAA-----LACV--TAVCAALPACGATDTGSTALPERTDVEVIAFQQPWTSVAKECASTYGPEGVAYVEVSPPQETIRA-------------------------------------------------------------------------------------------------------------------------------------------------------------------------------------------------------------------------------------------------------------------------------------------------------------------…
484	GC_00000009	core	LH_979	957	27	48	3	0	0.883133	0.715608	0.790593		Aamy_C		ko00000, ko00001, ko01000	35760.BCHO_1051	unknown		ko:K01176, ko:K01200		ko00500, ko01100, ko01110, ko04973, map00500, map01100, map01110, map04973		3.2.1.1, 3.2.1.41				Bifidobacteriales				pulA				M	MVNQQFRTAMRRTTGMGVAFAMACSGALLTVPMAANAAPADTGSTALPAATDVQVIAFQQTWKSIAKECTNTYGPQGVKYVEVSPPQESIQGTQWWTSYQPVSYRLDSKLGTEAEFQEMIETCQAAGVGIIADVVLNQTTGSDVAAGEQTGVAGTKYNGSTGDYPGFTGEDGQYPQGVTAADFHDYENGKSISDYTNQQEVQEGRLSSMWDFDTSSAKVQDIQSDYLAKLYKMGVQGFRMDAVKHINNEDMKAIKDQMAQKVGKSADDIYWIQEVIGNANEAAGIQPRNYLETGTVTQFDYKSDLNAKFKGKIAELKDLSTRIGDLSYNPNAIESANANVFVTNWDTARNEG-AITYKDDSMYALANAFMLAYDYGTPRLLSDYKYDVN----DDGAPG…
485	GC_00000009	core	LH_980	340	27	48	3	0	0.883133	0.715608	0.790593		Aamy_C		ko00000, ko00001, ko01000	35760.BCHO_1051	unknown		ko:K01176, ko:K01200		ko00500, ko01100, ko01110, ko04973, map00500, map01100, map01110, map04973		3.2.1.1, 3.2.1.41				Bifidobacteriales				pulA				M	MVNQQFRTAIRRTTGMSVAFAMACSGALLTVPMAANAAPADTGSMALPAATDVQVIAFQQTWKSIAKECTNTYGPQGVKYVEVSPPQESIQGTEWWTSYQPVSYRLDSKLGTEAEFRDMIETCDAAGVGIIADVVLNQTTGFDVATGEQTGVAGTKYNGLTGDYPGFTGEDGQYPQGVTAADFHDYENGKSISDYTNQQEVQEGRLNSMWDFDTSSAKVQDIQSDYLAKLYKMGVQGFRMDAVKHINNEDMKAIKDQMAKKVGKSADDIYWIQEVIGNANEAPGIQPRNYFETGTVTQFDYKSDLNAKFKGKIADLKDLSTRIGDLSLNPNAIASKDANVFVTNWDTARNDG-AITYKNDSMYALANAFMLAYDYGTPRLISDYKYDNK----DDGAPG…
486	GC_00000009	core	LH_980	331	27	48	3	0	0.883133	0.715608	0.790593		Aamy_C		ko00000, ko00001, ko01000	35760.BCHO_1048	unknown		ko:K01176		ko00500, ko01100, ko04973, map00500, map01100, map04973		3.2.1.1				Bifidobacteriales				amy				G	--------------------------------MTTTTARASTGTS---------------------------------------------------------------------------------------------TSG----------------------------------------------------------KCRKGRLSGMWDFDTSSGKVQDIQSDYLAKLYTMGVKGSRIDAVKHIKNDDVKAIKDRKAQKVGKDPDGIFWIRKVIGNAAEASGIQPKNYFGTGTVTQFAYASNLNSALRGDVSSLTDLTERLSDTGRNPFAIPSKDANVFVTNWDTARNDGQAITYKDGALYPLANAFMLAYDYGAPRLLSDYRFSDR----DAGAPG…
487	GC_00000009	core	LH_980	332	27	48	3	0	0.883133	0.715608	0.790593		Aamy_C		ko00000, ko00001, ko01000	35760.BCHO_1048	unknown		ko:K01176		ko00500, ko01100, ko04973, map00500, map01100, map04973		3.2.1.1				Bifidobacteriales				amy				G	MRKNH---TLTRAFAA-----LACV--TAVCAALPACGATDTGSTALPERTDVEVIAFQQPWTSVAKECASTYGPEGVAYVEVSPPQETIRA-------------------------------------------------------------------------------------------------------------------------------------------------------------------------------------------------------------------------------------------------------------------------------------------------------------------…
488	GC_00000010	core	B_castoris_2020B	1972	27	47	2	0	0.86816	0.989121	0.924702		Part of the ABC transporter complex PstSACB involved in phosphate import		ko00000, ko00001, ko00002, ko02000	35760.BCHO_0976	unknown		ko:K02040		ko02010, ko02020, ko05152, map02010, map02020, map05152						Bifidobacteriales		M00222		pstS				P	MRSNLARRALAALCGIIVVAAGAACGDN-----VDPEHRPSSNAASVSGSFAGAGASSQQTAVEAWIAGYQKTNPDAKISYNPSGSGAGVVTFLTGATVWAGSDKPLDEKQVEESKQVCAGRTAFDVPVYISPLAIVFNLHGISDAGKHINMDAATVARIFNGKITRWNDASLRKQNPDLELPDLPITVVHRSDKSGTTLNFLEYVKAAAPKDWPYELSENWPNDVGQGAKGTSGVISTIDQANGTIGYADFSQAGGMGTVAIKVGDDYTEISAEAASKAIADSTLDESAAGEHRVVLDINHKTSVEGAYPIVLVSYDIACPAYRDENTARFAKSWLGYVTSEKGQDQAMKATGSAPLPDNIAAYVRASVDAMEVK
489	GC_00000010	core	B_castoris_2020B	1063	27	47	2	0	0.86816	0.989121	0.924702		Part of the ABC transporter complex PstSACB involved in phosphate import		ko00000, ko00001, ko00002, ko02000	326426.Bbr_1682	unknown		ko:K02040		ko02010, ko02020, ko05152, map02010, map02020, map05152						Bifidobacteriales		M00222		pstS				P	MSKHTPMRATAVVCAAALLASLAACGDNTASGAATAQADGTAGAAALSGEFAGAGASSQQSAVEAWIEGFRAAAPNATVAYNPSGSGAGVSAFLTGSTVWAGSDKALSDDEVEASKDVCASGTAFDVPVYISPIAVAFNLEGVSDAGKHVNMDAATIADVFAGRITRWNDERIASQNPDLDLPDLAITVVHRSDKSGTTLNFVSYLKAAAPNDWDYELSENWPNEVGQGAKGTSGVVSTIKQANGTIGYADFSQVADLGTVAVKVGDAYTPISAEAGSKVIADSQVDTSVEGDNRIVVTINHTTEAEGAYPIVLVSYDIVCPAYKDPQDAKFAKAWLGYVTSAEGQQAAQAAAGVAPLPESLTGTIAASINQIKVD
490	GC_00000010	core	LH_775	1761	27	47	2	0	0.86816	0.989121	0.924702		Part of the ABC transporter complex PstSACB involved in phosphate import		ko00000, ko00001, ko00002, ko02000	35760.BCHO_0976	unknown		ko:K02040		ko02010, ko02020, ko05152, map02010, map02020, map05152						Bifidobacteriales		M00222		pstS				P	MRSNLARRALAALCGIIVVAAGAACGDN-----VDPEHRPSSNAASVSGSFAGAGASSQQTAVEAWIAGYQKTNPDAKISYNPSGSGAGVVTFLTGATVWAGSDKPLDEKQVEESKQVCAGRTAFDVPVYISPLAIVFNLHGISDAGKHINMDAATVARIFNGKITRWNDASLRKQNPDLELPDLPITVVHRSDKSGTTLNFLEYVKAAAPKDWPYELSENWPNDVGQGAKGTSGVISTIDQANGTIGYADFSQAGGMGTVAIKVGDDYTEISAEAASKAIADSTLDESAAGEHRVVLDINHKTSVKGAYPIVLVSYDIACPAYRDENTARFAKSWLGYVTSEKGQDQAMKATGSAPLPDNIAAYVRASVDAMEVK
491	GC_00000010	core	LH_775	1919	27	47	2	0	0.86816	0.989121	0.924702		Part of the ABC transporter complex PstSACB involved in phosphate import		ko00000, ko00001, ko00002, ko02000	326426.Bbr_1682	unknown		ko:K02040		ko02010, ko02020, ko05152, map02010, map02020, map05152						Bifidobacteriales		M00222		pstS				P	MSKHIPMRATAAVCAAALLASLAACGDNTASGAATAQADGTAGAAALSGEFAGAGASSQQSAVEAWIEGFRAAAPNATVAYNPSGSGAGVSAFLTGSTVWAGSDKALSDDEVEASKDVCASGTAFDVPVYISPIAVAFNLEGVSDAGKHVNMDAATIADVFAGRITRWNDERIASQNPDLDLPDLAITVVHRSDKSGTTLNFVSYLKAAAPNDWDYELSENWPNEVGQGAKGTSGVVSTIKQANGTIGYADFSQVADLGTVAVKVGDAYTPISAEAGSKVIADSQVDTSVEGDNRIVVTINHTTEAEGAYPIVLVSYDIVCPAYKDPQDAKFAKAWLGYVTSAEGQQAAQAAAGVAPLPESLTGTIAASINQIKVD
492	GC_00000010	core	LH_799	1155	27	47	2	0	0.86816	0.989121	0.924702		Part of the ABC transporter complex PstSACB involved in phosphate import		ko00000, ko00001, ko00002, ko02000	35760.BCHO_0976	unknown		ko:K02040		ko02010, ko02020, ko05152, map02010, map02020, map05152						Bifidobacteriales		M00222		pstS				P	MRSNLARRALAALCGIIVVAAGAACGDN-----VDPEHRPSSNAASVSGSFAGAGASSQQTAVEAWIAGYQKTNPDAKISYNPSGSGAGVVTFLTGATVWAGSDKPLDEKQVEESKQVCAGRTAFDVPVYISPLAIVFNLHGISDAGKHINMDAATVARIFNGKITRWNDASLRKQNPDLELPDLPITVVHRSDKSGTTLNFLEYVKAAAPKDWPYELSENWPNDVGQGAKGTSGVISTIDQANGTIGYADFSQAGGMGTVAIKVGDDYTEISAEAASKAIADSTLDESAAGEHRVVLDINHKTSVKGAYPIVLVSYDIACPAYRDENTARFAKSWLGYVTSEKGQDQAMKATGSAPLPDNIAAYVRASVDAMEVK
493	GC_00000010	core	LH_799	1928	27	47	2	0	0.86816	0.989121	0.924702		Part of the ABC transporter complex PstSACB involved in phosphate import		ko00000, ko00001, ko00002, ko02000	326426.Bbr_1682	unknown		ko:K02040		ko02010, ko02020, ko05152, map02010, map02020, map05152						Bifidobacteriales		M00222		pstS				P	MSKHIPMRATAAVCAAALLASLAACGDNTASGAATAQADGTAGAAALSGEFAGAGASSQQSAVEAWIEGFRAAAPNATVAYNPSGSGAGVSAFLTGSTVWAGSDKALSDDEVEASKDVCASGTAFDVPVYISPIAVAFNLEGVSDAGKHVNMDAATIADVFAGRITRWNDERIASQNPDLDLPDLAITVVHRSDKSGTTLNFVSYLKAAAPNDWDYELSENWPNEVGQGAKGTSGVVSTIKQANGTIGYADFSQVADLGTVAVKVGDAYTPISAEAGSKVIADSQVDTSVEGDNRIVVTINHTTEAEGAYPIVLVSYDIVCPAYKDPQDAKFAKAWLGYVTSAEGQQAAQAAAGVAPLPESLTGTIAASINQIKVD
494	GC_00000010	core	LH_805	707	27	47	2	0	0.86816	0.989121	0.924702		Part of the ABC transporter complex PstSACB involved in phosphate import		ko00000, ko00001, ko00002, ko02000	35760.BCHO_0976	unknown		ko:K02040		ko02010, ko02020, ko05152, map02010, map02020, map05152						Bifidobacteriales		M00222		pstS				P	MRSNLARRALAALCGIIVVAAGAACGDN-----VDPEHRPSSNAASVSGSFAGAGASSQQTAVEAWIAGYQKTNPDAKISYNPSGSGAGVVTFLTGATVWAGSDKPLDEKQVEESKQVCAGRTAFDVPVYISPLAIVFNLHGISDAGKHINMDAATVARIFNGKITRWNDASLRKQNPDLELPDLPITVVHRSDKSGTTLNFLEYVKAAAPKDWPYELSENWPNDVGQGAKGTSGVISTIDQANGTIGYADFSQAGGMGTVAIKVGDDYTEISAEAASKAIADSTLDESAAGEHRVVLDINHKTSVEGAYPIVLVSYDIACPAYRDENTARFAKSWLGYVTSEKGQDQAMKATGSAPLPDNIAAYVRASVDAMEVK
495	GC_00000010	core	LH_805	711	27	47	2	0	0.86816	0.989121	0.924702		Part of the ABC transporter complex PstSACB involved in phosphate import		ko00000, ko00001, ko00002, ko02000	326426.Bbr_1682	unknown		ko:K02040		ko02010, ko02020, ko05152, map02010, map02020, map05152						Bifidobacteriales		M00222		pstS				P	MSKHIPMRATAAVCAAALLASLAACGDNTASGAATAQADGTAGAAALSGEFAGAGASSQQSAVEAWIEGFRAAAPNATVAYNPSGSGAGVSAFLTGSTVWAGSDKALSDDEVEASKDVCASGTAFDVPVYISPIAVAFNLEGVSDAGKHVNMDAATIADVFAGRITRWNDERIASQNPDLDLPDLAITVVHRSDKSGTTLNFVSYLKAAAPNDWDYELSENWPNEVGQGAKGTSGVVSTIKQANGTIGYADFSQVADLGTVAVKVGDAYTPISAEAGSKVIADSQVDTSVEGDNRIVVTINHTTEAEGAYPIVLVSYDIVCPAYKDPQDAKFAKAWLGYVTSAEGQQAAQAAAGVAPLPESLTGTIAASIDQIKVD
496	GC_00000010	core	LH_867	234	27	47	2	0	0.86816	0.989121	0.924702		Part of the ABC transporter complex PstSACB involved in phosphate import		ko00000, ko00001, ko00002, ko02000	35760.BCHO_0976	unknown		ko:K02040		ko02010, ko02020, ko05152, map02010, map02020, map05152						Bifidobacteriales		M00222		pstS				P	MRSNLARRALAALCGIIVVAAGAACGDN-----VDPEHRPSSNAASVSGSFAGAGASSQQTAVEAWIAGYQKTNPDAKISYNPSGSGAGVVTFLTGATVWAGSDKPLDEKQVEESKQVCAGRTAFDVPVYISPLAIVFNLHGISDAGKHINMDAATVARIFNGKITRWNDASLRKQNPDLELPDLPITVVHRSDKSGTTLNFLEYVKAAAPKDWPYELSENWPNDVGQGAKGTSGVISTIDQANGTIGYADFSQAGGMGTVAIKVGDDYTEISAEAASKAIADSTLDESAAGEHRVVLDINHKTSVKGAYPIVLVSYDIACPAYRDENTARFAKSWLGYVTSEKGQDQAMKATGSAPLPDNIAAYVRASVDAMEVK
497	GC_00000010	core	LH_867	230	27	47	2	0	0.86816	0.989121	0.924702		Part of the ABC transporter complex PstSACB involved in phosphate import		ko00000, ko00001, ko00002, ko02000	326426.Bbr_1682	unknown		ko:K02040		ko02010, ko02020, ko05152, map02010, map02020, map05152						Bifidobacteriales		M00222		pstS				P	MSKHIPMRATAVVCAAALLASLAACGDNTASGAATAQADGTAGAAALSGEFAGAGASSQQSAVEAWIEGFRAAAPNATVAYNPSGSGAGVSAFLTGSTVWAGSDKALSDDEVEASKDVCASGTAFDVPVYISPIAVAFNLEGVSDAGKHVNMDAATIADVFAGRITRWNDERIASQNPDLDLPDLAITVVHRSDKSGTTLNFVSYLKAAAPNDWDYELSENWPNEVGQGAKGTSGVVSTIKQANGTIGYADFSQVADLGTVAVKVGDAYTPISAEAGSKVIADSQVDTSVEGDNRIVVTINHTTEAEGAYPIVLVSYDIVCPAYKDPQDAKFAKAWLGYVTSAEGQQAAQAAAGVAPLPESLTGTIAASIDQIKVD
498	GC_00000010	core	LH_872	406	27	47	2	0	0.86816	0.989121	0.924702		Part of the ABC transporter complex PstSACB involved in phosphate import		ko00000, ko00001, ko00002, ko02000	35760.BCHO_0976	unknown		ko:K02040		ko02010, ko02020, ko05152, map02010, map02020, map05152						Bifidobacteriales		M00222		pstS				P	MRSNLARRALAALCGIIVVAAGAACGDN-----VDPEHRPSSNAASVSGSFAGAGASSQQTAVEAWIAGYQKTNPDAKISYNPSGSGAGVVTFLTGATVWAGSDKPLDEKQVEESKQVCAGRTAFDVPVYISPLAIVFNLHGISDAGKHINMDAATVARIFNGKITRWNDASLRKQNPDLELPDLPITVVHRSDKSGTTLNFLEYVKAAAPKDWPYELSENWPNDVGQGAKGTSGVISTIDQANGTIGYADFSQAGGMGTVAIKVGDDYTEISAEAASKAIADSTLDESAAGEHRVVLDINHKTSVKGAYPIVLVSYDIACPAYRDENTARFAKSWLGYVTSEKGQDQAMKATGSAPLPDNIAAYVRASVDAMEVK
499	GC_00000010	core	LH_872	410	27	47	2	0	0.86816	0.989121	0.924702		Part of the ABC transporter complex PstSACB involved in phosphate import		ko00000, ko00001, ko00002, ko02000	326426.Bbr_1682	unknown		ko:K02040		ko02010, ko02020, ko05152, map02010, map02020, map05152						Bifidobacteriales		M00222		pstS				P	MSKHIPMRATAVVCAAALLASLAACGDNTASGAATAQADGTAGAAALSGEFAGAGASSQQSAVEAWIEGFRAAAPNATVAYNPSGSGAGVSAFLTGSTVWAGSDKALSDDEVEASKDVCASGTAFDVPVYISPIAVAFNLEGVSDAGKHVNMDAATIADVFAGRITRWNDERIASQNPDLDLPDLAITVVHRSDKSGTTLNFVSYLKAAAPNDWDYELSENWPNEVGQGAKGTSGVVSTIKQANGTIGYADFSQVADLGTVAVKVGDAYTPISAEAGSKVIADSQVDTSVEGDNRIVVTINHTTEAEGAYPIVLVSYDIVCPAYKDPQDAKFAKAWLGYVTSAEGQQAAQAAAGVAPLPESLTGTIAASIDQIKVD
500	GC_00000010	core	LH_874	230	27	47	2	0	0.86816	0.989121	0.924702		Part of the ABC transporter complex PstSACB involved in phosphate import		ko00000, ko00001, ko00002, ko02000	35760.BCHO_0976	unknown		ko:K02040		ko02010, ko02020, ko05152, map02010, map02020, map05152						Bifidobacteriales		M00222		pstS				P	MRSNLARRALAALCGIIVVAAGAACGDN-----VDPEHRPSSNAASVSGSFAGAGASSQQTAVEAWIAGYQKTNPDAKISYNPSGSGAGVVTFLTGATVWAGSDKPLDEKQVEESKQVCAGRTAFDVPVYISPLAIVFNLHGISDAGKHINMDAATVARIFNGKITRWNDASLRKQNPDLELPDLPITVVHRSDKSGTTLNFLEYVKAAAPKDWPYELSENWPNDVGQGAKGTSGVISTIDQANGTIGYADFSQAGGMGTVAIKVGDDYTEISAEAASKAIADSTLDESAAGEHRVVLDINHKTSVKGAYPIVLVSYDIACPAYRDENTARFAKSWLGYVTSEKGQDQAMKATGSAPLPDNIAAYVRASVDAMEVK
501	GC_00000010	core	LH_876	234	27	47	2	0	0.86816	0.989121	0.924702		Part of the ABC transporter complex PstSACB involved in phosphate import		ko00000, ko00001, ko00002, ko02000	35760.BCHO_0976	unknown		ko:K02040		ko02010, ko02020, ko05152, map02010, map02020, map05152						Bifidobacteriales		M00222		pstS				P	MRSNLARRALAALCGIIVVAAGAACGDN-----VDPEHRPSSNAASVSGSFAGAGASSQQTAVEAWIAGYQKTNPDAKISYNPSGSGAGVVTFLTGATVWAGSDKPLDEKQVEESKQVCAGRTAFDVPVYISPLAIVFNLHGISDAGKHINMDAATVARIFNGKITRWNDASLRKQNPDLELPDLPITVVHRSDKSGTTLNFLEYVKAAAPKDWPYELSENWPNDVGQGAKGTSGVISTIDQANGTIGYADFSQAGGMGTVAIKVGDDYTEISAEAASKAIADSTLDESAAGEHRVVLDINHKTSVKGAYPIVLVSYDIACPAYRDENTARFAKSWLGYVTSEKGQDQAMKATGSAPLPDNIAAYVRASVDAMEVK
502	GC_00000010	core	LH_876	230	27	47	2	0	0.86816	0.989121	0.924702		Part of the ABC transporter complex PstSACB involved in phosphate import		ko00000, ko00001, ko00002, ko02000	326426.Bbr_1682	unknown		ko:K02040		ko02010, ko02020, ko05152, map02010, map02020, map05152						Bifidobacteriales		M00222		pstS				P	MSKHIPMRATAVVCAAALLASLAACGDNTASGAATAQADGTAGAAALSGEFAGAGASSQQSAVEAWIEGFRAAAPNATVAYNPSGSGAGVSAFLTGSTVWAGSDKALSDDEVEASKDVCASGTAFDVPVYISPIAVAFNLEGVSDAGKHVNMDAATIADVFAGRITRWNDERIASQNPDLDLPDLAITVVHRSDKSGTTLNFVSYLKAAAPNDWDYELSENWPNEVGQGAKGTSGVVSTIKQANGTIGYADFSQVADLGTVAVKVGDAYTPISAEAGSKVIADSQVDTSVEGDNRIVVTINHTTEAEGAYPIVLVSYDIVCPAYKDPQDAKFAKAWLGYVTSAEGQQAAQAAAGVAPLPESLTGTIAASIDQIKVD
503	GC_00000010	core	LH_911	3	27	47	2	0	0.86816	0.989121	0.924702		Part of the ABC transporter complex PstSACB involved in phosphate import		ko00000, ko00001, ko00002, ko02000	35760.BCHO_0976	unknown		ko:K02040		ko02010, ko02020, ko05152, map02010, map02020, map05152						Bifidobacteriales		M00222		pstS				P	MRSNLARRALAALCGIIVVAAGAACGDN-----VDPEHRPSSNAASVSGSFAGAGASSQQTAVEAWIAGYQKTNPDAKISYNPSGSGAGVVTFLTGATVWAGSDKPLDEKQVEESKQVCAGRTAFDVPVYISPLAIVFNLHGISDAGKHINMDAATVARIFNGKITRWNDASLRKQNPDLELPDLPITVVHRSDKSGTTLNFLEYVKAAAPKDWPYELSENWPNDVGQGAKGTSGVISTIDQANGTIGYADFSQAGGMGTVAIKVGDDYTEISAEAASKAIADSTLDESAAGEHRVVLDINHKTSVKGAYPIVLVSYDIACPAYRDENTARFAKSWLGYVTSEKGQDQAMKATGSAPLPDNIAAYVRASVDAMEVK
504	GC_00000010	core	LH_911	1833	27	47	2	0	0.86816	0.989121	0.924702		Part of the ABC transporter complex PstSACB involved in phosphate import		ko00000, ko00001, ko00002, ko02000	326426.Bbr_1682	unknown		ko:K02040		ko02010, ko02020, ko05152, map02010, map02020, map05152						Bifidobacteriales		M00222		pstS				P	MSKHIPMRATAVVCAAALLASLAACGDNTASGAATAQADGTAGAAALSGEFAGAGASSQQSAVEAWIEGFRAAAPNATVAYNPSGSGAGVSAFLTGSTVWAGSDKALSDDEVEASKDVCASGTAFDVPVYISPIAVAFNLEGVSDAGKHVNMDAATIADVFAGRITRWNDERIASQNPDLDLPDLAITVVHRSDKSGTTLNFVSYLKAAAPNDWDYELSENWPNEVGQGAKGTSGVVSTIKQANGTIGYADFSQVADLGTVAVKVGDAYTPISAEAGSKVIADSQVDTSVEGDNRIVVTINHTTEAEGAYPIVLVSYDIVCPAYKDPQDAKFAKAWLGYVTSAEGQQAAQAAAGVAPLPESLTGTIAASIDQIKVD
505	GC_00000010	core	LH_912	289	27	47	2	0	0.86816	0.989121	0.924702		Part of the ABC transporter complex PstSACB involved in phosphate import		ko00000, ko00001, ko00002, ko02000	35760.BCHO_0976	unknown		ko:K02040		ko02010, ko02020, ko05152, map02010, map02020, map05152						Bifidobacteriales		M00222		pstS				P	MRSNLARRALAALCGIIVVAAGAACGDN-----VDPEHRPSSNAASVSGSFAGAGASSQQTAVEAWIAGYQKTNPDAKISYNPSGSGAGVVTFLTGATVWAGSDKPLDEKQVEESKQVCAGRTAFDVPVYISPLAIVFNLHGISDAGKHINMDAATVARIFNGKITRWNDASLRKQNPDLELPDLPITVVHRSDKSGTTLNFLEYVKAAAPKDWPYELSENWPNDVGQGAKGTSGVISTIDQANGTIGYADFSQAGGMGTVAIKVGDDYTEISAEAASKAIADSTLDESAAGEHRVVLDINHKTSVKGAYPIVLVSYDIACPAYRDENTARFAKSWLGYVTSEKGQDQAMKATGSAPLPDNIAAYVRASVDAMEVK
506	GC_00000010	core	LH_912	293	27	47	2	0	0.86816	0.989121	0.924702		Part of the ABC transporter complex PstSACB involved in phosphate import		ko00000, ko00001, ko00002, ko02000	326426.Bbr_1682	unknown		ko:K02040		ko02010, ko02020, ko05152, map02010, map02020, map05152						Bifidobacteriales		M00222		pstS				P	MSKHIPMRATAVVCAAALLASLAACGDNTASGAATAQADGTAGAAALSGEFAGAGASSQQSAVEAWIEGFRAAAPNATVAYNPSGSGAGVSAFLTGSTVWAGSDKALSDDEVEASKDVCASGTAFDVPVYISPIAVAFNLEGVSDAGKHVNMDAATIADVFAGRITRWNDERIASQNPDLDLPDLAITVVHRSDKSGTTLNFVSYLKAAAPNDWDYELSENWPNEVGQGAKGTSGVVSTIKQANGTIGYADFSQVADLGTVAVKVGDAYTPISAEAGSKVIADSQVDTSVEGDNRIVVTINHTTEAEGAYPIVLVSYDIVCPAYKDPQDAKFAKAWLGYVTSAEGQQAAQAAAGVAPLPESLTGTIAASIDQIKVD
507	GC_00000010	core	LH_917	408	27	47	2	0	0.86816	0.989121	0.924702		Part of the ABC transporter complex PstSACB involved in phosphate import		ko00000, ko00001, ko00002, ko02000	35760.BCHO_0976	unknown		ko:K02040		ko02010, ko02020, ko05152, map02010, map02020, map05152						Bifidobacteriales		M00222		pstS				P	MRSNLARRALAALCGIIVVAAGAACGDN-----VDPEHRPSSNAASVSGSFAGAGASSQQTAVEAWIAGYQKTNPDAKISYNPSGSGAGVVTFLTGATVWAGSDKPLDEKQVEESKQVCAGRTAFDVPVYISPLAIVFNLHGISDAGKHINMDAATVARIFNGKITRWNDASLRKQNPDLELPDLPITVVHRSDKSGTTLNFLEYVKAAAPKDWPYELSENWPNDVGQGAKGTSGVISTIDQANGTIGYADFSQAGGMGTVAIKVGDDYTEISAEAASKAIADSTLDESAAGEHRVVLDINHKTSVKGAYPIVLVSYDIACPAYRDENTARFAKSWLGYVTSEKGQDQAMKATGSAPLPDNIAAYVRASVDAMEVK
508	GC_00000010	core	LH_917	412	27	47	2	0	0.86816	0.989121	0.924702		Part of the ABC transporter complex PstSACB involved in phosphate import		ko00000, ko00001, ko00002, ko02000	326426.Bbr_1682	unknown		ko:K02040		ko02010, ko02020, ko05152, map02010, map02020, map05152						Bifidobacteriales		M00222		pstS				P	MSKHIPMRATAVVCAAALLASLAACGDNTASGAATAQADGTAGAAALSGEFAGAGASSQQSAVEAWIEGFRAAAPNATVAYNPSGSGAGVSAFLTGSTVWAGSDKALSDDEVEASKDVCASGTAFDVPVYISPIAVAFNLEGVSDAGKHVNMDAATIADVFAGRITRWNDERIASQNPDLDLPDLAITVVHRSDKSGTTLNFVSYLKAAAPNDWDYELSENWPNEVGQGAKGTSGVVSTIKQANGTIGYADFSQVADLGTVAVKVGDAYTPISAEAGSKVIADSQVDTSVEGDNRIVVTINHTTEAEGAYPIVLVSYDIVCPAYKDPQDAKFAKAWLGYVTSAEGQQAAQAAAGVAPLPESLTGTIAASIDQIKVD
509	GC_00000010	core	LH_921	409	27	47	2	0	0.86816	0.989121	0.924702		Part of the ABC transporter complex PstSACB involved in phosphate import		ko00000, ko00001, ko00002, ko02000	35760.BCHO_0976	unknown		ko:K02040		ko02010, ko02020, ko05152, map02010, map02020, map05152						Bifidobacteriales		M00222		pstS				P	MRSNLARRALAALCGIIVVAAGAACGDN-----VDPEHRPSSNAASVSGSFAGAGASSQQTAVEAWIAGYQKTNPDAKISYNPSGSGAGVVTFLTGATVWAGSDKPLDEKQVEESKQVCAGRTAFDVPVYISPLAIVFNLHGISDAGKHINMDAATVARIFNGKITRWNDASLRKQNPDLELPDLPITVVHRSDKSGTTLNFLEYVKAAAPKDWPYELSENWPNDVGQGAKGTSGVISTIDQANGTIGYADFSQAGGMGTVAIKVGDDYTEISAEAASKAIADSTLDESAAGEHRVVLDINHKTSVKGAYPIVLVSYDIACPAYRDENTARFAKSWLGYVTSEKGQDQAMKATGSAPLPDNIAAYVRASVDAMEVK
510	GC_00000010	core	LH_921	413	27	47	2	0	0.86816	0.989121	0.924702		Part of the ABC transporter complex PstSACB involved in phosphate import		ko00000, ko00001, ko00002, ko02000	326426.Bbr_1682	unknown		ko:K02040		ko02010, ko02020, ko05152, map02010, map02020, map05152						Bifidobacteriales		M00222		pstS				P	MSKHIPMRATAVVCAAALLASLAACGDNTASGAATAQADGTAGAAALSGEFAGAGASSQQSAVEAWIEGFRAAAPNATVAYNPSGSGAGVSAFLTGSTVWAGSDKALSDDEVEASKDVCASGTAFDVPVYISPIAVAFNLEGVSDAGKHVNMDAATIADVFAGRITRWNDERIASQNPDLDLPDLAITVVHRSDKSGTTLNFVSYLKAAAPNDWDYELSENWPNEVGQGAKGTSGVVSTIKQANGTIGYADFSQVADLGTVAVKVGDAYTPISAEAGSKVIADSQVDTSVEGDNRIVVTINHTTEAEGAYPIVLVSYDIVCPAYKDPQDAKFAKAWLGYVTSAEGQQAAQAAAGVAPLPESLTGTIAASIDQIKVD
511	GC_00000010	core	LH_946	234	27	47	2	0	0.86816	0.989121	0.924702		Part of the ABC transporter complex PstSACB involved in phosphate import		ko00000, ko00001, ko00002, ko02000	35760.BCHO_0976	unknown		ko:K02040		ko02010, ko02020, ko05152, map02010, map02020, map05152						Bifidobacteriales		M00222		pstS				P	MRSNLARRALAALCGIIVVAAGAACGDN-----VDPEHRPSSNAASVSGSFAGAGASSQQTAVEAWIAGYQKTNPDAKISYNPSGSGAGVVTFLTGATVWAGSDKPLDEKQVEESKQVCAGRTAFDVPVYISPLAIVFNLHGISDAGKHINMDAATVARIFNGKITRWNDASLRKQNPDLELPDLPITVVHRSDKSGTTLNFLEYVKAAAPKDWPYELSENWPNDVGQGAKGTSGVISTIDQANGTIGYADFSQAGGMGTVAIKVGDDYTEISAEAASKAIADSTLDESAAGEHRVVLDINHKTSVKGAYPIVLVSYDIACPAYRDENTARFAKSWLGYVTSEKGQDQAMKATGSAPLPDNIAAYVRASVDAMEVK
512	GC_00000010	core	LH_946	230	27	47	2	0	0.86816	0.989121	0.924702		Part of the ABC transporter complex PstSACB involved in phosphate import		ko00000, ko00001, ko00002, ko02000	326426.Bbr_1682	unknown		ko:K02040		ko02010, ko02020, ko05152, map02010, map02020, map05152						Bifidobacteriales		M00222		pstS				P	MSKHIPMRATAVVCAAALLASLAACGDNTASGAATAQADGTAGAAALSGEFAGAGASSQQSAVEAWIEGFRAAAPNATVAYNPSGSGAGVSAFLTGSTVWAGSDKALSDDEVEASKDVCASGTAFDVPVYISPIAVAFNLEGVSDAGKHVNMDAATIADVFAGRITRWNDERIASQNPDLDLPDLAITVVHRSDKSGTTLNFVSYLKAAAPNDWDYELSENWPNEVGQGAKGTSGVVSTIKQANGTIGYADFSQVADLGTVAVKVGDAYTPISAEAGSKVIADSQVDTSVEGDNRIVVTINHTTEAEGAYPIVLVSYDIVCPAYKDPQDAKFAKAWLGYVTSAEGQQAAQAAAGVAPLPESLTGTIAASIDQIKVD
513	GC_00000010	core	LH_949	408	27	47	2	0	0.86816	0.989121	0.924702		Part of the ABC transporter complex PstSACB involved in phosphate import		ko00000, ko00001, ko00002, ko02000	35760.BCHO_0976	unknown		ko:K02040		ko02010, ko02020, ko05152, map02010, map02020, map05152						Bifidobacteriales		M00222		pstS				P	MRSNLARRALAALCGIIVVAAGAACGDN-----VDPEHRPSSNAASVSGSFAGAGASSQQTAVEAWIAGYQKTNPDAKISYNPSGSGAGVVTFLTGATVWAGSDKPLDEKQVEESKQVCAGRTAFDVPVYISPLAIVFNLHGISDAGKHINMDAATVARIFNGKITRWNDASLRKQNPDLELPDLPITVVHRSDKSGTTLNFLEYVKAAAPKDWPYELSENWPNDVGQGAKGTSGVISTIDQANGTIGYADFSQAGGMGTVAIKVGDDYTEISAEAASKAIADSTLDESAAGEHRVVLDINHKTSVKGAYPIVLVSYDIACPAYRDENTARFAKSWLGYVTSEKGQDQAMKATGSAPLPDNIAAYVRASVDAMEVK
514	GC_00000010	core	LH_949	412	27	47	2	0	0.86816	0.989121	0.924702		Part of the ABC transporter complex PstSACB involved in phosphate import		ko00000, ko00001, ko00002, ko02000	326426.Bbr_1682	unknown		ko:K02040		ko02010, ko02020, ko05152, map02010, map02020, map05152						Bifidobacteriales		M00222		pstS				P	MSKHIPMRATAVVCAAALLASLAACGDNTASGAATAQADGTAGAAALSGEFAGAGASSQQSAVEAWIEGFRAAAPNATVAYNPSGSGAGVSAFLTGSTVWAGSDKALSDDEVEASKDVCASGTAFDVPVYISPIAVAFNLEGVSDAGKHVNMDAATIADVFAGRITRWNDERIASQNPDLDLPDLAITVVHRSDKSGTTLNFVSYLKAAAPNDWDYELSENWPNEVGQGAKGTSGVVSTIKQANGTIGYADFSQVADLGTVAVKVGDAYTPISAEAGSKVIADSQVDTSVEGDNRIVVTINHTTEAEGAYPIVLVSYDIVCPAYKDPQDAKFAKAWLGYVTSAEGQQAAQAAAGVAPLPESLTGTIAASIDQIKVD
515	GC_00000010	core	LH_950	1194	27	47	2	0	0.86816	0.989121	0.924702		Part of the ABC transporter complex PstSACB involved in phosphate import		ko00000, ko00001, ko00002, ko02000	35760.BCHO_0976	unknown		ko:K02040		ko02010, ko02020, ko05152, map02010, map02020, map05152						Bifidobacteriales		M00222		pstS				P	MRSNLARRALAALCGIIVVAAGAACGDN-----VDPEHRPASNAASVSGSFAGAGASSQQTAVEAWIAGYQKTNPDAKISYNPSGSGAGVVTFLTGATVWAGSDKPLDEKQVEESKQVCAGRTAFDVPVYISPLAIVFNLHGISDAGKHINMDAATVARIFNGKITRWNDASLRKQNPDLELPDLPITVVHRSDKSGTTLNFLEYVKAAAPKDWPYELSENWPNDVGQGAKGTSGVISTIDQANGTIGYADFSQAGGMGTVAIKVGDDYTEISAEAASKAIADSTLDESAAGEHRVVLDINHKTSVEGAYPIVLVSYDIACPAYRDENTARFAKSWLGYVTSEKGQDQAMKATGSAPLPDNIAAYVRASVDAMEVK
516	GC_00000010	core	LH_951	407	27	47	2	0	0.86816	0.989121	0.924702		Part of the ABC transporter complex PstSACB involved in phosphate import		ko00000, ko00001, ko00002, ko02000	35760.BCHO_0976	unknown		ko:K02040		ko02010, ko02020, ko05152, map02010, map02020, map05152						Bifidobacteriales		M00222		pstS				P	MRSNLARRALAALCGIIVVAAGAACGDN-----VDPEHRPSSNAASVSGSFAGAGASSQQTAVEAWIAGYQKTNPDAKISYNPSGSGAGVVTFLTGATVWAGSDKPLDEKQVEESKQVCAGRTAFDVPVYISPLAIVFNLHGISDAGKHINMDAATVARIFNGKITRWNDASLRKQNPDLELPDLPITVVHRSDKSGTTLNFLEYVKAAAPKDWPYELSENWPNDVGQGAKGTSGVISTIDQANGTIGYADFSQAGGMGTVAIKVGDDYTEISAEAASKAIADSTLDESAAGEHRVVLDINHKTSVKGAYPIVLVSYDIACPAYRDENTARFAKSWLGYVTSEKGQDQAMKATGSAPLPDNIAAYVRASVDAMEVK
517	GC_00000010	core	LH_951	411	27	47	2	0	0.86816	0.989121	0.924702		Part of the ABC transporter complex PstSACB involved in phosphate import		ko00000, ko00001, ko00002, ko02000	326426.Bbr_1682	unknown		ko:K02040		ko02010, ko02020, ko05152, map02010, map02020, map05152						Bifidobacteriales		M00222		pstS				P	MSKHIPMRATAVVCAAALLASLAACGDNTASGAATAQADGTAGAAALSGEFAGAGASSQQSAVEAWIEGFRAAAPNATVAYNPSGSGAGVSAFLTGSTVWAGSDKALSDDEVEASKDVCASGTAFDVPVYISPIAVAFNLEGVSDAGKHVNMDAATIADVFAGRITRWNDERIASQNPDLDLPDLAITVVHRSDKSGTTLNFVSYLKAAAPNDWDYELSENWPNEVGQGAKGTSGVVSTIKQANGTIGYADFSQVADLGTVAVKVGDAYTPISAEAGSKVIADSQVDTSVEGDNRIVVTINHTTEAEGAYPIVLVSYDIVCPAYKDPQDAKFAKAWLGYVTSAEGQQAAQAAAGVAPLPESLTGTIAASIDQIKVD
518	GC_00000010	core	LH_955	417	27	47	2	0	0.86816	0.989121	0.924702		Part of the ABC transporter complex PstSACB involved in phosphate import		ko00000, ko00001, ko00002, ko02000	35760.BCHO_0976	unknown		ko:K02040		ko02010, ko02020, ko05152, map02010, map02020, map05152						Bifidobacteriales		M00222		pstS				P	MRSNLARRALAALCGIIVVAAGAACGDN-----VDPEHRPSSNAASVSGSFAGAGASSQQTAVEAWIAGYQKTNPDAKISYNPSGSGAGVVTFLTGATVWAGSDKPLDEKQVEESKQVCAGRTAFDVPVYISPLAIVFNLHGISDAGKHINMDAATVARIFNGKITRWNDASLRKQNPDLELPDLPITVVHRSDKSGTTLNFLEYVKAAAPKDWPYELSENWPNDVGQGAKGTSGVISTIDQANGTIGYADFSQAGGMGTVAIKVGDDYTEISAEAASKAIADSTLDESAAGEHRVVLDINHKTSVEGAYPIVLVSYDIACPAYRDENTARFAKSWLGYVTSEKGQDQAMKATGSAPLPDNIAAYVRASVDAMEVK
519	GC_00000010	core	LH_955	421	27	47	2	0	0.86816	0.989121	0.924702		Part of the ABC transporter complex PstSACB involved in phosphate import		ko00000, ko00001, ko00002, ko02000	326426.Bbr_1682	unknown		ko:K02040		ko02010, ko02020, ko05152, map02010, map02020, map05152						Bifidobacteriales		M00222		pstS				P	MSKHIPMRATAAVCAAALLASLAACGDNTASGAATAQADGTAGAAALSGEFAGAGASSQQSAVEAWIEGFRAAAPNATVAYNPSGSGAGVSAFLTGSTVWAGSDKALSDDEVEASKDVCASGTAFDVPVYISPIAVAFNLEGVSDAGKHVNMDAATIADVFAGRITRWNDERIASQNPDLDLPDLAITVVHRSDKSGTTLNFVSYLKAAAPNDWDYELSENWPNEVGQGAKGTSGVVSTIKQANGTIGYADFSQVADLGTVAVKVGDAYTPISAEAGSKVIADSQVDTSVEGDNRIVVTINHTTEAEGAYPIVLVSYDIVCPAYKDPQDAKFAKAWLGYVTSAEGQQAAQAAAGVAPLPESLTGTIAASIDQIKVD
520	GC_00000010	core	LH_956	234	27	47	2	0	0.86816	0.989121	0.924702		Part of the ABC transporter complex PstSACB involved in phosphate import		ko00000, ko00001, ko00002, ko02000	35760.BCHO_0976	unknown		ko:K02040		ko02010, ko02020, ko05152, map02010, map02020, map05152						Bifidobacteriales		M00222		pstS				P	MRSNLARRALAALCGIIVVAAGAACGDN-----VDPEHRPSSNAASVSGSFAGAGASSQQTAVEAWIAGYQKTNPDAKISYNPSGSGAGVVTFLTGATVWAGSDKPLDEKQVEESKQVCAGRTAFDVPVYISPLAIVFNLHGISDAGKHINMDAATVARIFNGKITRWNDASLRKQNPDLELPDLPITVVHRSDKSGTTLNFLEYVKAAAPKDWPYELSENWPNDVGQGAKGTSGVISTIDQANGTIGYADFSQAGGMGTVAIKVGDDYTEISAEAASKAIADSTLDESAAGEHRVVLDINHKTSVKGAYPIVLVSYDIACPAYRDENTARFAKSWLGYVTSEKGQDQAMKATGSAPLPDNIAAYVRASVDAMEVK
521	GC_00000010	core	LH_956	230	27	47	2	0	0.86816	0.989121	0.924702		Part of the ABC transporter complex PstSACB involved in phosphate import		ko00000, ko00001, ko00002, ko02000	326426.Bbr_1682	unknown		ko:K02040		ko02010, ko02020, ko05152, map02010, map02020, map05152						Bifidobacteriales		M00222		pstS				P	MSKHIPMRATAVVCAAALLASLAACGDNTASGAATAQADGTAGAAALSGEFAGAGASSQQSAVEAWIEGFRAAAPNATVAYNPSGSGAGVSAFLTGSTVWAGSDKALSDDEVEASKDVCASGTAFDVPVYISPIAVAFNLEGVSDAGKHVNMDAATIADVFAGRITRWNDERIASQNPDLDLPDLAITVVHRSDKSGTTLNFVSYLKAAAPNDWDYELSENWPNEVGQGAKGTSGVVSTIKQANGTIGYADFSQVADLGTVAVKVGDAYTPISAEAGSKVIADSQVDTSVEGDNRIVVTINHTTEAEGAYPIVLVSYDIVCPAYKDPQDAKFAKAWLGYVTSAEGQQAAQAAAGVAPLPESLTGTIAASIDQIKVD
522	GC_00000010	core	LH_961	407	27	47	2	0	0.86816	0.989121	0.924702		Part of the ABC transporter complex PstSACB involved in phosphate import		ko00000, ko00001, ko00002, ko02000	35760.BCHO_0976	unknown		ko:K02040		ko02010, ko02020, ko05152, map02010, map02020, map05152						Bifidobacteriales		M00222		pstS				P	MRSNLARRALAALCGIIVVAAGAACGDN-----VDPEHRPSSNAASVSGSFAGAGASSQQTAVEAWIAGYQKTNPDAKISYNPSGSGAGVVTFLTGATVWAGSDKPLDEKQVEESKQVCAGRTAFDVPVYISPLAIVFNLHGISDAGKHINMDAATVARIFNGKITRWNDASLRKQNPDLELPDLPITVVHRSDKSGTTLNFLEYVKAAAPKDWPYELSENWPNDVGQGAKGTSGVISTIDQANGTIGYADFSQAGGMGTVAIKVGDDYTEISAEAASKAIADSTLDESAAGEHRVVLDINHKTSVKGAYPIVLVSYDIACPAYRDENTARFAKSWLGYVTSEKGQDQAMKATGSAPLPDNIAAYVRASVDAMEVK
523	GC_00000010	core	LH_961	411	27	47	2	0	0.86816	0.989121	0.924702		Part of the ABC transporter complex PstSACB involved in phosphate import		ko00000, ko00001, ko00002, ko02000	326426.Bbr_1682	unknown		ko:K02040		ko02010, ko02020, ko05152, map02010, map02020, map05152						Bifidobacteriales		M00222		pstS				P	MSKHIPMRATAVVCAAALLASLAACGDNTASGAATAQADGTAGAAALSGEFAGAGASSQQSAVEAWIEGFRAAAPNATVAYNPSGSGAGVSAFLTGSTVWAGSDKALSDDEVEASKDVCASGTAFDVPVYISPIAVAFNLEGVSDAGKHVNMDAATIADVFAGRITRWNDERIASQNPDLDLPDLAITVVHRSDKSGTTLNFVSYLKAAAPNDWDYELSENWPNEVGQGAKGTSGVVSTIKQANGTIGYADFSQVADLGTVAVKVGDAYTPISAEAGSKVIADSQVDTSVEGDNRIVVTINHTTEAEGAYPIVLVSYDIVCPAYKDPQDAKFAKAWLGYVTSAEGQQAAQAAAGVAPLPESLTGTIAASIDQIKVD
524	GC_00000010	core	LH_964	417	27	47	2	0	0.86816	0.989121	0.924702		Part of the ABC transporter complex PstSACB involved in phosphate import		ko00000, ko00001, ko00002, ko02000	35760.BCHO_0976	unknown		ko:K02040		ko02010, ko02020, ko05152, map02010, map02020, map05152						Bifidobacteriales		M00222		pstS				P	MRSNLARRALAALCGIIVVAAGAACGDN-----VDPEHRPSSNAASVSGSFAGAGASSQQTAVEAWIAGYQKTNPDAKISYNPSGSGAGVVTFLTGATVWAGSDKPLDEKQVEESKQVCAGRTAFDVPVYISPLAIVFNLHGISDAGKHINMDAATVARIFNGKITRWNDASLRKQNPDLELPDLPITVVHRSDKSGTTLNFLEYVKAAAPKDWPYELSENWPNDVGQGAKGTSGVISTIDQANGTIGYADFSQAGGMGTVAIKVGDDYTEISAEAASKAIADSTLDESAAGEHRVVLDINHKTSVEGAYPIVLVSYDIACPAYRDENTARFAKSWLGYVTSEKGQDQAMKATGSAPLPDNIAAYVRASVDAMEVK
525	GC_00000010	core	LH_964	421	27	47	2	0	0.86816	0.989121	0.924702		Part of the ABC transporter complex PstSACB involved in phosphate import		ko00000, ko00001, ko00002, ko02000	326426.Bbr_1682	unknown		ko:K02040		ko02010, ko02020, ko05152, map02010, map02020, map05152						Bifidobacteriales		M00222		pstS				P	MSKHIPMRATAAVCAAALLASLAACGDNTASGAATAQADGTAGAAALSGEFAGAGASSQQSAVEAWIEGFRAAAPNATVAYNPSGSGAGVSAFLTGSTVWAGSDKALSDDEVEASKDVCASGTAFDVPVYISPIAVAFNLEGVSDAGKHVNMDAATIADVFAGRITRWNDERIASQNPDLDLPDLAITVVHRSDKSGTTLNFVSYLKAAAPNDWDYELSENWPNEVGQGAKGTSGVVSTIKQANGTIGYADFSQVADLGTVAVKVGDAYTPISAEAGSKVIADSQVDTSVEGDNRIVVTINHTTEAEGAYPIVLVSYDIVCPAYKDPQDAKFAKAWLGYVTSAEGQQAAQAAAGVAPLPESLTGTIAASIDQIKVD
526	GC_00000010	core	LH_967	878	27	47	2	0	0.86816	0.989121	0.924702		Part of the ABC transporter complex PstSACB involved in phosphate import		ko00000, ko00001, ko00002, ko02000	35760.BCHO_0976	unknown		ko:K02040		ko02010, ko02020, ko05152, map02010, map02020, map05152						Bifidobacteriales		M00222		pstS				P	MRSNLARRALAALCGIIVVAAGAACGDN-----VDPEHRPASNAASVSGSFAGAGASSQQTAVEAWIAGYQKTNPDAKISYNPSGSGAGVVTFLTGATVWAGSDKPLDEKQVEESKQVCAGRTAFDVPVYISPLAIVFNLHGISDAGRHINMDAATVAKIFNGKITRWNDASLRKQNPDLELPDLPITVVHRSDKSGTTLNFLEYVKAAAPKDWPYELSENWPNDVGQGAKGTSGVISTIDQANGTIGYADFSQAGGMGTVAIKVGDDYTEISAEAASKAVADSALDESAAGEHRVVLDINHKTSVEGAYPIVLVSYDIACPAYRDENTARFAKSWLGYVTSEKGQDQAMKATGSAPLPDNIAAYVRASVDAMEVK
527	GC_00000010	core	LH_971	273	27	47	2	0	0.86816	0.989121	0.924702		Part of the ABC transporter complex PstSACB involved in phosphate import		ko00000, ko00001, ko00002, ko02000	35760.BCHO_0976	unknown		ko:K02040		ko02010, ko02020, ko05152, map02010, map02020, map05152						Bifidobacteriales		M00222		pstS				P	MRSNLARRALAALCGIIVVAAGAACGDN-----VDPEHRPASNAASVSGSFAGAGASSQQTAVEAWIAGYQKTNPDAKISYNPSGSGAGVVTFLTGATVWAGSDKPLDEKQVEESKQVCAGRTAFDVPVYISPLAIVFNLHGISDAGRHINMDAATVAKIFNGKITRWNDASLRKQNPDLELPDLPITVVHRSDKSGTTLNFLEYVKAAAPKDWPYELSENWPNDVGQGAKGTSGVISTIDQANGTIGYADFSQAGGMGTVAIKVGDDYTEISAEAASKAVADSALDESAAGEHRVVLDINHKTSVEGAYPIVLVSYDIACPAYRDENTARFAKSWLGYVTSEKGQDQAMKATGSAPLPDNIAAYVRASVDAMEVK
528	GC_00000010	core	LH_973	139	27	47	2	0	0.86816	0.989121	0.924702		Part of the ABC transporter complex PstSACB involved in phosphate import		ko00000, ko00001, ko00002, ko02000	35760.BCHO_0976	unknown		ko:K02040		ko02010, ko02020, ko05152, map02010, map02020, map05152						Bifidobacteriales		M00222		pstS				P	MRSNLARRALAALCGIIVVAAGAACGDN-----VDPEHRPASNAASVSGSFAGAGASSQQTAVEAWIAGYQKTNPDAKISYNPSGSGAGVVTFLTGATVWAGSDKPLDERQVEESKQVCAGRTAFDVPVYISPLAIVFNLHGISDAGRHINMDAATVAKIFNGKITRWNDASLRKQNPDLELPDLPITVVHRSDKSGTTLNFLEYVKAAAPKDWPYELSENWPNDVGQGAKGTSGVISTIDQANGTIGYADFSQAGGMGTVAIKVGDDYTEISAEAASKAVADSALDESAAGEHRVVLDINHKTSVEGAYPIVLVSYDIACPAYRDENTARFAKSWLGYVTSEKGQDQAMKATGSAPLPDNIAAYVRASVDAMEVK
529	GC_00000010	core	LH_976	1001	27	47	2	0	0.86816	0.989121	0.924702		Part of the ABC transporter complex PstSACB involved in phosphate import		ko00000, ko00001, ko00002, ko02000	35760.BCHO_0976	unknown		ko:K02040		ko02010, ko02020, ko05152, map02010, map02020, map05152						Bifidobacteriales		M00222		pstS				P	MRSNLARRALAALCGIIVVAAGAACGDN-----VDPEHRPASNAASVSGSFAGAGASSQQTAVEAWIAGYQKTNPDAKISYNPSGSGAGVVTFLTGATVWAGSDKPLDEKQVEESKQVCAGRTAFDVPVYISPLAIVFNLHGISDAGRHINMDAATVAKIFNGKITRWNDASLRKQNPDLELPDLPITVVHRSDKSGTTLNFLEYVKAAAPKDWPYELSENWPNDVGQGAKGTSGVISTIDQANGTIGYADFSQAGGMGTVAIKVGDDYTEISAEAASKAVADSALDESAAGEHRVVLDINHKTSVEGAYPIVLVSYDIACPAYRDENTARFAKSWLGYVTSEKGQDQAMKATGSAPLPDNIAAYVRASVDAMEVK
530	GC_00000010	core	LH_977	141	27	47	2	0	0.86816	0.989121	0.924702		Part of the ABC transporter complex PstSACB involved in phosphate import		ko00000, ko00001, ko00002, ko02000	35760.BCHO_0976	unknown		ko:K02040		ko02010, ko02020, ko05152, map02010, map02020, map05152						Bifidobacteriales		M00222		pstS				P	MRSNLARRALAALCGIIVVAAGAACGDN-----VDPEHRPSSNAASVSGSFAGAGASSQQTAVEAWIAGYQKTNPDAKISYNPSGSGAGVVTFLTGATVWAGSDKPLDEKQVEESKQVCAGRTAFDVPVYISPLAIVFNLHGISDAGKHINMDAATVARIFNGKITRWNDASLRKQNPDLELPDLPITVVHRSDKSGTTLNFLEYVKAAAPKDWPYELSENWPNDVGQGAKGTSGVISTIDQANGTIGYADFSQAGGMGTVAIKVGDDYTEISAEAASKAIADSTLDESAAGEHRVVLDINHKTSVKGAYPIVLVSYDIACPAYRDENTARFAKSWLGYVTSEKGQDQAMKATGSAPLPDNIAAYVRASVDAMEVK
531	GC_00000010	core	LH_977	145	27	47	2	0	0.86816	0.989121	0.924702		Part of the ABC transporter complex PstSACB involved in phosphate import		ko00000, ko00001, ko00002, ko02000	326426.Bbr_1682	unknown		ko:K02040		ko02010, ko02020, ko05152, map02010, map02020, map05152						Bifidobacteriales		M00222		pstS				P	MSKHIPMRATAAVCAAALLASLAACGDNTASGAATAQADGTAGAAALSGEFAGAGASSQQSAVEAWIEGFRAAAPNATVAYNPSGSGAGVSAFLTGSTVWAGSDKALSDDEVEASKDVCASGTAFDVPVYISPIAVAFNLEGVSDAGKHVNMDAATIADVFAGRITRWNDERIASQNPDLDLPDLAITVVHRSDKSGTTLNFVSYLKAAAPNDWDYELSENWPNEVGQGAKGTSGVVSTIKQANGTIGYADFSQVADLGTVAVKVGDAYTPISAEAGSKVIADSQVDTSVEGDNRIVVTINHTTEAEGAYPIVLVSYDIVCPAYKDPQDAKFAKAWLGYVTSAEGQQAAQAAAGVAPLPESLTGTIAASIDQIKVD
532	GC_00000010	core	LH_979	1744	27	47	2	0	0.86816	0.989121	0.924702		Part of the ABC transporter complex PstSACB involved in phosphate import		ko00000, ko00001, ko00002, ko02000	35760.BCHO_0976	unknown		ko:K02040		ko02010, ko02020, ko05152, map02010, map02020, map05152						Bifidobacteriales		M00222		pstS				P	MRSNLARRALAALCGIIVVTAGAACGDN-----VDPEHRPSSNAASVSGSFAGAGASSQQTAVEAWIAGYQKTNPDAKISYNPSGSGAGVVTFLTGATVWAGSDKPLDEKQVEESKQVCAGRTAFDVPVYISPLAIVFNLHGISDAGKHINMDAVTVARIFNGKITRWNDASLRKQNPDLELPDLPITVVHRSDKSGTTLNFLEYVKAAAPKDWPYELSENWPNDVGQGAKGTSGVISTIDQANGTIGYADFSQAGGMGTVAIKVGDDYTEISAEAASKAIADSTLDESAAGEHRVVLDINHKTSVKGAYPIVLVSYDIACPAYRDENTARFAKSWLGYVTSEKGQDQAMKATGSAPLPDNIAAYVRASVDAMEVK
533	GC_00000010	core	LH_979	1740	27	47	2	0	0.86816	0.989121	0.924702		Part of the ABC transporter complex PstSACB involved in phosphate import		ko00000, ko00001, ko00002, ko02000	326426.Bbr_1682	unknown		ko:K02040		ko02010, ko02020, ko05152, map02010, map02020, map05152						Bifidobacteriales		M00222		pstS				P	MSKHIPMRATAAVCAAALLASLAACGDNTASGAATAQADGTAGAAALSGEFAGAGASSQQSAVEAWIEGFRAAAPNATVAYNPSGSGAGVSAFLTGSTVWAGSDKALSDDEVEASKDVCASGTAFDVPVYISPIAVAFNLEGVSDAGKHVNMDAATIADVFAGRITRWNDERIASQNPDLDLPDLAITVVHRSDKSGTTLNFVSYLKAAAPNDWDYELSENWPNEVGQGAKGTSGVVSTIKQANGTIGYADFSQVADLGTVAVKVGDAYTPISAEAGSKVIADSQVDTSVEGDNRIVVTINHTTEAEGAYPIVLVSYDIVCPAYKDPQDAKFAKAWLGYVTSAEGQQAAQAAAGVAPLPESLTGTIAASIDQIKVD
534	GC_00000010	core	LH_980	1342	27	47	2	0	0.86816	0.989121	0.924702		Part of the ABC transporter complex PstSACB involved in phosphate import		ko00000, ko00001, ko00002, ko02000	35760.BCHO_0976	unknown		ko:K02040		ko02010, ko02020, ko05152, map02010, map02020, map05152						Bifidobacteriales		M00222		pstS				P	MRSNLARRALAALCGIIVVAAGAACGDN-----VDPEHRPASNAASVSGSFAGAGASSQQTAVEAWIAGYQKTNPDAKISYNPSGSGAGVVTFLTGATVWAGSDKPLDEKQVEESKQVCAGRTAFDVPVYISPLAIVFNLHGISDAGKHINMDAATVARIFNGKITRWNDASLRKQNPDLELPDLPITVVHRSDKSGTTLNFLEYVKAAAPKDWPYELSENWPNDVGQGAKGTSGVISTIDQANGTIGYADFSQAGGMGTVAIKVGDDYTEISAEAASKAIADSTLDESAAGEHRVVLDINHKTSVEGAYPIVLVSYDIACPAYRDENTARFAKSWLGYVTSEKGQDQAMKATGSAPLPDNIAAYVRASVDAMEVK
582	GC_00000012	core	B_castoris_2020B	696	27	47	3	0	0.887898	0.716727	0.793183		Glycosyl hydrolases family 25		ko00000, ko01000	1688.BCUN_1893	RC00064,RC00141		ko:K01185, ko:K01447, ko:K07273				3.2.1.17, 3.5.1.28				Bifidobacteriales				XK27_00880				M	MRLGDTSASMSVHGLCSKQYKEKTIHGIDISNWKADFNPDRVPFDFLVVQATWGAGEFTGNGIVRGVWVGADAKIQQCVALGKPFGYMHYIRG-VGAEAEARFFAANTLGYVHRGLPCVDWEVADNPAWNDIGYLDRFFGTYIALTRVKPLVYVQQSAMSAVAGAAAAHDCGLWVAQYADDASTGYQLHPWNEG---AYACAMRQYSSHGRLPGYAGDLDLNVFYGDRTAWNKY------------------------------VMCGA----------------------------------------------------------------------------------
583	GC_00000012	core	B_castoris_2020B	695	27	47	3	0	0.887898	0.716727	0.793183		Glycosyl hydrolases family 25		ko00000, ko01000	1688.BCUN_1893	RC00064,RC00141		ko:K01185, ko:K01447, ko:K07273				3.2.1.17, 3.5.1.28				Bifidobacteriales				XK27_00880				M	---------MSVHGLCSKQYKEKTIHGIDISNWKADFNPDAVPFDFLVVQATWGAGEFTGNGIVRGVWTGADARIQRCIVLGKPFGYMHYIRG-VGAEAEARFFTVNTLGYVHRGLPCVDWEAADNLAWNDVGYLDRFLGTYIALTRVKPLVYVQRSAMSAVAGIAAAHDCGLWVAQYADDAPTGYQQHPWNED---AYGCAMRQYSSHGRLPGYAGDLDLNVFYGDRTAWNKY------------------------------VLAAPSV--------------------------------------------------------------------------------
584	GC_00000012	core	B_castoris_2020B	1941	27	47	3	0	0.887898	0.716727	0.793183		Glycosyl hydrolases family 25		ko00000, ko01000	1688.BCUN_0265	unknown		ko:K07273, ko:K22278				3.5.1.104				Bifidobacteriales				ps461				M	#NAME?
585	GC_00000012	core	LH_775	1767	27	47	3	0	0.887898	0.716727	0.793183		Glycosyl hydrolases family 25		ko00000, ko01000	1688.BCUN_1893	RC00064,RC00141		ko:K01185, ko:K01447, ko:K07273				3.2.1.17, 3.5.1.28				Bifidobacteriales				XK27_00880				M	---------MSVHSLCSKQYKEKTIHGIDISNWKADFNPDAVPFDFLVVQATWGAGEFTGNGIVRGVWTGADARIQRCIVLGKPFGYMHYIRG-VGAETEARFFTVNTLGYVHRGLPCVDWEAADNLAWNDIGYLDRFLGTYIALTRVKPLVYVQRSAMSAVAGVAAAHDCGLWVAQYADDAPTGYQPHPWNED---AYGCAMRQYSSHGRLPGYAGDLDLNVFYGDRTAWNKY------------------------------VLAAPSV--------------------------------------------------------------------------------
586	GC_00000012	core	LH_799	1889	27	47	3	0	0.887898	0.716727	0.793183		Glycosyl hydrolases family 25		ko00000, ko01000	1688.BCUN_1893	RC00064,RC00141		ko:K01185, ko:K01447, ko:K07273				3.2.1.17, 3.5.1.28				Bifidobacteriales				XK27_00880				M	---------MSVHSLCSKQYKEKTIHGIDISNWKADFNPDAVPFDFLVVQATWGAGEFTGNGIVRGVWTGADARIQRCIVLGKPFGYMHYIRG-VGAETEARFFTVNTLGYVHRGLPCVDWEAADNLAWNDIGYLDRFLGTYIALTRVKPLVYVQRSAMSAVAGVAAAHDCGLWVAQYADDAPTGYQPHPWNED---AYGCAMRQYSSHGRLPGYAGDLDLNVFYGDRTAWNKY------------------------------VLAAPSV--------------------------------------------------------------------------------
587	GC_00000012	core	LH_805	1132	27	47	3	0	0.887898	0.716727	0.793183		Glycosyl hydrolases family 25		ko00000, ko01000	1688.BCUN_1893	RC00064,RC00141		ko:K01185, ko:K01447, ko:K07273				3.2.1.17, 3.5.1.28				Bifidobacteriales				XK27_00880				M	---------MSVRSLCSKQYKEKIIRGIDISNWKADFNPDRVPFDFLVVQTTWGAGEFTGNGIVRGVWTGADARIQRCIVLGKPFGYMHYIRG-VGAEAEARFFAANTLGYVHRGLPCVDWEAADNPAWNDIGYLDRFLGTYIALTRVKPLVYVQQSAMSAVAGVAAAHDCGLWVAQYADDASTGYQLHPWNEG---TYACAMRQYSSHGRLPGYAGDLDLNVFYGDRTAWNKY------------------------------VMCGA----------------------------------------------------------------------------------
588	GC_00000012	core	LH_867	1843	27	47	3	0	0.887898	0.716727	0.793183		Glycosyl hydrolases family 25		ko00000, ko01000	1688.BCUN_1893	RC00064,RC00141		ko:K01185, ko:K01447, ko:K07273				3.2.1.17, 3.5.1.28				Bifidobacteriales				XK27_00880				M	----------------------------------VDFNPDAVPFDFLVVQATWGAGEFTGNGIVRGVWVGADAKIQRCVALGKPFGYMHYIRG-VGAEAEARFFAANTLGYVHRGLPCVDWEVADNPAWNDIGYLDRFLGTYIALTRVKPLVYVQQSAMSAVAGAAAAHDCGLWVAQYADDASTGYQLHPWNEG---AYACAMRQYSSHGRLPGYAGDLDLNVFYGDRTAWNKY------------------------------VMCGA----------------------------------------------------------------------------------
589	GC_00000012	core	LH_867	637	27	47	3	0	0.887898	0.716727	0.793183		Glycosyl hydrolases family 25		ko00000, ko01000	1688.BCUN_1893	RC00064,RC00141		ko:K01185, ko:K01447, ko:K07273				3.2.1.17, 3.5.1.28				Bifidobacteriales				XK27_00880				M	---------------VFKTIQGEIIHGIDISNWKADFDPDAVPFDFLVVQATWGASEFTGNGIVRGVWTGADARIQRCIVLGKPFGYMHYIRG-VGAEAEARFFTVNTLGYVHRGLPCVDWEAADNLAWNDIGYLDRFLGTYIALTRVKPLVYVQQSAMSAVAGIAAAHDCGLWVAQYADDAPTGYQQHPWNED---AYGCAMRQYSSHGRLPGYAGDLDLNVFYGDRTAWNKY------------------------------VLAAPSV--------------------------------------------------------------------------------
590	GC_00000012	core	LH_872	1842	27	47	3	0	0.887898	0.716727	0.793183		Glycosyl hydrolases family 25		ko00000, ko01000	1688.BCUN_1893	RC00064,RC00141		ko:K01185, ko:K01447, ko:K07273				3.2.1.17, 3.5.1.28				Bifidobacteriales				XK27_00880				M	----------------------------------VDFNPDAVPFDFLVVQATWGAGEFTGNGIVRGVWVGADAKIQRCVALGKPFGYMHYIRG-VGAEAEARFFAANTLGYVHRGLPCVDWEVADNPAWNDIGYLDRFLGTYIALTRVKPLVYVQQSAMSAVAGAAAAHDCGLWVAQYADDASTGYQLHPWNEG---AYACAMRQYSSHGRLPGYAGDLDLNVFYGDRTAWNKY------------------------------VMCGA----------------------------------------------------------------------------------
591	GC_00000012	core	LH_872	4	27	47	3	0	0.887898	0.716727	0.793183		Glycosyl hydrolases family 25		ko00000, ko01000	1688.BCUN_1893	RC00064,RC00141		ko:K01185, ko:K01447, ko:K07273				3.2.1.17, 3.5.1.28				Bifidobacteriales				XK27_00880				M	---------------VFKTIQGEIIHGIDISNWKADFDPDAVPFDFLVVQATWGASEFTGNGIVRGVWTGADARIQRCIVLGKPFGYMHYIRG-VGAEAEARFFTVNTLGYVHRGLPCVDWEAADNLAWNDIGYLDRFLGTYIALTRVKPLVYVQQSAMSAVAGIAAAHDCGLWVAQYADDAPTGYQQHPWNED---AYGCAMRQYSSHGRLPGYAGDLDLNVFYGDRTAWNKY------------------------------VLAAPSV--------------------------------------------------------------------------------
592	GC_00000012	core	LH_874	1839	27	47	3	0	0.887898	0.716727	0.793183		Glycosyl hydrolases family 25		ko00000, ko01000	1688.BCUN_1893	RC00064,RC00141		ko:K01185, ko:K01447, ko:K07273				3.2.1.17, 3.5.1.28				Bifidobacteriales				XK27_00880				M	----------------------------------VDFNPDAVPFDFLVVQATWGAGEFTGNGIVRGVWVGADAKIQRCVALGKPFGYMHYIRG-VGAEAEARFFAANTLGYVHRGLPCVDWEVADNPAWNDIGYLDRFLGTYIALTRVKPLVYVQQSAMSAVAGAAAAHDCGLWVAQYADDASTGYQLHPWNEG---AYACAMRQYSSHGRLPGYAGDLDLNVFYGDRTAWNKY------------------------------VMCGA----------------------------------------------------------------------------------
593	GC_00000012	core	LH_874	633	27	47	3	0	0.887898	0.716727	0.793183		Glycosyl hydrolases family 25		ko00000, ko01000	1688.BCUN_1893	RC00064,RC00141		ko:K01185, ko:K01447, ko:K07273				3.2.1.17, 3.5.1.28				Bifidobacteriales				XK27_00880				M	---------------VFKTIQGEIIHGIDISNWKADFDPDAVPFDFLVVQATWGASEFTGNGIVRGVWTGADARIQRCIVLGKPFGYMHYIRG-VGAEAEARFFTVNTLGYVHRGLPCVDWEAADNLAWNDIGYLDRFLGTYIALTRVKPLVYVQQSAMSAVAGIAAAHDCGLWVAQYADDAPTGYQQHPWNED---AYGCAMRQYSSHGRLPGYAGDLDLNVFYGDRTAWNKY------------------------------VLAAPSV--------------------------------------------------------------------------------
594	GC_00000012	core	LH_876	1844	27	47	3	0	0.887898	0.716727	0.793183		Glycosyl hydrolases family 25		ko00000, ko01000	1688.BCUN_1893	RC00064,RC00141		ko:K01185, ko:K01447, ko:K07273				3.2.1.17, 3.5.1.28				Bifidobacteriales				XK27_00880				M	----------------------------------VDFNPDAVPFDFLVVQATWGAGEFTGNGIVRGVWVGADAKIQRCVALGKPFGYMHYIRG-VGAEAEARFFAANTLGYVHRGLPCVDWEVADNPAWNDIGYLDRFLGTYIALTRVKPLVYVQQSAMSAVAGAAAAHDCGLWVAQYADDASTGYQLHPWNEG---AYACAMRQYSSHGRLPGYAGDLDLNVFYGDRTAWNKY------------------------------VMCGA----------------------------------------------------------------------------------
595	GC_00000012	core	LH_876	636	27	47	3	0	0.887898	0.716727	0.793183		Glycosyl hydrolases family 25		ko00000, ko01000	1688.BCUN_1893	RC00064,RC00141		ko:K01185, ko:K01447, ko:K07273				3.2.1.17, 3.5.1.28				Bifidobacteriales				XK27_00880				M	---------------VFKTIQGEIIHGIDISNWKADFDPDAVPFDFLVVQATWGASEFTGNGIVRGVWTGADARIQRCIVLGKPFGYMHYIRG-VGAEAEARFFTVNTLGYVHRGLPCVDWEAADNLAWNDIGYLDRFLGTYIALTRVKPLVYVQQSAMSAVAGIAAAHDCGLWVAQYADDAPTGYQQHPWNED---AYGCAMRQYSSHGRLPGYAGDLDLNVFYGDRTAWNKY------------------------------VLAAPSV--------------------------------------------------------------------------------
596	GC_00000012	core	LH_911	1841	27	47	3	0	0.887898	0.716727	0.793183		Glycosyl hydrolases family 25		ko00000, ko01000	1688.BCUN_1893	RC00064,RC00141		ko:K01185, ko:K01447, ko:K07273				3.2.1.17, 3.5.1.28				Bifidobacteriales				XK27_00880				M	----------------------------------VDFNPDAVPFDFLVVQATWGAGEFTGNGIVRGVWVGADAKIQRCVALGKPFGYMHYIRG-VGAEAEARFFAANTLGYVHRGLPCVDWEVADNPAWNDIGYLDRFLGTYIALTRVKPLVYVQQSAMSAVAGAAAAHDCGLWVAQYADDASTGYQLHPWNEG---AYACAMRQYSSHGRLPGYAGDLDLNVFYGDRTAWNKY------------------------------VMCGA----------------------------------------------------------------------------------
597	GC_00000012	core	LH_911	406	27	47	3	0	0.887898	0.716727	0.793183		Glycosyl hydrolases family 25		ko00000, ko01000	1688.BCUN_1893	RC00064,RC00141		ko:K01185, ko:K01447, ko:K07273				3.2.1.17, 3.5.1.28				Bifidobacteriales				XK27_00880				M	---------------VFKTIQGEIIHGIDISNWKADFDPDAVPFDFLVVQATWGASEFTGNGIVRGVWTGADARIQRCIVLGKPFGYMHYIRG-VGAEAEARFFTVNTLGYVHRGLPCVDWEAADNLAWNDIGYLDRFLGTYIALTRVKPLVYVQQSAMSAVAGIAAAHDCGLWVAQYADDAPTGYQQHPWNED---AYGCAMRQYSSHGRLPGYAGDLDLNVFYGDRTAWNKY------------------------------VLAAPSV--------------------------------------------------------------------------------
598	GC_00000012	core	LH_912	1853	27	47	3	0	0.887898	0.716727	0.793183		Glycosyl hydrolases family 25		ko00000, ko01000	1688.BCUN_1893	RC00064,RC00141		ko:K01185, ko:K01447, ko:K07273				3.2.1.17, 3.5.1.28				Bifidobacteriales				XK27_00880				M	----------------------------------VDFNPDAVPFDFLVVQATWGAGEFTGNGIVRGVWVGADAKIQRCVALGKPFGYMHYIRG-VGAEAEARFFAANTLGYVHRGLPCVDWEVADNPAWNDIGYLDRFLGTYIALTRVKPLVYVQQSAMSAVAGAAAAHDCGLWVAQYADDASTGYQLHPWNEG---AYACAMRQYSSHGRLPGYAGDLDLNVFYGDRTAWNKY------------------------------VMCGA----------------------------------------------------------------------------------
599	GC_00000012	core	LH_912	1429	27	47	3	0	0.887898	0.716727	0.793183		Glycosyl hydrolases family 25		ko00000, ko01000	1688.BCUN_1893	RC00064,RC00141		ko:K01185, ko:K01447, ko:K07273				3.2.1.17, 3.5.1.28				Bifidobacteriales				XK27_00880				M	---------------VFKTIQGEIIHGIDISNWKADFDPDAVPFDFLVVQATWGASEFTGNGIVRGVWTGADARIQRCIVLGKPFGYMHYIRG-VGAEAEARFFTVNTLGYVHRGLPCVDWEAADNLAWNDIGYLDRFLGTYIALTRVKPLVYVQQSAMSAVAGIAAAHDCGLWVAQYADDAPTGYQQHPWNED---AYGCAMRQYSSHGRLPGYAGDLDLNVFYGDRTAWNKY------------------------------VLAAPSV--------------------------------------------------------------------------------
600	GC_00000012	core	LH_917	1844	27	47	3	0	0.887898	0.716727	0.793183		Glycosyl hydrolases family 25		ko00000, ko01000	1688.BCUN_1893	RC00064,RC00141		ko:K01185, ko:K01447, ko:K07273				3.2.1.17, 3.5.1.28				Bifidobacteriales				XK27_00880				M	----------------------------------VDFNPDAVPFDFLVVQATWGAGEFTGNGIVRGVWVGADAKIQRCVALGKPFGYMHYIRG-VGAEAEARFFAANTLGYVHRGLPCVDWEVADNPAWNDIGYLDRFLGTYIALTRVKPLVYVQQSAMSAVAGAAAAHDCGLWVAQYADDASTGYQLHPWNEG---AYACAMRQYSSHGRLPGYAGDLDLNVFYGDRTAWNKY------------------------------VMCGA----------------------------------------------------------------------------------
601	GC_00000012	core	LH_917	5	27	47	3	0	0.887898	0.716727	0.793183		Glycosyl hydrolases family 25		ko00000, ko01000	1688.BCUN_1893	RC00064,RC00141		ko:K01185, ko:K01447, ko:K07273				3.2.1.17, 3.5.1.28				Bifidobacteriales				XK27_00880				M	---------------VFKTIQGEIIHGIDISNWKADFDPDAVPFDFLVVQATWGASEFTGNGIVRGVWTGADARIQRCIVLGKPFGYMHYIRG-VGAEAEARFFTVNTLGYVHRGLPCVDWEAADNLAWNDIGYLDRFLGTYIALTRVKPLVYVQQSAMSAVAGIAAAHDCGLWVAQYADDAPTGYQQHPWNED---AYGCAMRQYSSHGRLPGYAGDLDLNVFYGDRTAWNKY------------------------------VLAAPSV--------------------------------------------------------------------------------
602	GC_00000012	core	LH_921	1847	27	47	3	0	0.887898	0.716727	0.793183		Glycosyl hydrolases family 25		ko00000, ko01000	1688.BCUN_1893	RC00064,RC00141		ko:K01185, ko:K01447, ko:K07273				3.2.1.17, 3.5.1.28				Bifidobacteriales				XK27_00880				M	----------------------------------VDFNPDAVPFDFLVVQATWGAGEFTGNGIVRGVWVGADAKIQRCVALGKPFGYMHYIRG-VGAEAEARFFAANTLGYVHRGLPCVDWEVADNPAWNDIGYLDRFLGTYIALTRVKPLVYVQQSAMSAVAGAAAAHDCGLWVAQYADDASTGYQLHPWNEG---AYACAMRQYSSHGRLPGYAGDLDLNVFYGDRTAWNKY------------------------------VMCGA----------------------------------------------------------------------------------
603	GC_00000012	core	LH_921	5	27	47	3	0	0.887898	0.716727	0.793183		Glycosyl hydrolases family 25		ko00000, ko01000	1688.BCUN_1893	RC00064,RC00141		ko:K01185, ko:K01447, ko:K07273				3.2.1.17, 3.5.1.28				Bifidobacteriales				XK27_00880				M	---------------VFKTIQGEIIHGIDISNWKADFDPDAVPFDFLVVQATWGASEFTGNGIVRGVWTGADARIQRCIVLGKPFGYMHYIRG-VGAEAEARFFTVNTLGYVHRGLPCVDWEAADNLAWNDIGYLDRFLGTYIALTRVKPLVYVQQSAMSAVAGIAAAHDCGLWVAQYADDAPTGYQQHPWNED---AYGCAMRQYSSHGRLPGYAGDLDLNVFYGDRTAWNKY------------------------------VLAAPSV--------------------------------------------------------------------------------
604	GC_00000012	core	LH_946	1844	27	47	3	0	0.887898	0.716727	0.793183		Glycosyl hydrolases family 25		ko00000, ko01000	1688.BCUN_1893	RC00064,RC00141		ko:K01185, ko:K01447, ko:K07273				3.2.1.17, 3.5.1.28				Bifidobacteriales				XK27_00880				M	----------------------------------VDFNPDAVPFDFLVVQATWGAGEFTGNGIVRGVWVGADAKIQRCVALGKPFGYMHYIRG-VGAEAEARFFAANTLGYVHRGLPCVDWEVADNPAWNDIGYLDRFLGTYIALTRVKPLVYVQQSAMSAVAGAAAAHDCGLWVAQYADDASTGYQLHPWNEG---AYACAMRQYSSHGRLPGYAGDLDLNVFYGDRTAWNKY------------------------------VMCGA----------------------------------------------------------------------------------
605	GC_00000012	core	LH_946	638	27	47	3	0	0.887898	0.716727	0.793183		Glycosyl hydrolases family 25		ko00000, ko01000	1688.BCUN_1893	RC00064,RC00141		ko:K01185, ko:K01447, ko:K07273				3.2.1.17, 3.5.1.28				Bifidobacteriales				XK27_00880				M	---------------VFKTIQGEIIHGIDISNWKADFDPDAVPFDFLVVQATWGASEFTGNGIVRGVWTGADARIQRCIVLGKPFGYMHYIRG-VGAEAEARFFTVNTLGYVHRGLPCVDWEAADNLAWNDIGYLDRFLGTYIALTRVKPLVYVQQSAMSAVAGIAAAHDCGLWVAQYADDAPTGYQQHPWNED---AYGCAMRQYSSHGRLPGYAGDLDLNVFYGDRTAWNKY------------------------------VLAAPSV--------------------------------------------------------------------------------
606	GC_00000012	core	LH_949	1846	27	47	3	0	0.887898	0.716727	0.793183		Glycosyl hydrolases family 25		ko00000, ko01000	1688.BCUN_1893	RC00064,RC00141		ko:K01185, ko:K01447, ko:K07273				3.2.1.17, 3.5.1.28				Bifidobacteriales				XK27_00880				M	----------------------------------VDFNPDAVPFDFLVVQATWGAGEFTGNGIVRGVWVGADAKIQRCVALGKPFGYMHYIRG-VGAEAEARFFAANTLGYVHRGLPCVDWEVADNPAWNDIGYLDRFLGTYIALTRVKPLVYVQQSAMSAVAGAAAAHDCGLWVAQYADDASTGYQLHPWNEG---AYACAMRQYSSHGRLPGYAGDLDLNVFYGDRTAWNKY------------------------------VMCGA----------------------------------------------------------------------------------
607	GC_00000012	core	LH_949	4	27	47	3	0	0.887898	0.716727	0.793183		Glycosyl hydrolases family 25		ko00000, ko01000	1688.BCUN_1893	RC00064,RC00141		ko:K01185, ko:K01447, ko:K07273				3.2.1.17, 3.5.1.28				Bifidobacteriales				XK27_00880				M	---------------VFKTIQGEIIHGIDISNWKADFDPDAVPFDFLVVQATWGASEFTGNGIVRGVWTGADARIQRCIVLGKPFGYMHYIRG-VGAEAEARFFTVNTLGYVHRGLPCVDWEAADNLAWNDIGYLDRFLGTYIALTRVKPLVYVQQSAMSAVAGIAAAHDCGLWVAQYADDAPTGYQQHPWNED---AYGCAMRQYSSHGRLPGYAGDLDLNVFYGDRTAWNKY------------------------------VLAAPSV--------------------------------------------------------------------------------
608	GC_00000012	core	LH_950	1380	27	47	3	0	0.887898	0.716727	0.793183		Glycosyl hydrolases family 25		ko00000	31954.BPSP_0992	unknown		ko:K07273								Bifidobacteriales				ps461				M	-----------------------------------------VSFDFLVVQVTWGAGEFTGNGIVRGVWRGADAKIQRCIVHGRAFGYMHYIRG-VGAVAEARFFATNTVGYLHRGLPAVDWEAADNAAWGDDTYLDRFLSEYIRLTGVRPLVYVPQSAMAPVAPVAGRHDCGLWVAQYADDAPTGYQSHPWNEG---AYACAMRQYSSHGRLPGYAGDLDLDVFYGDRAAWDKY------------------------------VMRGA----------------------------------------------------------------------------------
609	GC_00000012	core	LH_950	1597	27	47	3	0	0.887898	0.716727	0.793183		Glycosyl hydrolases family 25		ko00000	31954.BPSP_0992	unknown		ko:K07273								Bifidobacteriales				ps461				M	---------------------------------------------------------------------------------------MHYIRG-VGAEAEARFFTVNTLGYVHRGLPCVDWEAADNLAWNDVGYLDRFLGTYIALTRVKPLVYVQQSAMSAVAGIAAARDCGLWVAQYADDAPTGYQQHPWNED---AYGCAMRQYSSHGRLPGYAGDLDLNVFYGDRIAWNKY------------------------------VMCGA----------------------------------------------------------------------------------
610	GC_00000012	core	LH_950	185	27	47	3	0	0.887898	0.716727	0.793183		Glycosyl hydrolases family 25		ko00000, ko01000	1688.BCUN_0265	unknown		ko:K07273, ko:K22278				3.5.1.104				Bifidobacteriales				ps461				M	#NAME?
611	GC_00000012	core	LH_951	1842	27	47	3	0	0.887898	0.716727	0.793183		Glycosyl hydrolases family 25		ko00000, ko01000	1688.BCUN_1893	RC00064,RC00141		ko:K01185, ko:K01447, ko:K07273				3.2.1.17, 3.5.1.28				Bifidobacteriales				XK27_00880				M	----------------------------------VDFNPDAVPFDFLVVQATWGAGEFTGNGIVRGVWVGADAKIQRCVALGKPFGYMHYIRG-VGAEAEARFFAANTLGYVHRGLPCVDWEVADNPAWNDIGYLDRFLGTYIALTRVKPLVYVQQSAMSAVAGAAAAHDCGLWVAQYADDASTGYQLHPWNEG---AYACAMRQYSSHGRLPGYAGDLDLNVFYGDRTAWNKY------------------------------VMCGA----------------------------------------------------------------------------------
612	GC_00000012	core	LH_951	3	27	47	3	0	0.887898	0.716727	0.793183		Glycosyl hydrolases family 25		ko00000, ko01000	1688.BCUN_1893	RC00064,RC00141		ko:K01185, ko:K01447, ko:K07273				3.2.1.17, 3.5.1.28				Bifidobacteriales				XK27_00880				M	---------------VFKTIQGEIIHGIDISNWKADFDPDAVPFDFLVVQATWGASEFTGNGIVRGVWTGADARIQRCIVLGKPFGYMHYIRG-VGAEAEARFFTVNTLGYVHRGLPCVDWEAADNLAWNDIGYLDRFLGTYIALTRVKPLVYVQQSAMSAVAGIAAAHDCGLWVAQYADDAPTGYQQHPWNED---AYGCAMRQYSSHGRLPGYAGDLDLNVFYGDRTAWNKY------------------------------VLAAPSV--------------------------------------------------------------------------------
613	GC_00000012	core	LH_955	2	27	47	3	0	0.887898	0.716727	0.793183		Glycosyl hydrolases family 25		ko00000, ko01000	1688.BCUN_1893	RC00064,RC00141		ko:K01185, ko:K01447, ko:K07273				3.2.1.17, 3.5.1.28				Bifidobacteriales				XK27_00880				M	---------------VFKTIQGEIIHGIDISNWKADFDPDAVPFDFLVVHATWGASEFTGNGIVRGVWTGADARIQRCIVLGKPFGYMHYIRG-VGAEAEARFFTVNTLGYVHRGLPCVDWEAADNLAWNDVGYLDRFLGTYIALTRVKPLVYVQRSAMSAVAGIAAAHDCGLWVAQYADDAPTGYQQHPWNED---AYGCAMRQYSSHGRLPGYAGDLDLNVFYGDRTAWNKY------------------------------VLAAPSV--------------------------------------------------------------------------------
614	GC_00000012	core	LH_955	1891	27	47	3	0	0.887898	0.716727	0.793183		Glycosyl hydrolases family 25		ko00000, ko01000	1688.BCUN_1893	RC00064,RC00141		ko:K01185, ko:K01447, ko:K07273				3.2.1.17, 3.5.1.28				Bifidobacteriales				XK27_00880				M	----------------------------------VDFNPDAVPFDFLVVQATWGAGEFTGNGIVHGVWVGADAKIQRCVALGKPFGYMHYIRG-VGAEAEARFFAANTLGYVHRGLPCVDWEAADNPAWNDIGYLDRFLGTYIALTRVKPLVYVQQSAMSAVAGIAAAHDCGLWVAQYADDASHRLPAAPVERGHLCVCDASVQLAWAAARLCGRSGP--------------EC------------------------------VLR------------------------------------------------------------------------------------
615	GC_00000012	core	LH_956	1910	27	47	3	0	0.887898	0.716727	0.793183		Glycosyl hydrolases family 25		ko00000, ko01000	1688.BCUN_1893	RC00064,RC00141		ko:K01185, ko:K01447, ko:K07273				3.2.1.17, 3.5.1.28				Bifidobacteriales				XK27_00880				M	----------------------------------VDFNPDAVPFDFLVVQATWGAGEFTGNGIVRGVWVGADAKIQRCVALGKPFGYMHYIRG-VGAEAEARFFAANTLGYVHRGLPCVDWEVADNPAWNDIGYLDRFLGTYIALTRVKPLVYVQQSAMSAVAGAAAAHDCGLWVAQYADDASTGYQLHPWNEG---AYACAMRQYSSHGRLPGYAGDLDLNVFYGDRTAWNKY------------------------------VMCGA----------------------------------------------------------------------------------
616	GC_00000012	core	LH_956	636	27	47	3	0	0.887898	0.716727	0.793183		Glycosyl hydrolases family 25		ko00000, ko01000	1688.BCUN_1893	RC00064,RC00141		ko:K01185, ko:K01447, ko:K07273				3.2.1.17, 3.5.1.28				Bifidobacteriales				XK27_00880				M	---------------VFKTIQGEIIHGIDISNWKADFDPDAVPFDFLVVQATWGASEFTGNGIVRGVWTGADARIQRCIVLGKPFGYMHYIRG-VGAEAEARFFTVNTLGYVHRGLPCVDWEAADNLAWNDIGYLDRFLGTYIALTRVKPLVYVQQSAMSAVAGIAAAHDCGLWVAQYADDAPTGYQQHPWNED---AYGCAMRQYSSHGRLPGYAGDLDLNVFYGDRTAWNKY------------------------------VLAAPSV--------------------------------------------------------------------------------
617	GC_00000012	core	LH_961	1844	27	47	3	0	0.887898	0.716727	0.793183		Glycosyl hydrolases family 25		ko00000, ko01000	1688.BCUN_1893	RC00064,RC00141		ko:K01185, ko:K01447, ko:K07273				3.2.1.17, 3.5.1.28				Bifidobacteriales				XK27_00880				M	----------------------------------VDFNPDAVPFDFLVVQATWGAGEFTGNGIVRGVWVGADAKIQRCVALGKPFGYMHYIRG-VGAEAEARFFAANTLGYVHRGLPCVDWEVADNPAWNDIGYLDRFLGTYIALTRVKPLVYVQQSAMSAVAGAAAAHDCGLWVAQYADDASTGYQLHPWNEG---AYACAMRQYSSHGRLPGYAGDLDLNVFYGDRTAWNKY------------------------------VMCGA----------------------------------------------------------------------------------
618	GC_00000012	core	LH_961	3	27	47	3	0	0.887898	0.716727	0.793183		Glycosyl hydrolases family 25		ko00000, ko01000	1688.BCUN_1893	RC00064,RC00141		ko:K01185, ko:K01447, ko:K07273				3.2.1.17, 3.5.1.28				Bifidobacteriales				XK27_00880				M	---------------VFKTIQGEIIHGIDISNWKADFDPDAVPFDFLVVQATWGASEFTGNGIVRGVWTGADARIQRCIVLGKPFGYMHYIRG-VGAEAEARFFTVNTLGYVHRGLPCVDWEAADNLAWNDIGYLDRFLGTYIALTRVKPLVYVQQSAMSAVAGIAAAHDCGLWVAQYADDAPTGYQQHPWNED---AYGCAMRQYSSHGRLPGYAGDLDLNVFYGDRTAWNKY------------------------------VLAAPSV--------------------------------------------------------------------------------
619	GC_00000012	core	LH_964	2	27	47	3	0	0.887898	0.716727	0.793183		Glycosyl hydrolases family 25		ko00000, ko01000	1688.BCUN_1893	RC00064,RC00141		ko:K01185, ko:K01447, ko:K07273				3.2.1.17, 3.5.1.28				Bifidobacteriales				XK27_00880				M	---------------VFKTIQGEIIHGIDISNWKADFDPDAVPFDFLVVHATWGASEFTGNGIVRGVWTGADARIQRCIVLGKPFGYMHYIRG-VGAEAEARFFTVNTLGYVHRGLPCVDWEAADNLAWNDVGYLDRFLGTYIALTRVKPLVYVQRSAMSAVAGIAAAHDCGLWVAQYADDAPTGYQQHPWNED---AYGCAMRQYSSHGRLPGYAGDLDLNVFYGDRTAWNKY------------------------------VLAAPSV--------------------------------------------------------------------------------
620	GC_00000012	core	LH_964	1890	27	47	3	0	0.887898	0.716727	0.793183		Glycosyl hydrolases family 25		ko00000, ko01000	1688.BCUN_1893	RC00064,RC00141		ko:K01185, ko:K01447, ko:K07273				3.2.1.17, 3.5.1.28				Bifidobacteriales				XK27_00880				M	----------------------------------VDFNPDAVPFDFLVVQATWGAGEFTGNGIVHGVWVGADAKIQRCVALGKPFGYMHYIRG-VGAEAEARFFAANTLGYVHRGLPCVDWEAADNPAWNDIGYLDRFLGTYIALTRVKPLVYVQQSAMSAVAGIAAAHDCGLWVAQYADDASHRLPAAPVERGHLCVCDASVQLAWAAARLCGRSGP--------------EC------------------------------VLR------------------------------------------------------------------------------------
621	GC_00000012	core	LH_967	340	27	47	3	0	0.887898	0.716727	0.793183		Glycosyl hydrolases family 25		ko00000	31954.BPSP_0992	unknown		ko:K07273								Bifidobacteriales				ps461				M	-----------------------------------------VSFDFLVVQVTWGAGEFTGNGIVRGVWRGADAKIQRCIAHGRAFGYMHYIRG-VGAVAEARFFAANTVGYLHRGLPAVDWETADNAAWDDGAYLDRFLSEYVRLTGVRPLVYVQRSAMASVAPVAGRRDCGLWVAQYADGASTGYQSHPWNEG---AYACAMRQYSSHGRLPGYAGDLDLNVFYGDRAAWDKY------------------------------VMRGA----------------------------------------------------------------------------------
622	GC_00000012	core	LH_971	1009	27	47	3	0	0.887898	0.716727	0.793183		Glycosyl hydrolases family 25		ko00000	31954.BPSP_0992	unknown		ko:K07273								Bifidobacteriales				ps461				M	-----------------------------------------VSFDFLVVQVTWGAGEFTGNGIVRGVWRGADAKIQRCIAHGRAFGYMHYIRG-VGAVAEARFFAANTVGYLHRGLPAVDWETADNAAWDDGAYLDRFLSEYVRLTGVRPLVYVQRSAMASVAPVAGRRDCGLWVAQYADGASTGYQSHPWNEG---AYACAMRQYSSHGRLPGYAGDLDLNVFYGDRAAWDKY------------------------------VMRGA----------------------------------------------------------------------------------
623	GC_00000012	core	LH_973	537	27	47	3	0	0.887898	0.716727	0.793183		Glycosyl hydrolases family 25		ko00000	31954.BPSP_0992	unknown		ko:K07273								Bifidobacteriales				ps461				M	-----------------------------------------VSFDFLVVQVTWGAGEFTGNGIVRGVWRGADAKIQRCIAHGRAFGYMHYIRG-VGAVAEARFFAANTVGYLHRGLPAVDWETADNAAWGDGAYLDRFLSEYVRLTGVRPLVYVQRSAMASVAPVAGRRDCGLWVAQYADGASTGYQSHPWNEG---AYACAMRQYSSHGRLPGYAGDLDLNVFYGDRAAWDKY------------------------------VMRGA----------------------------------------------------------------------------------
624	GC_00000012	core	LH_976	1356	27	47	3	0	0.887898	0.716727	0.793183		Glycosyl hydrolases family 25		ko00000	31954.BPSP_0992	unknown		ko:K07273								Bifidobacteriales				ps461				M	-----------------------------------------VSFDFLVVQVTWGAGEFTGNGIVRGVWRGADAKIQRCIAHGRAFGYMHYIRG-VGAVAEARFFAANTVGYLHRGLPAVDWETADNAAWDDGAYLDRFLSEYVRLTGVRPLVYVQRSAMASVAPVAGRRDCGLWVAQYADGASTGYQSHPWNEG---AYACAMRQYSSHGRLPGYAGDLDLNVFYGDRAAWDKY------------------------------VMRGA----------------------------------------------------------------------------------
625	GC_00000012	core	LH_977	1907	27	47	3	0	0.887898	0.716727	0.793183		Glycosyl hydrolases family 25		ko00000	31954.BPSP_0992	unknown		ko:K07273								Bifidobacteriales				ps461				M	--------------------------------------------------------------------------------------------------------------------------------------------------------------MSAVAGIAAAHDCGLWVAQYADDAPTGYQQHPWNED---AYGCAMRQYSSHGRLPGYAGDLDLNVFYGDRTAWNKY------------------------------VLAAPSV--------------------------------------------------------------------------------
626	GC_00000012	core	LH_979	1906	27	47	3	0	0.887898	0.716727	0.793183		Glycosyl hydrolases family 25		ko00000, ko01000	1688.BCUN_1893	RC00064,RC00141		ko:K01185, ko:K01447, ko:K07273				3.2.1.17, 3.5.1.28				Bifidobacteriales				XK27_00880				M	---------------VFKTIQGEIIHGIDISNWKADFDPDAVPFDFLVVQATWGASEFTGNGIVRGVWTGADARIQRCIVLGKPFGYMHYIRG-VGAEAEARFFTVNTLGYVHRGLPCVDWEAADNLAWNDVGYLDRFLGTYIALTRVKPLVYVQRSAMSAVAGIAAAHDCGLWVAQYADDAPTGYQQHPWNED---AYGCAMRQYSSHGRLPGYAGDLDLNVFYGDRTAWNKY------------------------------VLAAPSV--------------------------------------------------------------------------------
627	GC_00000012	core	LH_979	1982	27	47	3	0	0.887898	0.716727	0.793183		Glycosyl hydrolases family 25		ko00000	31954.BPSP_0992	unknown		ko:K07273								Bifidobacteriales				ps461				M	--------------------------------------------------------------------------------------------------------------------------------------------------------------MSAVAGIAAAHDCGLWVAQYADDASTGYQLHPWNEG---TYACAMRQYSSHGRLPGYAGDLDLNVFYGDRTAWNKY------------------------------VMCGA----------------------------------------------------------------------------------
628	GC_00000012	core	LH_980	26	27	47	3	0	0.887898	0.716727	0.793183		Glycosyl hydrolases family 25		ko00000	31954.BPSP_0992	unknown		ko:K07273								Bifidobacteriales				ps461				M	-----------------------------------------VSFDFLVVQVTWGAGEFTGNGIVRGVWRGADAKIQRCIVHGRAFGYMHYIRG-VGAVAEARFFATNTVGYLHRGLPAVDWEAADNAAWGDDTYLDRFLSEYIRLTGVRPLVYVPQSAMAPVAPVAGRHDCGLWVAQYADDAPTGYQSHPWNEG---AYACAMRQYSSHGRLPGYAGDLDLDVFYGDRAAWDKY------------------------------VMRGA----------------------------------------------------------------------------------
629	GC_00000013	core	B_castoris_2020B	2000	27	47	2	0	0.846314	0.93981	0.890615		Belongs to the glycosyl hydrolase 31 family		ko00000, ko00001, ko01000	1688.BCUN_0673	RC00028,RC00049,RC00077		ko:K01187		ko00052, ko00500, ko01100, map00052, map00500, map01100		3.2.1.20				Bifidobacteriales								G	MTYDAFRGFADTLHPMAPADQIVQGGHWRISVLTDSLIRLEWSADGEFEDRPTQTVLNRALGREIHARITRLDGGVRIDTPALRLEYDGKPFSKEGLSVIVKGVPGSQFNTWHYGDEPKGNLKGTAKTLDEADGAIPLGDGVLSRDGWAVLDDTDDNVIAERAQVNGVDNPFGTWPTARVRDADRRDLYFFGYGLRFTEAVEDFHRLTGPTPLIPRFALGNWWSRFYRYGQREYLDLMDRFAAEGIPFTVSVIDMDWHITDPDPKYGSGWTGYSWNTDLFPDRRGFLRELHGRGLHVTLNEHPRDGIRAFEDEYPQVARDMRIDPASGDPVEFDPSSPRFMDAYLTMMERLSRDGVDFWWVDWQQGGVTRQRGLDPLWMLNHSRYLDSGRDGHWPLTFS…
630	GC_00000013	core	B_castoris_2020B	902	27	47	2	0	0.846314	0.93981	0.890615		Belongs to the glycosyl hydrolase 31 family		ko00000, ko00001, ko01000	1688.BCUN_0673	RC00028,RC00049,RC00077		ko:K01187		ko00052, ko00500, ko01100, map00052, map00500, map01100		3.2.1.20				Bifidobacteriales								G	MAYEAFRNLTEGSRLIPPSDRIVMGEGWRVSVLTDALIRLEWSRDGVFEDGATQMVVNRDLGRAVQAQITRRGDGVVVETSALRLEYDGAPFSREGLSIVVKGVPGSQHNTWHYGDVPRGNLKGTARTLDGADGGVDLGEGILSRDGWSVLDDSSGNVLRSVDEVNGQPNVFGTWPMR--REHPQTDLYFFGYGLRFIEAIDDFHRLTGPVPLLPRWALGNWWSRFHRYTQSEYLTLMDRFRDEGMPFTVAVLDMDWHITDVDAEYGSGWTGYTWNRELFPDPGRLLVDLHRRGLKVTLNEHPRDGIRAFEDEYVPMARDMGVDPSSGAAVNFDPANPRFMDAYLRMHDRIAADGVDFWWIDWQQGAVTRQPGLDPLWMLNHMQYLASTQSGRWPLTFS…
631	GC_00000013	core	LH_775	583	27	47	2	0	0.846314	0.93981	0.890615		Belongs to the glycosyl hydrolase 31 family		ko00000, ko00001, ko01000	1688.BCUN_0673	RC00028,RC00049,RC00077		ko:K01187		ko00052, ko00500, ko01100, map00052, map00500, map01100		3.2.1.20				Bifidobacteriales								G	MAYEAFRNLTEGSRLIPPSDRIVMGEGWRVSVLTDALIRLEWSRDGVFEDGATQMVVNRDLGGAVQAQITRWGDGVVVETSALRLEYDGAPFSREGLSIVVKGVPGSQHNTWHYGDVPRGNLKGTARTLDGADGGVDLGEGILSRDGWSVLDDSSGNVLRSVDEVNGQPNVFGTWPMR--REHPQTDLYFFGYGLRFIEAIDDFHRLTGPVPLLPRWALGNWWSRFHRYTQSEYLTLMDRFRDEGMPFTVAVLDMDWHITDVDAEYGSGWTGYTWNRELFPDPGRLLVDLHRRGLKVTLNEHPRDGIRAFEDEYVPIARDMGVDPSSGAAVNFDPANPRFMDAYLRMHDRIAADGVDFWWIDWQQGAVTRQPGLDPLWMLNHMQYLASTQSGRWPLTFS…
632	GC_00000013	core	LH_799	946	27	47	2	0	0.846314	0.93981	0.890615		Belongs to the glycosyl hydrolase 31 family		ko00000, ko00001, ko01000	1688.BCUN_0673	RC00028,RC00049,RC00077		ko:K01187		ko00052, ko00500, ko01100, map00052, map00500, map01100		3.2.1.20				Bifidobacteriales								G	MAYEAFRNLTEGSRLIPPSDRIVMGEGWRVSVLTDALIRLEWSRDGVFEDGATQMVVNRDLGGAVQAQITRWGDGVVVETSALRLEYDGAPFSREGLSIVVKGVPGSQHNTWHYGDVPRGNLKGTARTLDGADGGVDLGEGILSRDGWSVLDDSSGNVLRSVDEVNGQPNVFGTWPMR--REHPQTDLYFFGYGLRFIEAIDDFHRLTGPVPLLPRWALGNWWSRFHRYTQSEYLTLMDRFRDEGMPFTVAVLDMDWHITDVDAEYGSGWTGYTWNRELFPDPGRLLVDLHRRGLKVTLNEHPRDGIRAFEDEYVPIARDMGVDPSSGAAVNFDPANPRFMDAYLRMHDRIAADGVDFWWIDWQQGAVTRQPGLDPLWMLNHMQYLASTQSGRWPLTFS…
633	GC_00000013	core	LH_805	1320	27	47	2	0	0.846314	0.93981	0.890615																									--MYSFRAV----------------GAW--------------------------------------------------------------------------------------GAVPRGSVR----------------------------------------------------------------------------------------------------------------------------------------------------------------------VHGVG------RHNGEALRAH-----------------------------------------------------------------------------------------…
634	GC_00000013	core	LH_867	1491	27	47	2	0	0.846314	0.93981	0.890615		Belongs to the glycosyl hydrolase 31 family		ko00000, ko00001, ko01000	1688.BCUN_0673	RC00028,RC00049,RC00077		ko:K01187		ko00052, ko00500, ko01100, map00052, map00500, map01100		3.2.1.20				Bifidobacteriales								G	MTYDAFRGFANTLHPMAPADQIVQGGHWRISVLTDSLIRLEWSADGEFEDRPTQTVLNRALGREIHARIIRLDGGVRIDTPALRLEYDGKPFSKEGLSVVVKGVPGSQFNTWHYGDEPKGNLKGTAKTLDEADGAIPLGDGVLSRDGWAVLDDTDDNVIAERVQVNGVDNPFGTWPTARVRDADRRDLYFFGYGLRFAEAVEDFHRLTGPTPLIPRFSLGNWWSRFYRYGQREYLDLMDRFAAEGIPFTVSVIDMDWHITDPDPKYGSGWTGYSWNTDLFPDRRGFLRELHGRGLHVTLNEHPRDGIRAFEDEYPQVARDMRIDPASGDPVEFDPSSPRFMDAYLTMMERLSRDGVDFWWVDWQQGGVTRQRGLDPLWMLNHSRYLDSGRDGHWPLTFS…
635	GC_00000013	core	LH_867	440	27	47	2	0	0.846314	0.93981	0.890615		Belongs to the glycosyl hydrolase 31 family		ko00000, ko00001, ko01000	1688.BCUN_0673	RC00028,RC00049,RC00077		ko:K01187		ko00052, ko00500, ko01100, map00052, map00500, map01100		3.2.1.20				Bifidobacteriales								G	MAYEAFRNFTEGSRLIPPSDRIVMGEGWRVSVLTDALIRLEWSRDGVFEDGATQMVVNRDLGRAVQAQITRWGDGVVVETSALRLEYDGAPFSREGLSIVVKGVPGSQHNTWHYGDVPRGNLKGTARTLDGADGGVDLGEGILSRDGWSVLDDSSGNVLRSVDEVNGQPNVFGTWPMR--REHPQTDLYFFGYGLRFIEAIDDFHRLTGPVPLLPRWALGNWWSRFHRYTQSEYLTLMDRFRDEGMPFTVAVLDMDWHITDVDAEYGSGWTGYTWNRELFPDPGRLLVDLHRRGLKVTLNEHPRDGIRAFEDEYVPIARDMGVDPSSGAAVNFDPANPRFMDAYLRMHDRIAADGVDFWWIDWQQGAVTRQPGLDPLWMLNHMQYLASTQSGRWPLTFS…
636	GC_00000013	core	LH_872	1507	27	47	2	0	0.846314	0.93981	0.890615		Belongs to the glycosyl hydrolase 31 family		ko00000, ko00001, ko01000	1688.BCUN_0673	RC00028,RC00049,RC00077		ko:K01187		ko00052, ko00500, ko01100, map00052, map00500, map01100		3.2.1.20				Bifidobacteriales								G	MTYDAFRGFANTLHPMAPADQIVQGGHWRISVLTDSLIRLEWSADGEFEDRPTQTVLNRALGREIHARIIRLDGGVRIDTPALRLEYDGKPFSKEGLSVVVKGVPGSQFNTWHYGDEPKGNLKGTAKTLDEADGAIPLGDGVLSRDGWAVLDDTDDNVIAERVQVNGVDNPFGTWPTARVRDADRRDLYFFGYGLRFAEAVEDFHRLTGPTPLIPRFSLGNWWSRFYRYGQREYLDLMDRFAAEGIPFTVSVIDMDWHITDPDPKYGSGWTGYSWNTDLFPDRRGFLRELHGRGLHVTLNEHPRDGIRAFEDEYPQVARDMRIDPASGDPVEFDPSSPRFMDAYLTMMERLSRDGVDFWWVDWQQGGVTRQRGLDPLWMLNHSRYLDSGRDGHWPLTFS…
637	GC_00000013	core	LH_872	200	27	47	2	0	0.846314	0.93981	0.890615		Belongs to the glycosyl hydrolase 31 family		ko00000, ko00001, ko01000	1688.BCUN_0673	RC00028,RC00049,RC00077		ko:K01187		ko00052, ko00500, ko01100, map00052, map00500, map01100		3.2.1.20				Bifidobacteriales								G	MAYEAFRNFTEGSRLIPPSDRIVMGEGWRVSVLTDALIRLEWSRDGVFEDGATQMVVNRDLGRAVQAQITRWGDGVVVETSALRLEYDGAPFSREGLSIVVKGVPGSQHNTWHYGDVPRGNLKGTARTLDGADGGVDLGEGILSRDGWSVLDDSSGNVLRSVDEVNGQPNVFGTWPMR--REHPQTDLYFFGYGLRFIEAIDDFHRLTGPVPLLPRWALGNWWSRFHRYTQSEYLTLMDRFRDEGMPFTVAVLDMDWHITDVDAEYGSGWTGYTWNRELFPDPGRLLVDLHRRGLKVTLNEHPRDGIRAFEDEYVPIARDMGVDPSSGAAVNFDPANPRFMDAYLRMHDRIAADGVDFWWIDWQQGAVTRQPGLDPLWMLNHMQYLASTQSGRWPLTFS…
638	GC_00000013	core	LH_874	1345	27	47	2	0	0.846314	0.93981	0.890615		Belongs to the glycosyl hydrolase 31 family		ko00000, ko00001, ko01000	1688.BCUN_0673	RC00028,RC00049,RC00077		ko:K01187		ko00052, ko00500, ko01100, map00052, map00500, map01100		3.2.1.20				Bifidobacteriales								G	MTYDAFRGFANTLHPMAPADQIVQGGHWRISVLTDSLIRLEWSADGEFEDRPTQTVLNRALGREIHARIIRLDGGVRIDTPALRLEYDGKPFSKEGLSVVVKGVPGSQFNTWHYGDEPKGNLKGTAKTLDEADGAIPLGDGVLSRDGWAVLDDTDDNVIAERVQVNGVDNPFGTWPTARVRDADRRDLYFFGYGLRFAEAVEDFHRLTGPTPLIPRFSLGNWWSRFYRYGQREYLDLMDRFAAEGIPFTVSVIDMDWHITDPDPKYGSGWTGYSWNTDLFPDRRGFLRELHGRGLHVTLNEHPRDGIRAFEDEYPQVARDMRIDPASGDPVEFDPSSPRFMDAYLTMMERLSRDGVDFWWVDWQQGGVTRQRGLDPLWMLNHSRYLDSGRDGHWPLTFS…
639	GC_00000013	core	LH_874	436	27	47	2	0	0.846314	0.93981	0.890615		Belongs to the glycosyl hydrolase 31 family		ko00000, ko00001, ko01000	1688.BCUN_0673	RC00028,RC00049,RC00077		ko:K01187		ko00052, ko00500, ko01100, map00052, map00500, map01100		3.2.1.20				Bifidobacteriales								G	MAYEAFRNFTEGSRLIPPSDRIVMGEGWRVSVLTDALIRLEWSRDGVFEDGATQMVVNRDLGRAVQAQITRWGDGVVVETSALRLEYDGAPFSREGLSIVVKGVPGSQHNTWHYGDVPRGNLKGTARTLDGADGGVDLGEGILSRDGWSVLDDSSGNVLRSVDEVNGQPNVFGTWPMR--REHPQTDLYFFGYGLRFIEAIDDFHRLTGPVPLLPRWALGNWWSRFHRYTQSEYLTLMDRFRDEGMPFTVAVLDMDWHITDVDAEYGSGWTGYTWNRELFPDPGRLLVDLHRRGLKVTLNEHPRDGIRAFEDEYVPIARDMGVDPSSGAAVNFDPANPRFMDAYLRMHDRIAADGVDFWWIDWQQGAVTRQPGLDPLWMLNHMQYLASTQSGRWPLTFS…
640	GC_00000013	core	LH_876	1648	27	47	2	0	0.846314	0.93981	0.890615		Belongs to the glycosyl hydrolase 31 family		ko00000, ko00001, ko01000	1688.BCUN_0673	RC00028,RC00049,RC00077		ko:K01187		ko00052, ko00500, ko01100, map00052, map00500, map01100		3.2.1.20				Bifidobacteriales								G	MTYDAFRGFANTLHPMAPADQIVQGGHWRISVLTDSLIRLEWSADGEFEDRPTQTVLNRALGREIHARIIRLDGGVRIDTPALRLEYDGKPFSKEGLSVVVKGVPGSQFNTWHYGDEPKGNLKGTAKTLDEADGAIPLGDGVLSRDGWAVLDDTDDNVIAERVQVNGVDNPFGTWPTARVRDADRRDLYFFGYGLRFAEAVEDFHRLTGPTPLIPRFSLGNWWSRFYRYGQREYLDLMDRFAAEGIPFTVSVIDMDWHITDPDPKYGSGWTGYSWNTDLFPDRRGFLRELHGRGLHVTLNEHPRDGIRAFEDEYPQVARDMRIDPASGDPVEFDPSSPRFMDAYLTMMERLSRDGVDFWWVDWQQGGVTRQRGLDPLWMLNHSRYLDSGRDGHWPLTFS…
641	GC_00000013	core	LH_876	440	27	47	2	0	0.846314	0.93981	0.890615		Belongs to the glycosyl hydrolase 31 family		ko00000, ko00001, ko01000	1688.BCUN_0673	RC00028,RC00049,RC00077		ko:K01187		ko00052, ko00500, ko01100, map00052, map00500, map01100		3.2.1.20				Bifidobacteriales								G	MAYEAFRNFTEGSRLIPPSDRIVMGEGWRVSVLTDALIRLEWSRDGVFEDGATQMVVNRDLGRAVQAQITRWGDGVVVETSALRLEYDGAPFSREGLSIVVKGVPGSQHNTWHYGDVPRGNLKGTARTLDGADGGVDLGEGILSRDGWSVLDDSSGNVLRSVDEVNGQPNVFGTWPMR--REHPQTDLYFFGYGLRFIEAIDDFHRLTGPVPLLPRWALGNWWSRFHRYTQSEYLTLMDRFRDEGMPFTVAVLDMDWHITDVDAEYGSGWTGYTWNRELFPDPGRLLVDLHRRGLKVTLNEHPRDGIRAFEDEYVPIARDMGVDPSSGAAVNFDPANPRFMDAYLRMHDRIAADGVDFWWIDWQQGAVTRQPGLDPLWMLNHMQYLASTQSGRWPLTFS…
642	GC_00000013	core	LH_911	1237	27	47	2	0	0.846314	0.93981	0.890615		Belongs to the glycosyl hydrolase 31 family		ko00000, ko00001, ko01000	1688.BCUN_0673	RC00028,RC00049,RC00077		ko:K01187		ko00052, ko00500, ko01100, map00052, map00500, map01100		3.2.1.20				Bifidobacteriales								G	MTYDAFRGFANTLHPMAPADQIVQGGHWRISVLTDSLIRLEWSADGEFEDRPTQTVLNRALGREIHARIIRLDGGVRIDTPALRLEYDGKPFSKEGLSVVVKGVPGSQFNTWHYGDEPKGNLKGTAKTLDEADGAIPLGDGVLSRDGWAVLDDTDDNVIAERVQVNGVDNPFGTWPTARVRDADRRDLYFFGYGLRFAEAVEDFHRLTGPTPLIPRFSLGNWWSRFYRYGQREYLDLMDRFAAEGIPFTVSVIDMDWHITDPDPKYGSGWTGYSWNTDLFPDRRGFLRELHGRGLHVTLNEHPRDGIRAFEDEYPQVARDMRIDPASGDPVEFDPSSPRFMDAYLTMMERLSRDGVDFWWVDWQQGGVTRQRGLDPLWMLNHSRYLDSGRDGHWPLTFS…
643	GC_00000013	core	LH_911	210	27	47	2	0	0.846314	0.93981	0.890615		Belongs to the glycosyl hydrolase 31 family		ko00000, ko00001, ko01000	1688.BCUN_0673	RC00028,RC00049,RC00077		ko:K01187		ko00052, ko00500, ko01100, map00052, map00500, map01100		3.2.1.20				Bifidobacteriales								G	MAYEAFRNFTEGSRLIPPSDRIVMGEGWRVSVLTDALIRLEWSRDGVFEDGATQMVVNRDLGRAVQAQITRWGDGVVVETSALRLEYDGAPFSREGLSIVVKGVPGSQHNTWHYGDVPRGNLKGTARTLDGADGGVDLGEGILSRDGWSVLDDSSGNVLRSVDEVNGQPNVFGTWPMR--REHPQTDLYFFGYGLRFIEAIDDFHRLTGPVPLLPRWALGNWWSRFHRYTQSEYLTLMDRFRDEGMPFTVAVLDMDWHITDVDAEYGSGWTGYTWNRELFPDPGRLLVDLHRRGLKVTLNEHPRDGIRAFEDEYVPIARDMGVDPSSGAAVNFDPANPRFMDAYLRMHDRIAADGVDFWWIDWQQGAVTRQPGLDPLWMLNHMQYLASTQSGRWPLTFS…
644	GC_00000013	core	LH_912	1389	27	47	2	0	0.846314	0.93981	0.890615		Belongs to the glycosyl hydrolase 31 family		ko00000, ko00001, ko01000	1688.BCUN_0673	RC00028,RC00049,RC00077		ko:K01187		ko00052, ko00500, ko01100, map00052, map00500, map01100		3.2.1.20				Bifidobacteriales								G	MTYDAFRGFANTLHPMAPADQIVQGGHWRISVLTDSLIRLEWSADGEFEDRPTQTVLNRALGREIHARIIRLDGGVRIDTPALRLEYDGKPFSKEGLSVVVKGVPGSQFNTWHYGDEPKGNLKGTAKTLDEADGAIPLGDGVLSRDGWAVLDDTDDNVIAERVQVNGVDNPFGTWPTARVRDADRRDLYFFGYGLRFAEAVEDFHRLTGPTPLIPRFSLGNWWSRFYRYGQREYLDLMDRFAAEGIPFTVSVIDMDWHITDPDPKYGSGWTGYSWNTDLFPDRRGFLRELHGRGLHVTLNEHPRDGIRAFEDEYPQVARDMRIDPASGDPVEFDPSSPRFMDAYLTMMERLSRDGVDFWWVDWQQGGVTRQRGLDPLWMLNHSRYLDSGRDGHWPLTFS…
645	GC_00000013	core	LH_912	83	27	47	2	0	0.846314	0.93981	0.890615		Belongs to the glycosyl hydrolase 31 family		ko00000, ko00001, ko01000	1688.BCUN_0673	RC00028,RC00049,RC00077		ko:K01187		ko00052, ko00500, ko01100, map00052, map00500, map01100		3.2.1.20				Bifidobacteriales								G	MAYEAFRNFTEGSRLIPPSDRIVMGEGWRVSVLTDALIRLEWSRDGVFEDGATQMVVNRDLGRAVQAQITRWGDGVVVETSALRLEYDGAPFSREGLSIVVKGVPGSQHNTWHYGDVPRGNLKGTARTLDGADGGVDLGEGILSRDGWSVLDDSSGNVLRSVDEVNGQPNVFGTWPMR--REHPQTDLYFFGYGLRFIEAIDDFHRLTGPVPLLPRWALGNWWSRFHRYTQSEYLTLMDRFRDEGMPFTVAVLDMDWHITDVDAEYGSGWTGYTWNRELFPDPGRLLVDLHRRGLKVTLNEHPRDGIRAFEDEYVPIARDMGVDPSSGAAVNFDPANPRFMDAYLRMHDRIAADGVDFWWIDWQQGAVTRQPGLDPLWMLNHMQYLASTQSGRWPLTFS…
646	GC_00000013	core	LH_917	1492	27	47	2	0	0.846314	0.93981	0.890615		Belongs to the glycosyl hydrolase 31 family		ko00000, ko00001, ko01000	1688.BCUN_0673	RC00028,RC00049,RC00077		ko:K01187		ko00052, ko00500, ko01100, map00052, map00500, map01100		3.2.1.20				Bifidobacteriales								G	MTYDAFRGFANTLHPMAPADQIVQGGHWRISVLTDSLIRLEWSADGEFEDRPTQTVLNRALGREIHARIIRLDGGVRIDTPALRLEYDGKPFSKEGLSVVVKGVPGSQFNTWHYGDEPKGNLKGTAKTLDEADGAIPLGDGVLSRDGWAVLDDTDDNVIAERVQVNGVDNPFGTWPTARVRDADRRDLYFFGYGLRFAEAVEDFHRLTGPTPLIPRFSLGNWWSRFYRYGQREYLDLMDRFAAEGIPFTVSVIDMDWHITDPDPKYGSGWTGYSWNTDLFPDRRGFLRELHGRGLHVTLNEHPRDGIRAFEDEYPQVARDMRIDPASGDPVEFDPSSPRFMDAYLTMMERLSRDGVDFWWVDWQQGGVTRQRGLDPLWMLNHSRYLDSGRDGHWPLTFS…
647	GC_00000013	core	LH_917	202	27	47	2	0	0.846314	0.93981	0.890615		Belongs to the glycosyl hydrolase 31 family		ko00000, ko00001, ko01000	1688.BCUN_0673	RC00028,RC00049,RC00077		ko:K01187		ko00052, ko00500, ko01100, map00052, map00500, map01100		3.2.1.20				Bifidobacteriales								G	MAYEAFRNFTEGSRLIPPSDRIVMGEGWRVSVLTDALIRLEWSRDGVFEDGATQMVVNRDLGRAVQAQITRWGDGVVVETSALRLEYDGAPFSREGLSIVVKGVPGSQHNTWHYGDVPRGNLKGTARTLDGADGGVDLGEGILSRDGWSVLDDSSGNVLRSVDEVNGQPNVFGTWPMR--REHPQTDLYFFGYGLRFIEAIDDFHRLTGPVPLLPRWALGNWWSRFHRYTQSEYLTLMDRFRDEGMPFTVAVLDMDWHITDVDAEYGSGWTGYTWNRELFPDPGRLLVDLHRRGLKVTLNEHPRDGIRAFEDEYVPIARDMGVDPSSGAAVNFDPANPRFMDAYLRMHDRIAADGVDFWWIDWQQGAVTRQPGLDPLWMLNHMQYLASTQSGRWPLTFS…
648	GC_00000013	core	LH_921	1492	27	47	2	0	0.846314	0.93981	0.890615		Belongs to the glycosyl hydrolase 31 family		ko00000, ko00001, ko01000	1688.BCUN_0673	RC00028,RC00049,RC00077		ko:K01187		ko00052, ko00500, ko01100, map00052, map00500, map01100		3.2.1.20				Bifidobacteriales								G	MTYDAFRGFANTLHPMAPADQIVQGGHWRISVLTDSLIRLEWSADGEFEDRPTQTVLNRALGREIHARIIRLDGGVRIDTPALRLEYDGKPFSKEGLSVVVKGVPGSQFNTWHYGDEPKGNLKGTAKTLDEADGAIPLGDGVLSRDGWAVLDDTDDNVIAERVQVNGVDNPFGTWPTARVRDADRRDLYFFGYGLRFAEAVEDFHRLTGPTPLIPRFSLGNWWSRFYRYGQREYLDLMDRFAAEGIPFTVSVIDMDWHITDPDPKYGSGWTGYSWNTDLFPDRRGFLRELHGRGLHVTLNEHPRDGIRAFEDEYPQVARDMRIDPASGDPVEFDPSSPRFMDAYLTMMERLSRDGVDFWWVDWQQGGVTRQRGLDPLWMLNHSRYLDSGRDGHWPLTFS…
649	GC_00000013	core	LH_921	202	27	47	2	0	0.846314	0.93981	0.890615		Belongs to the glycosyl hydrolase 31 family		ko00000, ko00001, ko01000	1688.BCUN_0673	RC00028,RC00049,RC00077		ko:K01187		ko00052, ko00500, ko01100, map00052, map00500, map01100		3.2.1.20				Bifidobacteriales								G	MAYEAFRNFTEGSRLIPPSDRIVMGEGWRVSVLTDALIRLEWSRDGVFEDGATQMVVNRDLGRAVQAQITRWGDGVVVETSALRLEYDGAPFSREGLSIVVKGVPGSQHNTWHYGDVPRGNLKGTARTLDGADGGVDLGEGILSRDGWSVLDDSSGNVLRSVDEVNGQPNVFGTWPMR--REHPQTDLYFFGYGLRFIEAIDDFHRLTGPVPLLPRWALGNWWSRFHRYTQSEYLTLMDRFRDEGMPFTVAVLDMDWHITDVDAEYGSGWTGYTWNRELFPDPGRLLVDLHRRGLKVTLNEHPRDGIRAFEDEYVPIARDMGVDPSSGAAVNFDPANPRFMDAYLRMHDRIAADGVDFWWIDWQQGAVTRQPGLDPLWMLNHMQYLASTQSGRWPLTFS…
650	GC_00000013	core	LH_946	1576	27	47	2	0	0.846314	0.93981	0.890615		Belongs to the glycosyl hydrolase 31 family		ko00000, ko00001, ko01000	1688.BCUN_0673	RC00028,RC00049,RC00077		ko:K01187		ko00052, ko00500, ko01100, map00052, map00500, map01100		3.2.1.20				Bifidobacteriales								G	MTYDAFRGFANTLHPMAPADQIVQGGHWRISVLTDSLIRLEWSADGEFEDRPTQTVLNRALGREIHARIIRLDGGVRIDTPALRLEYDGKPFSKEGLSVVVKGVPGSQFNTWHYGDEPKGNLKGTAKTLDEADGAIPLGDGVLSRDGWAVLDDTDDNVIAERVQVNGVDNPFGTWPTARVRDADRRDLYFFGYGLRFAEAVEDFHRLTGPTPLIPRFSLGNWWSRFYRYGQREYLDLMDRFAAEGIPFTVSVIDMDWHITDPDPKYGSGWTGYSWNTDLFPDRRGFLRELHGRGLHVTLNEHPRDGIRAFEDEYPQVARDMRIDPASGDPVEFDPSSPRFMDAYLTMMERLSRDGVDFWWVDWQQGGVTRQRGLDPLWMLNHSRYLDSGRDGHWPLTFS…
651	GC_00000013	core	LH_946	441	27	47	2	0	0.846314	0.93981	0.890615		Belongs to the glycosyl hydrolase 31 family		ko00000, ko00001, ko01000	1688.BCUN_0673	RC00028,RC00049,RC00077		ko:K01187		ko00052, ko00500, ko01100, map00052, map00500, map01100		3.2.1.20				Bifidobacteriales								G	MAYEAFRNFTEGSRLIPPSDRIVMGEGWRVSVLTDALIRLEWSRDGVFEDGATQMVVNRDLGRAVQAQITRWGDGVVVETSALRLEYDGAPFSREGLSIVVKGVPGSQHNTWHYGDVPRGNLKGTARTLDGADGGVDLGEGILSRDGWSVLDDSSGNVLRSVDEVNGQPNVFGTWPMR--REHPQTDLYFFGYGLRFIEAIDDFHRLTGPVPLLPRWALGNWWSRFHRYTQSEYLTLMDRFRDEGMPFTVAVLDMDWHITDVDAEYGSGWTGYTWNRELFPDPGRLLVDLHRRGLKVTLNEHPRDGIRAFEDEYVPIARDMGVDPSSGAAVNFDPANPRFMDAYLRMHDRIAADGVDFWWIDWQQGAVTRQPGLDPLWMLNHMQYLASTQSGRWPLTFS…
652	GC_00000013	core	LH_949	1652	27	47	2	0	0.846314	0.93981	0.890615		Belongs to the glycosyl hydrolase 31 family		ko00000, ko00001, ko01000	1688.BCUN_0673	RC00028,RC00049,RC00077		ko:K01187		ko00052, ko00500, ko01100, map00052, map00500, map01100		3.2.1.20				Bifidobacteriales								G	MTYDAFRGFANTLHPMAPADQIVQGGHWRISVLTDSLIRLEWSADGEFEDRPTQTVLNRALGREIHARIIRLDGGVRIDTPALRLEYDGKPFSKEGLSVVVKGVPGSQFNTWHYGDEPKGNLKGTAKTLDEADGAIPLGDGVLSRDGWAVLDDTDDNVIAERVQVNGVDNPFGTWPTARVRDADRRDLYFFGYGLRFAEAVEDFHRLTGPTPLIPRFSLGNWWSRFYRYGQREYLDLMDRFAAEGIPFTVSVIDMDWHITDPDPKYGSGWTGYSWNTDLFPDRRGFLRELHGRGLHVTLNEHPRDGIRAFEDEYPQVARDMRIDPASGDPVEFDPSSPRFMDAYLTMMERLSRDGVDFWWVDWQQGGVTRQRGLDPLWMLNHSRYLDSGRDGHWPLTFS…
653	GC_00000013	core	LH_949	201	27	47	2	0	0.846314	0.93981	0.890615		Belongs to the glycosyl hydrolase 31 family		ko00000, ko00001, ko01000	1688.BCUN_0673	RC00028,RC00049,RC00077		ko:K01187		ko00052, ko00500, ko01100, map00052, map00500, map01100		3.2.1.20				Bifidobacteriales								G	MAYEAFRNFTEGSRLIPPSDRIVMGEGWRVSVLTDALIRLEWSRDGVFEDGATQMVVNRDLGRAVQAQITRWGDGVVVETSALRLEYDGAPFSREGLSIVVKGVPGSQHNTWHYGDVPRGNLKGTARTLDGADGGVDLGEGILSRDGWSVLDDSSGNVLRSVDEVNGQPNVFGTWPMR--REHPQTDLYFFGYGLRFIEAIDDFHRLTGPVPLLPRWALGNWWSRFHRYTQSEYLTLMDRFRDEGMPFTVAVLDMDWHITDVDAEYGSGWTGYTWNRELFPDPGRLLVDLHRRGLKVTLNEHPRDGIRAFEDEYVPIARDMGVDPSSGAAVNFDPANPRFMDAYLRMHDRIAADGVDFWWIDWQQGAVTRQPGLDPLWMLNHMQYLASTQSGRWPLTFS…
654	GC_00000013	core	LH_950	1402	27	47	2	0	0.846314	0.93981	0.890615		Belongs to the glycosyl hydrolase 31 family		ko00000, ko00001, ko01000	1688.BCUN_0673	RC00028,RC00049,RC00077		ko:K01187		ko00052, ko00500, ko01100, map00052, map00500, map01100		3.2.1.20				Bifidobacteriales								G	MAYEAFRNLTEGSRLIPPGDRIVMGEGWRVSVLTDALIRLEWSRDGVFEDGATQMVVNRDLGRAVRAQITRWGDGVVVETSALRLEYDGAPFSREGLSIVVKGVPGSQHNTWHYGDVPRGNLKGTARTLDGADGGVDLGEGILSRDGWSVLDDSSGNVLRSVDEVNGQPNVFGTWPMR--REHPQTDLYFFGYGLRFIEAIDDFHRLTGPVPLLPRWALGNWWSRFHRYTQSEYLTLMDRFRDEGMPFTVAVLDMDWHITDVDAEYGSGWTGYTWNRELFPDPGRLLVDLHRRGLKVTLNEHPRDGIRAFEDEYVPIARDMGVDPSSGAAVNFDPADPRFMDAYLRMHDRIAADGVDFWWIDWQQGAVTRQPGLDPLWMLNHMQYLASTQSGRWPLTFS…
655	GC_00000013	core	LH_951	1649	27	47	2	0	0.846314	0.93981	0.890615		Belongs to the glycosyl hydrolase 31 family		ko00000, ko00001, ko01000	1688.BCUN_0673	RC00028,RC00049,RC00077		ko:K01187		ko00052, ko00500, ko01100, map00052, map00500, map01100		3.2.1.20				Bifidobacteriales								G	MTYDAFRGFANTLHPMAPADQIVQGGHWRISVLTDSLIRLEWSADGEFEDRPTQTVLNRALGREIHARIIRLDGGVRIDTPALRLEYDGKPFSKEGLSVVVKGVPGSQFNTWHYGDEPKGNLKGTAKTLDEADGAIPLGDGVLSRDGWAVLDDTDDNVIAERVQVNGVDNPFGTWPTARVRDADRRDLYFFGYGLRFAEAVEDFHRLTGPTPLIPRFSLGNWWSRFYRYGQREYLDLMDRFAAEGIPFTVSVIDMDWHITDPDPKYGSGWTGYSWNTDLFPDRRGFLRELHGRGLHVTLNEHPRDGIRAFEDEYPQVARDMRIDPASGDPVEFDPSSPRFMDAYLTMMERLSRDGVDFWWVDWQQGGVTRQRGLDPLWMLNHSRYLDSGRDGHWPLTFS…
656	GC_00000013	core	LH_951	200	27	47	2	0	0.846314	0.93981	0.890615		Belongs to the glycosyl hydrolase 31 family		ko00000, ko00001, ko01000	1688.BCUN_0673	RC00028,RC00049,RC00077		ko:K01187		ko00052, ko00500, ko01100, map00052, map00500, map01100		3.2.1.20				Bifidobacteriales								G	MAYEAFRNFTEGSRLIPPSDRIVMGEGWRVSVLTDALIRLEWSRDGVFEDGATQMVVNRDLGRAVQAQITRWGDGVVVETSALRLEYDGAPFSREGLSIVVKGVPGSQHNTWHYGDVPRGNLKGTARTLDGADGGVDLGEGILSRDGWSVLDDSSGNVLRSVDEVNGQPNVFGTWPMR--REHPQTDLYFFGYGLRFIEAIDDFHRLTGPVPLLPRWALGNWWSRFHRYTQSEYLTLMDRFRDEGMPFTVAVLDMDWHITDVDAEYGSGWTGYTWNRELFPDPGRLLVDLHRRGLKVTLNEHPRDGIRAFEDEYVPIARDMGVDPSSGAAVNFDPANPRFMDAYLRMHDRIAADGVDFWWIDWQQGAVTRQPGLDPLWMLNHMQYLASTQSGRWPLTFS…
657	GC_00000013	core	LH_955	202	27	47	2	0	0.846314	0.93981	0.890615		Belongs to the glycosyl hydrolase 31 family		ko00000, ko00001, ko01000	1688.BCUN_0673	RC00028,RC00049,RC00077		ko:K01187		ko00052, ko00500, ko01100, map00052, map00500, map01100		3.2.1.20				Bifidobacteriales								G	MAYEAFRNLTEGSRLIPPSDRIVMGEGWRMSVLTDALIRLEWSRDGVFEDGATQMVVNRDLGRAVQAQITRWGDGVVVETSALRLEYDGAPFSREGLSIVVKGVPGSQHNTWHYGDVPRGNLKGTARTLDGADGGVDLGEGILSRDGWSVLDDSSGNVLRSVDEVNGQPNVFGTWPMR--REHPQTDLYFFGYGLRFIEAIDDFHRLTGPVPLLPRWALGNWWSRFHRYTQSEYLTLMDRFRDEGMPFTVAVLDMDWHITDVDAEYGSGWTGYTWNRELFPDPGRLLVDLHRRGLKVTLNEHPRDGIRAFEDEYVPIARDMGVDPSSGAAVNFDPADPRFMDAYLRMHDRIAADGVDFWWIDWQQGAVTRQPGLDPLWMLNHMQYLASTQSGRWPLTFS…
658	GC_00000013	core	LH_956	1715	27	47	2	0	0.846314	0.93981	0.890615		Belongs to the glycosyl hydrolase 31 family		ko00000, ko00001, ko01000	1688.BCUN_0673	RC00028,RC00049,RC00077		ko:K01187		ko00052, ko00500, ko01100, map00052, map00500, map01100		3.2.1.20				Bifidobacteriales								G	MTYDAFRGFANTLHPMAPADQIVQGGHWRISVLTDSLIRLEWSADGEFEDRPTQTVLNRALGREIHARIIRLDGGVRIDTPALRLEYDGKPFSKEGLSVVVKGVPGSQFNTWHYGDEPKGNLKGTAKTLDEADGAIPLGDGVLSRDGWAVLDDTDDNVIAERVQVNGVDNPFGTWPTARVRDADRRDLYFFGYGLRFAEAVEDFHRLTGPTPLIPRFSLGNWWSRFYRYGQREYLDLMDRFAAEGIPFTVSVIDMDWHITDPDPKYGSGWTGYSWNTDLFPDRRGFLRELHGRGLHVTLNEHPRDGIRAFEDEYPQVARDMRIDPASGDPVEFDPSSPRFMDAYLTMMERLSRDGVDFWWVDWQQGGVTRQRGLDPLWMLNHSRYLDSGRDGHWPLTFS…
659	GC_00000013	core	LH_956	441	27	47	2	0	0.846314	0.93981	0.890615		Belongs to the glycosyl hydrolase 31 family		ko00000, ko00001, ko01000	1688.BCUN_0673	RC00028,RC00049,RC00077		ko:K01187		ko00052, ko00500, ko01100, map00052, map00500, map01100		3.2.1.20				Bifidobacteriales								G	MAYEAFRNFTEGSRLIPPSDRIVMGEGWRVSVLTDALIRLEWSRDGVFEDGATQMVVNRDLGRAVQAQITRWGDGVVVETSALRLEYDGAPFSREGLSIVVKGVPGSQHNTWHYGDVPRGNLKGTARTLDGADGGVDLGEGILSRDGWSVLDDSSGNVLRSVDEVNGQPNVFGTWPMR--REHPQTDLYFFGYGLRFIEAIDDFHRLTGPVPLLPRWALGNWWSRFHRYTQSEYLTLMDRFRDEGMPFTVAVLDMDWHITDVDAEYGSGWTGYTWNRELFPDPGRLLVDLHRRGLKVTLNEHPRDGIRAFEDEYVPIARDMGVDPSSGAAVNFDPANPRFMDAYLRMHDRIAADGVDFWWIDWQQGAVTRQPGLDPLWMLNHMQYLASTQSGRWPLTFS…
660	GC_00000013	core	LH_961	1491	27	47	2	0	0.846314	0.93981	0.890615		Belongs to the glycosyl hydrolase 31 family		ko00000, ko00001, ko01000	1688.BCUN_0673	RC00028,RC00049,RC00077		ko:K01187		ko00052, ko00500, ko01100, map00052, map00500, map01100		3.2.1.20				Bifidobacteriales								G	MTYDAFRGFANTLHPMAPADQIVQGGHWRISVLTDSLIRLEWSADGEFEDRPTQTVLNRALGREIHARIIRLDGGVRIDTPALRLEYDGKPFSKEGLSVVVKGVPGSQFNTWHYGDEPKGNLKGTAKTLDEADGAIPLGDGVLSRDGWAVLDDTDDNVIAERVQVNGVDNPFGTWPTARVRDADRRDLYFFGYGLRFAEAVEDFHRLTGPTPLIPRFSLGNWWSRFYRYGQREYLDLMDRFAAEGIPFTVSVIDMDWHITDPDPKYGSGWTGYSWNTDLFPDRRGFLRELHGRGLHVTLNEHPRDGIRAFEDEYPQVARDMRIDPASGDPVEFDPSSPRFMDAYLTMMERLSRDGVDFWWVDWQQGGVTRQRGLDPLWMLNHSRYLDSGRDGHWPLTFS…
661	GC_00000013	core	LH_961	200	27	47	2	0	0.846314	0.93981	0.890615		Belongs to the glycosyl hydrolase 31 family		ko00000, ko00001, ko01000	1688.BCUN_0673	RC00028,RC00049,RC00077		ko:K01187		ko00052, ko00500, ko01100, map00052, map00500, map01100		3.2.1.20				Bifidobacteriales								G	MAYEAFRNFTEGSRLIPPSDRIVMGEGWRVSVLTDALIRLEWSRDGVFEDGATQMVVNRDLGRAVQAQITRWGDGVVVETSALRLEYDGAPFSREGLSIVVKGVPGSQHNTWHYGDVPRGNLKGTARTLDGADGGVDLGEGILSRDGWSVLDDSSGNVLRSVDEVNGQPNVFGTWPMR--REHPQTDLYFFGYGLRFIEAIDDFHRLTGPVPLLPRWALGNWWSRFHRYTQSEYLTLMDRFRDEGMPFTVAVLDMDWHITDVDAEYGSGWTGYTWNRELFPDPGRLLVDLHRRGLKVTLNEHPRDGIRAFEDEYVPIARDMGVDPSSGAAVNFDPANPRFMDAYLRMHDRIAADGVDFWWIDWQQGAVTRQPGLDPLWMLNHMQYLASTQSGRWPLTFS…
662	GC_00000013	core	LH_964	202	27	47	2	0	0.846314	0.93981	0.890615		Belongs to the glycosyl hydrolase 31 family		ko00000, ko00001, ko01000	1688.BCUN_0673	RC00028,RC00049,RC00077		ko:K01187		ko00052, ko00500, ko01100, map00052, map00500, map01100		3.2.1.20				Bifidobacteriales								G	MAYEAFRNLTEGSRLIPPSDRIVMGEGWRMSVLTDALIRLEWSRDGVFEDGATQMVVNRDLGRAVQAQITRWGDGVVVETSALRLEYDGAPFSREGLSIVVKGVPGSQHNTWHYGDVPRGNLKGTARTLDGADGGVDLGEGILSRDGWSVLDDSSGNVLRSVDEVNGQPNVFGTWPMR--REHPQTDLYFFGYGLRFIEAIDDFHRLTGPVPLLPRWALGNWWSRFHRYTQSEYLTLMDRFRDEGMPFTVAVLDMDWHITDVDAEYGSGWTGYTWNRELFPDPGRLLVDLHRRGLKVTLNEHPRDGIRAFEDEYVPIARDMGVDPSSGAAVNFDPADPRFMDAYLRMHDRIAADGVDFWWIDWQQGAVTRQPGLDPLWMLNHMQYLASTQSGRWPLTFS…
663	GC_00000013	core	LH_967	1039	27	47	2	0	0.846314	0.93981	0.890615		Belongs to the glycosyl hydrolase 31 family		ko00000, ko00001, ko01000	1688.BCUN_0673	RC00028,RC00049,RC00077		ko:K01187		ko00052, ko00500, ko01100, map00052, map00500, map01100		3.2.1.20				Bifidobacteriales								G	MTYDAFRGFADALHPMAPADQVVQGGHWRISVLTDSLIRLEWSADGEFEDRPTQTVLNRALGREIHARITRFDDGVRIDTPALRLEYDGKPFSKEGLSVVVKGVPGSQFNTWHYGDEPKGNLKGTAKTLDEADGAIPLGDGVLSRDGWAVLDDTDDNVIAERAQVNGVDNPFGTWPTARVRDAERHDLYFFGYGLRFTEAIEDFYRLTGPTPLIPRFALGNWWSRFYRYGQREYLDLMDRFAAEGIPFTVSVIDMDWHITDPDPKYGSGWTGYSWNTDLFPDRRGFLRELHGRGLRVTLNEHPRDGIRAFEDEYPQVARDMRIDPASGDPVEFDPSSPRFMDAYLTMMERLSRDGVDFWWVDWQQGGVTRQRGLDPLWMLNHSRYLDSGRDGHWPLTFS…
664	GC_00000013	core	LH_967	321	27	47	2	0	0.846314	0.93981	0.890615		Belongs to the glycosyl hydrolase 31 family		ko00000, ko00001, ko01000	1688.BCUN_0673	RC00028,RC00049,RC00077		ko:K01187		ko00052, ko00500, ko01100, map00052, map00500, map01100		3.2.1.20				Bifidobacteriales								G	MAYEAFRNLAKGSRLIPPSDRIVMGEGWRVSVLTDALIRLEWSRDGVFEDGATQMVVNRDLGRAVQAQIARRGDGVVVETSALRLEYDGAPFSREGLSIVVKGVPGSQHNTWHYGDAPRGNLKGTARTLDGVDGGVDLGEGILSRDGWSVLDDSSGNVLRSVDEVNGQPNVFGTWPMR--REHPQTDLYFFGYGLRFIEAIDDFHRLTGPVPLLPRWALGNWWSRFHRYTQSEYLTLMDRFRDEGMPFTVAVLDMDWHITDVDAEYGSGWTGYTWNRELFPDPGRLLVDLHRRGLKVTLNEHPRDGIRAFEDEYVPIARDMGVDPSSGAAVNFDPANPRFMDAYLRMHDRIAADGVDFWWIDWQQGAVTRQPGLDPLWMLNHMQYLASTQSGRWPLTFS…
665	GC_00000013	core	LH_971	1566	27	47	2	0	0.846314	0.93981	0.890615		Belongs to the glycosyl hydrolase 31 family		ko00000, ko00001, ko01000	1688.BCUN_0673	RC00028,RC00049,RC00077		ko:K01187		ko00052, ko00500, ko01100, map00052, map00500, map01100		3.2.1.20				Bifidobacteriales								G	MTYDAFRGFADALHPMAPADQVVQGGHWRISVLTDSLIRLEWSADGEFEDRPTQTVLNRALGREIHARITRFDDGVRIDTPALRLEYDGKPFSKEGLSVVVKGVPGSQFNTWHYGDEPKGNLKGTAKTLDEADGAIPLGDGVLSRDGWAVLDDTDDNVIAERAQVNGVDNPFGTWPTARVRDAERHDLYFFGYGLRFTEAIEDFYRLTGPTPLIPRFALGNWWSRFYRYGQREYLDLMDRFAAEGIPFTVSVIDMDWHITDPDPKYGSGWTGYSWNTDLFPDRRGFLRELHGRGLRVTLNEHPRDGIRAFEDEYPQVARDMRIDPASGDPVEFDPSSPRFMDAYLTMMERLSRDGVDFWWVDWQQGGVTRQRGLDPLWMLNHSRYLDSGRDGHWPLTFS…
666	GC_00000013	core	LH_971	990	27	47	2	0	0.846314	0.93981	0.890615		Belongs to the glycosyl hydrolase 31 family		ko00000, ko00001, ko01000	1688.BCUN_0673	RC00028,RC00049,RC00077		ko:K01187		ko00052, ko00500, ko01100, map00052, map00500, map01100		3.2.1.20				Bifidobacteriales								G	MAYEAFRNLAKGSRLIPPSDRIVMGEGWRVSVLTDALIRLEWSRDGVFEDGATQMVVNRDLGRAVQAQIARRGDGVVVETSALRLEYDGAPFSREGLSIVVKGVPGSQHNTWHYGDAPRGNLKGTARTLDGVDGGVDLGEGILSRDGWSVLDDSSGNVLRSVDEVNGQPNVFGTWPMR--REHPQTDLYFFGYGLRFIEAIDDFHRLTGPVPLLPRWALGNWWSRFHRYTQSEYLTLMDRFRDEGMPFTVAVLDMDWHITDVDAEYGSGWTGYTWNRELFPDPGRLLVDLHRRGLKVTLNEHPRDGIRAFEDEYVPIARDMGVDPSSGAAVNFDPANPRFMDAYLRMHDRIAADGVDFWWIDWQQGAVTRQPGLDPLWMLNHMQYLASTQSGRWPLTFS…
667	GC_00000013	core	LH_973	751	27	47	2	0	0.846314	0.93981	0.890615		Belongs to the glycosyl hydrolase 31 family		ko00000, ko00001, ko01000	1688.BCUN_0673	RC00028,RC00049,RC00077		ko:K01187		ko00052, ko00500, ko01100, map00052, map00500, map01100		3.2.1.20				Bifidobacteriales								G	MTYDAFRGFADALHPMAPADQVVQGGHWRISVLTDSLIRLEWSADGEFEDRPTQTVLNRALGREIHARITRFDDGVRIDTPALRLEYDGKPFSKEGLSVVVKGVPGSQFNTWHYGDEPKGNLKGTAKTLDEADGAIPLGDGVLSRDGWAVLDDTDDNVIAERAQVNGVDNPFGTWPTARVRDAERHDLYFFGYGLRFTEAIEDFYRLTGPTPLIPRFALGNWWSRFYRYGQREYLDLMDRFAAEGIPFTVSVIDMDWHITDPDPKYGSGWTGYSWNTDLFPDRRGFLRELHGRGLRVTLNEHPRDGIRAFEDEYPQVARDMRIDPASGDPVEFDPSSPRFMDAYLTMMERLSRDGVDFWWVDWQQGGVTRQRGLDPLWMLNHSRYLDSGRDGHWPLTFS…
668	GC_00000013	core	LH_973	518	27	47	2	0	0.846314	0.93981	0.890615		Belongs to the glycosyl hydrolase 31 family		ko00000, ko00001, ko01000	1688.BCUN_0673	RC00028,RC00049,RC00077		ko:K01187		ko00052, ko00500, ko01100, map00052, map00500, map01100		3.2.1.20				Bifidobacteriales								G	MAYEAFRNLAKGSRLIPPSDRIVMGEGWRVSVLTDALIRLEWSRDGVFEDGATQMVVNRDLGRAVQAQIARRGDGVVVETSALRLEYDGAPFSREGLSIVVKGVPGSQHNTWHYGDAPRGNLKGTARTLDGVDGGVDLGEGILSRDGWSVLDDSSGNVLRSVDEVNGQPNVFGTWPMR--REHPQTDLYFFGYGLRFIEAIDDFHRLTGPVPLLPRWALGNWWSRFHRYTQSEYLTLMDRFRDEGMPFTVAVLDMDWHITDVDAEYGSGWTGYTWNRELFPDPGRLLVDLHRRGLKVTLNEHPRDGIRAFEDEYVPIARDMGVDPSSGAAVNFDPANPRFMDAYLRMHDRIAADGVDFWWIDWQQGAVTRQPGLDPLWMLNHMQYLASTQSGRWPLTFS…
669	GC_00000013	core	LH_976	51	27	47	2	0	0.846314	0.93981	0.890615		Belongs to the glycosyl hydrolase 31 family		ko00000, ko00001, ko01000	1688.BCUN_0673	RC00028,RC00049,RC00077		ko:K01187		ko00052, ko00500, ko01100, map00052, map00500, map01100		3.2.1.20				Bifidobacteriales								G	MTYDAFRGFADALHPMAPADQVVQGGHWRISVLTDSLIRLEWSADGEFEDRPTQTVLNRALGREIHARITRLDDGVRIDTPALRLEYDGKPFSKEGLSVVVKGVPGSQFNTWHYGDEPKGNLKGTAKTLDEADGAIPLGDGVLSRDGWAVFDDTDDNVIAERAQVNGVDNPFGTWPTARVRDAERHDLYFFGYGLRFTEAIEDFYRLTGPTPLIPRFALGNWWSRFYRYGQREYLDLMDRFAAEGIPFTVSVIDMDWHITDPDPKYGSGWTGYSWNTDLFPDRRGFLRELHGRGLHVTLNEHPRDGIRAFEDEYPRVARDMRIDPASGDPVEFDPSSPRFMDAYLTMMERLSRDGVDFWWVDWQQGGVTRQRGLDPLWMLNHSRYLDSGRDGHWPLTFS…
670	GC_00000013	core	LH_976	699	27	47	2	0	0.846314	0.93981	0.890615		Belongs to the glycosyl hydrolase 31 family		ko00000, ko00001, ko01000	1688.BCUN_0673	RC00028,RC00049,RC00077		ko:K01187		ko00052, ko00500, ko01100, map00052, map00500, map01100		3.2.1.20				Bifidobacteriales								G	MAYEAFRNLAKGSRLIPPSDRIVMGEGWRVSVLTDALIRLEWSRDGVFEDGATQMVVNRDLGRAVQAQIARRGDGVVVETSALRLEYDGAPFSREGLSIVVKGVPGSQHNTWHYGDAPRGNLKGTARTLDGVDGGVDLGEGILSRDGWSVLDDSSGNVLRSVDEVNGQPNVFGTWPMR--REHPQTDLYFFGYGLRFIEAIDDFHRLTGPVPLLPRWALGNWWSRFHRYTQSEYLTLMDRFRDEGMPFTVAVLDMDWHITDVDAEYGSGWTGYTWNRELFPDPGRLLVDLHRRGLKVTLNEHPRDGIRAFEDEYVPIARDMGVDPSSGAAVNFDPANPRFMDAYLRMHDRIAADGVDFWWIDWQQGAVTRQPGLDPLWMLNHMQYLASTQSGRWPLTFS…
671	GC_00000013	core	LH_977	1864	27	47	2	0	0.846314	0.93981	0.890615		Belongs to the glycosyl hydrolase 31 family		ko00000, ko00001, ko01000	1688.BCUN_0673	RC00028,RC00049,RC00077		ko:K01187		ko00052, ko00500, ko01100, map00052, map00500, map01100		3.2.1.20				Bifidobacteriales								G	MTYDAFRGFADTLHPMAPADQIVQGGHWRISVLTDSLIRLEWSADGEFEDRPTQTVLNRALGREIHARIIRLDGGVRIDTPALRLEYDGKPFSKEGLSVVVKGVPGSQFNTWHYGDEPKGNLKGTAKTLDEADGAIPLGDGVLSRDGWAVLDDTDDNVIAERVQVNGVDNPFGTWPTARVRDADRRDLYFFGYGLRFAEAVEDFHRLTGPTPLIPRFALGNWWSRFYRYGQREYLDLMDRFAAEGIPFTVSVIDMDWHITDPDPKYGSGWTGYSWNTDLFPDRRGFLRELHGRGLHVTLNEHPRDGIRAFEDEYPQVARDMRIDPASGDPVEFDPSSPRFMDAYLTMMERLSRDGVDFWWVDWQQGGVTRQRGLDPLWMLNHSRYLDSGRDGHWPLTFS…
672	GC_00000013	core	LH_977	794	27	47	2	0	0.846314	0.93981	0.890615		Belongs to the glycosyl hydrolase 31 family		ko00000, ko00001, ko01000	1688.BCUN_0673	RC00028,RC00049,RC00077		ko:K01187		ko00052, ko00500, ko01100, map00052, map00500, map01100		3.2.1.20				Bifidobacteriales								G	MAYEAFRNLTEGSRLIPPSDRIVMGEGWRMSVLTDALIRLEWSRDGVFEDGATQMVVNRDLGRAVQAQITRWGDGVVVETSALRLEYDGAPFSREGLSIVVKGVPGSQHNTWHYGDVPRGNLKGTARTLDGADGGVDLGEGILSRDGWSVLDDSSGNVLRSVDEVNGQPNVFGTWPMR--REHPQTDLYFFGYGLRFIEAVDDFHRLTGPVPLLPRWALGNWWSRFHRYTQSEYLTLMDRFRDEGMPFTVAVLDMDWHITDVDAEYGSGWTGYTWNRELFPDPGRLLVDLHRRGLKVTLNEHPRDGIRAFEDEYVPIARDMGVDPSSGAAVNFDPADPRFMDAYLRMHDRIAADGVDFWWIDWQQGAVTRQPGLDPLWMLNHMQYLASTQSGRWPLTFS…
673	GC_00000013	core	LH_979	1458	27	47	2	0	0.846314	0.93981	0.890615		Belongs to the glycosyl hydrolase 31 family		ko00000, ko00001, ko01000	1688.BCUN_0673	RC00028,RC00049,RC00077		ko:K01187		ko00052, ko00500, ko01100, map00052, map00500, map01100		3.2.1.20				Bifidobacteriales								G	MTYDAFRGFADTLHPMAPADQIVQGGHWRISVLTDSLIRLEWSADGEFEDRPTQTVLNRALGREIHARIIRLDGGVRIDTPALRLEYDGKPFSKEGLSVVVKGVPGSQFNTWHYGDEPKGNLKGTAKTLDEADGATPLGDGVLSRDGWVVLDDTDDNVIAERAQVNGVDNPFGTWPTARVRDAARRDLYFFGYGLRFTEAVEDFHRLTGPTPLIPRFALGNWWSRFYRYGQREYLDLMDRFAVEGIPFTVSVIDMDWHITDPDPKYGSGWTGYSWNTDLFPDRRGFLRELHGRGLHVTLNEHPRDGIRAFEDEYPQVARDMRIDPASGDPVEFDPSSPRFMDAYLTMMERLSRDGVDFWWVDWQQGGVTRQRGLDPLWMLNHSRYLDSGRDGHWPLTFS…
674	GC_00000013	core	LH_979	692	27	47	2	0	0.846314	0.93981	0.890615		Belongs to the glycosyl hydrolase 31 family		ko00000, ko00001, ko01000	1688.BCUN_0673	RC00028,RC00049,RC00077		ko:K01187		ko00052, ko00500, ko01100, map00052, map00500, map01100		3.2.1.20				Bifidobacteriales								G	MAYEAFRNLTEGSRLIPPSDRIVMGEGWRVSVLTDALIRLEWSRDGVFEDGATQMVVNRDLGRAVQAQITRRGDGVVVETSALRLEYDGAPFSREGLSIVVKGVPGSQHNTWHYGDVPRGNLKGTARTLDGADGGVDLDEGILSRDGWSVLDDSSGNVLRSVDEVNGQPNVFGTWPMR--REHPQTDLYFFGYGLRFIEAIDDFHRLTGPVPLLPRWALGNWWSRFHRYTQSEYLTLMDRFRDEGMPFTVAVLDMDWHITDVDAEYGSGWTGYTWNRELFPDPGRLLVDLHRRGLKVTLNEHPRDGIRAFEDEYVPIARDMGVDPSSGAAVNFDPANPRFMDAYLRMHDRIAADGVDFWWIDWQQGAVTRQPGLDPLWMLNHMQYLASTQSGRWPLTFS…
675	GC_00000013	core	LH_980	6	27	47	2	0	0.846314	0.93981	0.890615																									---------------------------------------------------------------------------------------------------------------------------------------------------------------------------------------------------------------------------------------------------------------------------------------------------------------------------------------------------------------------------------------------------------------…
676	GC_00000014	core	B_castoris_2020B	1062	27	47	2	0	0.894643	0.980604	0.935654		probably responsible for the translocation of the substrate across the membrane		ko00000, ko00001, ko00002, ko02000	35760.BCHO_0977	unknown		ko:K02037, ko:K02038		ko02010, map02010				GO:0005575, GO:0005623, GO:0005886, GO:0005887, GO:0006810, GO:0006811, GO:0006817, GO:0006820, GO:0008150, GO:0009314, GO:0009628, GO:0010921, GO:0015698, GO:0016020, GO:0016021, GO:0019220, GO:0019222, GO:0031224, GO:0031226, GO:0031323, GO:0034220, GO:0035303, GO:0035435, GO:0044425, GO:0044459, GO:0044464, GO:0050789, GO:0050790, GO:0050794, GO:0050896, GO:0051174, GO:0051179, GO:0051234, GO:…		Bifidobacteriales		M00222		pstC		iAF987.Gmet_2702, ic_1306.c4652		P	MTRTTTMAEADVRRPAQRAPKAGAAFGASRRGRTTDRVFAGLAYGSGLLILAVLAAVAVFLLVRAWPAIGGPRDAVDAVVSSFTGGRFASFREYVPPLLFGSVLVAVLALALAFFVSIGIAVFISQYAPRRLVGALNTIIDLLAAIPSVVYGLWGGLVLVPAIYPFWDWVAGHLGWIPLFAGPAANPSRTVGTVALVLAVMILPIITSMTRDVFLQTPKLHEEAALALGATKWETIRLAVLPFGRSGIISASMLGLGRALGETMAVLMILSPGLKYSFHLLQASQNQTIAANIAAQYPEANGLGVSVLIATGLVLFAITFAVNYAARRLTGKAAS
677	GC_00000014	core	B_castoris_2020B	1973	27	47	2	0	0.894643	0.980604	0.935654		probably responsible for the translocation of the substrate across the membrane		ko00000, ko00001, ko00002, ko02000	35760.BCHO_0977	unknown		ko:K02037, ko:K02038		ko02010, map02010				GO:0005575, GO:0005623, GO:0005886, GO:0005887, GO:0006810, GO:0006811, GO:0006817, GO:0006820, GO:0008150, GO:0009314, GO:0009628, GO:0010921, GO:0015698, GO:0016020, GO:0016021, GO:0019220, GO:0019222, GO:0031224, GO:0031226, GO:0031323, GO:0034220, GO:0035303, GO:0035435, GO:0044425, GO:0044459, GO:0044464, GO:0050789, GO:0050790, GO:0050794, GO:0050896, GO:0051174, GO:0051179, GO:0051234, GO:…		Bifidobacteriales		M00222		pstC		iAF987.Gmet_2702, ic_1306.c4652		P	---MSPMTSASKPSSSSASPLTKPVSGEKA-----DRVFRAVAYACGILILVVLAAVALFLLFRAWPLIGGDQQTNREVIANFTGGRATNFWGYVGPLLFGTVLVAALALVIAFFVSIGIALFISHYAPKRLAAALSYIVDILAAIPSVIYGLWGGLVLVPAIYPFWNWVAGHLGWIPLFAGPAANPPRTVATVALVLAIMILPIITSIARDIFLQTPKLLEEAALGLGATKWEMIRLSVLPFARSGIISASMLGLGRALGETMAVLMILSPGLKYSFHLLQASQNQTIAANIAAQYPEADSIGVSVLIGTGLVLFVITFLVNLLARRITEKASK
678	GC_00000014	core	LH_775	1920	27	47	2	0	0.894643	0.980604	0.935654		probably responsible for the translocation of the substrate across the membrane		ko00000, ko00001, ko00002, ko02000	35760.BCHO_0977	unknown		ko:K02037, ko:K02038		ko02010, map02010				GO:0005575, GO:0005623, GO:0005886, GO:0005887, GO:0006810, GO:0006811, GO:0006817, GO:0006820, GO:0008150, GO:0009314, GO:0009628, GO:0010921, GO:0015698, GO:0016020, GO:0016021, GO:0019220, GO:0019222, GO:0031224, GO:0031226, GO:0031323, GO:0034220, GO:0035303, GO:0035435, GO:0044425, GO:0044459, GO:0044464, GO:0050789, GO:0050790, GO:0050794, GO:0050896, GO:0051174, GO:0051179, GO:0051234, GO:…		Bifidobacteriales		M00222		pstC		iAF987.Gmet_2702, ic_1306.c4652		P	MTRTTTMAEADVRRPAERAPKAGAAFGASRRGRTTDRVFAGLAYGSGLLILAVLAAVAVFLLVRAWPAIGGPREAVDAVVSSFTGGRFASFREYVPPLLFGSVLVAVLALALAFFVSIGIAVFISQYAPRRLVGALNTIIDLLAAIPSVVYGLWGGLVLVPAIYPFWDWVAGHLGWIPLFAGPAANPSRTVGTVALVLAVMILPIITSMTRDVFLQTPKLHEEAALALGATKWETIRLAVLPFGRSGIISASMLGLGRALGETMAVLMILSPGLKYSFHLLQASQNQTIAANIAAQYPEANGLGVSVLIATGLVLFAITFAVNYAARRLTGKAAS
679	GC_00000014	core	LH_775	1762	27	47	2	0	0.894643	0.980604	0.935654		probably responsible for the translocation of the substrate across the membrane		ko00000, ko00001, ko00002, ko02000	35760.BCHO_0977	unknown		ko:K02037, ko:K02038		ko02010, map02010				GO:0005575, GO:0005623, GO:0005886, GO:0005887, GO:0006810, GO:0006811, GO:0006817, GO:0006820, GO:0008150, GO:0009314, GO:0009628, GO:0010921, GO:0015698, GO:0016020, GO:0016021, GO:0019220, GO:0019222, GO:0031224, GO:0031226, GO:0031323, GO:0034220, GO:0035303, GO:0035435, GO:0044425, GO:0044459, GO:0044464, GO:0050789, GO:0050790, GO:0050794, GO:0050896, GO:0051174, GO:0051179, GO:0051234, GO:…		Bifidobacteriales		M00222		pstC		iAF987.Gmet_2702, ic_1306.c4652		P	---MSPMTSASKPSSSSASPLTKPVSGEKA-----DRVFRAVAYACGILILVVLAAVALFLLFRAWPLIGGDQQTNREVIANFTGGRATNFWGYVGPLLFGTVLVAALALVIAFFVSIGIALFISHYAPKRLAAALSYIVDILAAIPSVIYGLWGGLVLVPAIYPFWNWVAGHLGWIPLFAGPAANPPRTVATVALVLAIMILPIITSITRDIFLQTPKLLEEAALGLGATKWEMIRLSVLPFARSGIISASMLGLGRALGETMAVLMILSPGLKYSFHLLQASQNQTIAANIAAQYPEADSIGVSVLIGTGLVLFVITFLVNLLARRITEKASK
680	GC_00000014	core	LH_799	1927	27	47	2	0	0.894643	0.980604	0.935654		probably responsible for the translocation of the substrate across the membrane		ko00000, ko00001, ko00002, ko02000	35760.BCHO_0977	unknown		ko:K02037, ko:K02038		ko02010, map02010				GO:0005575, GO:0005623, GO:0005886, GO:0005887, GO:0006810, GO:0006811, GO:0006817, GO:0006820, GO:0008150, GO:0009314, GO:0009628, GO:0010921, GO:0015698, GO:0016020, GO:0016021, GO:0019220, GO:0019222, GO:0031224, GO:0031226, GO:0031323, GO:0034220, GO:0035303, GO:0035435, GO:0044425, GO:0044459, GO:0044464, GO:0050789, GO:0050790, GO:0050794, GO:0050896, GO:0051174, GO:0051179, GO:0051234, GO:…		Bifidobacteriales		M00222		pstC		iAF987.Gmet_2702, ic_1306.c4652		P	MTRTTTMAEADVRRPAERAPKAGAAFGASRRGRTTDRVFAGLAYGSGLLILAVLAAVAVFLLVRAWPAIGGPREAVDAVVSSFTGGRFASFREYVPPLLFGSVLVAVLALALAFFVSIGIAVFISQYAPRRLVGALNTIIDLLAAIPSVVYGLWGGLVLVPAIYPFWDWVAGHLGWIPLFAGPAANPSRTVGTVALVLAVMILPIITSMTRDVFLQTPKLHEEAALALGATKWETIRLAVLPFGRSGIISASMLGLGRALGETMAVLMILSPGLKYSFHLLQASQNQTIAANIAAQYPEANGLGVSVLIATGLVLFAITFAVNYAARRLTGKAAS
681	GC_00000014	core	LH_799	1156	27	47	2	0	0.894643	0.980604	0.935654		probably responsible for the translocation of the substrate across the membrane		ko00000, ko00001, ko00002, ko02000	35760.BCHO_0977	unknown		ko:K02037, ko:K02038		ko02010, map02010				GO:0005575, GO:0005623, GO:0005886, GO:0005887, GO:0006810, GO:0006811, GO:0006817, GO:0006820, GO:0008150, GO:0009314, GO:0009628, GO:0010921, GO:0015698, GO:0016020, GO:0016021, GO:0019220, GO:0019222, GO:0031224, GO:0031226, GO:0031323, GO:0034220, GO:0035303, GO:0035435, GO:0044425, GO:0044459, GO:0044464, GO:0050789, GO:0050790, GO:0050794, GO:0050896, GO:0051174, GO:0051179, GO:0051234, GO:…		Bifidobacteriales		M00222		pstC		iAF987.Gmet_2702, ic_1306.c4652		P	---MSPMTSASKPSSSSASPLTKPVSGEKA-----DRVFRAVAYACGILILVVLAAVALFLLFRAWPLIGGDQQTNREVIANFTGGRATNFWGYVGPLLFGTVLVAALALVIAFFVSIGIALFISHYAPKRLAAALSYIVDILAAIPSVIYGLWGGLVLVPAIYPFWNWVAGHLGWIPLFAGPAANPPRTVATVALVLAIMILPIITSITRDIFLQTPKLLEEAALGLGATKWEMIRLSVLPFARSGIISASMLGLGRALGETMAVLMILSPGLKYSFHLLQASQNQTIAANIAAQYPEADSIGVSVLIGTGLVLFVITFLVNLLARRITEKASK
682	GC_00000014	core	LH_805	712	27	47	2	0	0.894643	0.980604	0.935654		probably responsible for the translocation of the substrate across the membrane		ko00000, ko00001, ko00002, ko02000	35760.BCHO_0977	unknown		ko:K02037, ko:K02038		ko02010, map02010				GO:0005575, GO:0005623, GO:0005886, GO:0005887, GO:0006810, GO:0006811, GO:0006817, GO:0006820, GO:0008150, GO:0009314, GO:0009628, GO:0010921, GO:0015698, GO:0016020, GO:0016021, GO:0019220, GO:0019222, GO:0031224, GO:0031226, GO:0031323, GO:0034220, GO:0035303, GO:0035435, GO:0044425, GO:0044459, GO:0044464, GO:0050789, GO:0050790, GO:0050794, GO:0050896, GO:0051174, GO:0051179, GO:0051234, GO:…		Bifidobacteriales		M00222		pstC		iAF987.Gmet_2702, ic_1306.c4652		P	MTRTTTMAEADVRRPAQRAPKAGAAFGASRRGRTTDRVFAGVAYGSGLLILAVLAAVAVFLLVRAWPAIGGPREAVDAVVSSFTGGRFASFREYVPPLLFGSVLVAVLALALAFFVSIGIAVFISQYAPRRLVGALNTIIDLLAAIPSVVYGLWGGLVLVPAIYPFWDWVAGHLGWIPLFAGPAANPSRTVGTVALVLAVMILPIITSMTRDVFLQTPKLHEEAALGLGATKWETIRLAVLPFGRSGIISASMLGLGRALGETMAVLMILSPGLKYSFHLLQASQNQTIAANIAAQYPEANGLGVSVLIATGLVLFAITFAVNYAARRLTGKAAS
683	GC_00000014	core	LH_805	708	27	47	2	0	0.894643	0.980604	0.935654		probably responsible for the translocation of the substrate across the membrane		ko00000, ko00001, ko00002, ko02000	35760.BCHO_0977	unknown		ko:K02037, ko:K02038		ko02010, map02010				GO:0005575, GO:0005623, GO:0005886, GO:0005887, GO:0006810, GO:0006811, GO:0006817, GO:0006820, GO:0008150, GO:0009314, GO:0009628, GO:0010921, GO:0015698, GO:0016020, GO:0016021, GO:0019220, GO:0019222, GO:0031224, GO:0031226, GO:0031323, GO:0034220, GO:0035303, GO:0035435, GO:0044425, GO:0044459, GO:0044464, GO:0050789, GO:0050790, GO:0050794, GO:0050896, GO:0051174, GO:0051179, GO:0051234, GO:…		Bifidobacteriales		M00222		pstC		iAF987.Gmet_2702, ic_1306.c4652		P	---MSPMTSASKPSSSSASPLTKPVSGEKA-----DRVFRAVAYACGILILVVLAAVALFLLFRAWPLIGGDQQTNREVIANFTGGRATNFWGYVGPLLFGTVLVAALALVIAFFVSIGIALFISHYAPKRLAAALSYIVDILAAIPSVIYGLWGGLVLVPAIYPFWNWVAGHLGWIPLFAGPAANPPRTVATVALVLAIMILPIITSITRDIFLQTPKLLEEAALGLGATKWEMIRLSVLPFARSGIISASMLGLGRALGETMAVLMILSPGLKYSFHLLQASQNQTIAANIAAQYPEADSIGVSVLIGTGLVLFVITFLVNLLARRITEKASK
684	GC_00000014	core	LH_867	229	27	47	2	0	0.894643	0.980604	0.935654		probably responsible for the translocation of the substrate across the membrane		ko00000, ko00001, ko00002, ko02000	35760.BCHO_0977	unknown		ko:K02037, ko:K02038		ko02010, map02010				GO:0005575, GO:0005623, GO:0005886, GO:0005887, GO:0006810, GO:0006811, GO:0006817, GO:0006820, GO:0008150, GO:0009314, GO:0009628, GO:0010921, GO:0015698, GO:0016020, GO:0016021, GO:0019220, GO:0019222, GO:0031224, GO:0031226, GO:0031323, GO:0034220, GO:0035303, GO:0035435, GO:0044425, GO:0044459, GO:0044464, GO:0050789, GO:0050790, GO:0050794, GO:0050896, GO:0051174, GO:0051179, GO:0051234, GO:…		Bifidobacteriales		M00222		pstC		iAF987.Gmet_2702, ic_1306.c4652		P	MTRTTTMAEADVRRPAQRAPKAGAAFGASRRGRTTDRVFAGLAYGSGLLILAVLAAVAVFLLVRAWPAIGGPREAVDAVVSSFTGGRFASFREYVPPLLFGSVLVAVLALALAFFVSIGIAVFISQYAPRRLVGALNTIIDLLAAIPSVVYGLWGGLVLVPAIYPFWDWVAGHLGWIPLFAGPAANPSRTVGTVALVLAVMILPIITSMTRDVFLQTPKLHEEAALALGATKWETIRLAVLPFGRSGIISASMLGLGRALGETMAVLMILSPGLKYSFHLLQASQNQTIAANIAAQYPEANGLGVSVLIATGLVLFAITFAVNYAARRLTGKAAS
685	GC_00000014	core	LH_867	233	27	47	2	0	0.894643	0.980604	0.935654		probably responsible for the translocation of the substrate across the membrane		ko00000, ko00001, ko00002, ko02000	35760.BCHO_0977	unknown		ko:K02037, ko:K02038		ko02010, map02010				GO:0005575, GO:0005623, GO:0005886, GO:0005887, GO:0006810, GO:0006811, GO:0006817, GO:0006820, GO:0008150, GO:0009314, GO:0009628, GO:0010921, GO:0015698, GO:0016020, GO:0016021, GO:0019220, GO:0019222, GO:0031224, GO:0031226, GO:0031323, GO:0034220, GO:0035303, GO:0035435, GO:0044425, GO:0044459, GO:0044464, GO:0050789, GO:0050790, GO:0050794, GO:0050896, GO:0051174, GO:0051179, GO:0051234, GO:…		Bifidobacteriales		M00222		pstC		iAF987.Gmet_2702, ic_1306.c4652		P	---MSPMTSASKPSSSSASPLTKPVSGEKA-----DRVFRAVAYACGILILVVLAAVALFLLFRAWPLIGGDQQTNREVIANFTGGRATNFWGYVGPLLFGTVLVAALALVIAFFVSIGIALFISHYAPKRLAAALSYIVDILAAIPSVIYGLWGGLVLVPAIYPFWDWVAGHLGWIPLFAGPAANPPRTVATVALVLAIMILPIITSITRDIFLQTPKLLEEAALGLGATKWEMIRLSVLPFARSGIISASMLGLGRALGETMAVLMILSPGLKYSFHLLQASQNQTIAANIAAQYPEADSIGVSVLIGTGLVLFVITFLVNLLARRITEKASK
686	GC_00000014	core	LH_872	411	27	47	2	0	0.894643	0.980604	0.935654		probably responsible for the translocation of the substrate across the membrane		ko00000, ko00001, ko00002, ko02000	35760.BCHO_0977	unknown		ko:K02037, ko:K02038		ko02010, map02010				GO:0005575, GO:0005623, GO:0005886, GO:0005887, GO:0006810, GO:0006811, GO:0006817, GO:0006820, GO:0008150, GO:0009314, GO:0009628, GO:0010921, GO:0015698, GO:0016020, GO:0016021, GO:0019220, GO:0019222, GO:0031224, GO:0031226, GO:0031323, GO:0034220, GO:0035303, GO:0035435, GO:0044425, GO:0044459, GO:0044464, GO:0050789, GO:0050790, GO:0050794, GO:0050896, GO:0051174, GO:0051179, GO:0051234, GO:…		Bifidobacteriales		M00222		pstC		iAF987.Gmet_2702, ic_1306.c4652		P	MTRTTTMAEADVRRPAQRAPKAGAAFGASRRGRTTDRVFAGLAYGSGLLILAVLAAVAVFLLVRAWPAIGGPREAVDAVVSSFTGGRFASFREYVPPLLFGSVLVAVLALALAFFVSIGIAVFISQYAPRRLVGALNTIIDLLAAIPSVVYGLWGGLVLVPAIYPFWDWVAGHLGWIPLFAGPAANPSRTVGTVALVLAVMILPIITSMTRDVFLQTPKLHEEAALALGATKWETIRLAVLPFGRSGIISASMLGLGRALGETMAVLMILSPGLKYSFHLLQASQNQTIAANIAAQYPEANGLGVSVLIATGLVLFAITFAVNYAARRLTGKAAS
687	GC_00000014	core	LH_872	407	27	47	2	0	0.894643	0.980604	0.935654		probably responsible for the translocation of the substrate across the membrane		ko00000, ko00001, ko00002, ko02000	35760.BCHO_0977	unknown		ko:K02037, ko:K02038		ko02010, map02010				GO:0005575, GO:0005623, GO:0005886, GO:0005887, GO:0006810, GO:0006811, GO:0006817, GO:0006820, GO:0008150, GO:0009314, GO:0009628, GO:0010921, GO:0015698, GO:0016020, GO:0016021, GO:0019220, GO:0019222, GO:0031224, GO:0031226, GO:0031323, GO:0034220, GO:0035303, GO:0035435, GO:0044425, GO:0044459, GO:0044464, GO:0050789, GO:0050790, GO:0050794, GO:0050896, GO:0051174, GO:0051179, GO:0051234, GO:…		Bifidobacteriales		M00222		pstC		iAF987.Gmet_2702, ic_1306.c4652		P	---MSPMTSASKPSSSSASPLTKPVSGEKA-----DRVFRAVAYACGILILVVLAAVALFLLFRAWPLIGGDQQTNREVIANFTGGRATNFWGYVGPLLFGTVLVAALALVIAFFVSIGIALFISHYAPKRLAAALSYIVDILAAIPSVIYGLWGGLVLVPAIYPFWDWVAGHLGWIPLFAGPAANPPRTVATVALVLAIMILPIITSITRDIFLQTPKLLEEAALGLGATKWEMIRLSVLPFARSGIISASMLGLGRALGETMAVLMILSPGLKYSFHLLQASQNQTIAANIAAQYPEADSIGVSVLIGTGLVLFVITFLVNLLARRITEKASK
688	GC_00000014	core	LH_874	229	27	47	2	0	0.894643	0.980604	0.935654		probably responsible for the translocation of the substrate across the membrane		ko00000, ko00001, ko00002, ko02000	35760.BCHO_0977	unknown		ko:K02037, ko:K02038		ko02010, map02010				GO:0005575, GO:0005623, GO:0005886, GO:0005887, GO:0006810, GO:0006811, GO:0006817, GO:0006820, GO:0008150, GO:0009314, GO:0009628, GO:0010921, GO:0015698, GO:0016020, GO:0016021, GO:0019220, GO:0019222, GO:0031224, GO:0031226, GO:0031323, GO:0034220, GO:0035303, GO:0035435, GO:0044425, GO:0044459, GO:0044464, GO:0050789, GO:0050790, GO:0050794, GO:0050896, GO:0051174, GO:0051179, GO:0051234, GO:…		Bifidobacteriales		M00222		pstC		iAF987.Gmet_2702, ic_1306.c4652		P	---MSPMTSASKPSSSSASPLTKPVSGEKA-----DRVFRAVAYACGILILVVLAAVALFLLFRAWPLIGGDQQTNREVIANFTGGRATNFWGYVGPLLFGTVLVAALALVIAFFVSIGIALFISHYAPKRLAAALSYIVDILAAIPSVIYGLWGGLVLVPAIYPFWDWVAGHLGWIPLFAGPAANPPRTVATVALVLAIMILPIITSITRDIFLQTPKLLEEAALGLGATKWEMIRLSVLPFARSGIISASMLGLGRALGETMAVLMILSPGLKYSFHLLQASQNQTIAANIAAQYPEADSIGVSVLIGTGLVLFVITFLVNLLARRITEKASK
689	GC_00000014	core	LH_876	229	27	47	2	0	0.894643	0.980604	0.935654		probably responsible for the translocation of the substrate across the membrane		ko00000, ko00001, ko00002, ko02000	35760.BCHO_0977	unknown		ko:K02037, ko:K02038		ko02010, map02010				GO:0005575, GO:0005623, GO:0005886, GO:0005887, GO:0006810, GO:0006811, GO:0006817, GO:0006820, GO:0008150, GO:0009314, GO:0009628, GO:0010921, GO:0015698, GO:0016020, GO:0016021, GO:0019220, GO:0019222, GO:0031224, GO:0031226, GO:0031323, GO:0034220, GO:0035303, GO:0035435, GO:0044425, GO:0044459, GO:0044464, GO:0050789, GO:0050790, GO:0050794, GO:0050896, GO:0051174, GO:0051179, GO:0051234, GO:…		Bifidobacteriales		M00222		pstC		iAF987.Gmet_2702, ic_1306.c4652		P	MTRTTTMAEADVRRPAQRAPKAGAAFGASRRGRTTDRVFAGLAYGSGLLILAVLAAVAVFLLVRAWPAIGGPREAVDAVVSSFTGGRFASFREYVPPLLFGSVLVAVLALALAFFVSIGIAVFISQYAPRRLVGALNTIIDLLAAIPSVVYGLWGGLVLVPAIYPFWDWVAGHLGWIPLFAGPAANPSRTVGTVALVLAVMILPIITSMTRDVFLQTPKLHEEAALALGATKWETIRLAVLPFGRSGIISASMLGLGRALGETMAVLMILSPGLKYSFHLLQASQNQTIAANIAAQYPEANGLGVSVLIATGLVLFAITFAVNYAARRLTGKAAS
690	GC_00000014	core	LH_876	233	27	47	2	0	0.894643	0.980604	0.935654		probably responsible for the translocation of the substrate across the membrane		ko00000, ko00001, ko00002, ko02000	35760.BCHO_0977	unknown		ko:K02037, ko:K02038		ko02010, map02010				GO:0005575, GO:0005623, GO:0005886, GO:0005887, GO:0006810, GO:0006811, GO:0006817, GO:0006820, GO:0008150, GO:0009314, GO:0009628, GO:0010921, GO:0015698, GO:0016020, GO:0016021, GO:0019220, GO:0019222, GO:0031224, GO:0031226, GO:0031323, GO:0034220, GO:0035303, GO:0035435, GO:0044425, GO:0044459, GO:0044464, GO:0050789, GO:0050790, GO:0050794, GO:0050896, GO:0051174, GO:0051179, GO:0051234, GO:…		Bifidobacteriales		M00222		pstC		iAF987.Gmet_2702, ic_1306.c4652		P	---MSPMTSASKPSSSSASPLTKPVSGEKA-----DRVFRAVAYACGILILVVLAAVALFLLFRAWPLIGGDQQTNREVIANFTGGRATNFWGYVGPLLFGTVLVAALALVIAFFVSIGIALFISHYAPKRLAAALSYIVDILAAIPSVIYGLWGGLVLVPAIYPFWDWVAGHLGWIPLFAGPAANPPRTVATVALVLAIMILPIITSITRDIFLQTPKLLEEAALGLGATKWEMIRLSVLPFARSGIISASMLGLGRALGETMAVLMILSPGLKYSFHLLQASQNQTIAANIAAQYPEADSIGVSVLIGTGLVLFVITFLVNLLARRITEKASK
691	GC_00000014	core	LH_911	1832	27	47	2	0	0.894643	0.980604	0.935654		probably responsible for the translocation of the substrate across the membrane		ko00000, ko00001, ko00002, ko02000	35760.BCHO_0977	unknown		ko:K02037, ko:K02038		ko02010, map02010				GO:0005575, GO:0005623, GO:0005886, GO:0005887, GO:0006810, GO:0006811, GO:0006817, GO:0006820, GO:0008150, GO:0009314, GO:0009628, GO:0010921, GO:0015698, GO:0016020, GO:0016021, GO:0019220, GO:0019222, GO:0031224, GO:0031226, GO:0031323, GO:0034220, GO:0035303, GO:0035435, GO:0044425, GO:0044459, GO:0044464, GO:0050789, GO:0050790, GO:0050794, GO:0050896, GO:0051174, GO:0051179, GO:0051234, GO:…		Bifidobacteriales		M00222		pstC		iAF987.Gmet_2702, ic_1306.c4652		P	MTRTTTMAEADVRRPAQRAPKAGAAFGASRRGRTTDRVFAGLAYGSGLLILAVLAAVAVFLLVRAWPAIGGPREAVDAVVSSFTGGRFASFREYVPPLLFGSVLVAVLALALAFFVSIGIAVFISQYAPRRLVGALNTIIDLLAAIPSVVYGLWGGLVLVPAIYPFWDWVAGHLGWIPLFAGPAANPSRTVGTVALVLAVMILPIITSMTRDVFLQTPKLHEEAALALGATKWETIRLAVLPFGRSGIISASMLGLGRALGETMAVLMILSPGLKYSFHLLQASQNQTIAANIAAQYPEANGLGVSVLIATGLVLFAITFAVNYAARRLTGKAAS
692	GC_00000014	core	LH_911	2	27	47	2	0	0.894643	0.980604	0.935654		probably responsible for the translocation of the substrate across the membrane		ko00000, ko00001, ko00002, ko02000	35760.BCHO_0977	unknown		ko:K02037, ko:K02038		ko02010, map02010				GO:0005575, GO:0005623, GO:0005886, GO:0005887, GO:0006810, GO:0006811, GO:0006817, GO:0006820, GO:0008150, GO:0009314, GO:0009628, GO:0010921, GO:0015698, GO:0016020, GO:0016021, GO:0019220, GO:0019222, GO:0031224, GO:0031226, GO:0031323, GO:0034220, GO:0035303, GO:0035435, GO:0044425, GO:0044459, GO:0044464, GO:0050789, GO:0050790, GO:0050794, GO:0050896, GO:0051174, GO:0051179, GO:0051234, GO:…		Bifidobacteriales		M00222		pstC		iAF987.Gmet_2702, ic_1306.c4652		P	---MSPMTSASKPSSSSASPLTKPVSGEKA-----DRVFRAVAYACGILILVVLAAVALFLLFRAWPLIGGDQQTNREVIANFTGGRATNFWGYVGPLLFGTVLVAALALVIAFFVSIGIALFISHYAPKRLAAALSYIVDILAAIPSVVYGLWGGLVLVPAIYPFWDWVAGHLGWIPLFAGPAANPPRTVGTVALVLAIMILPIITSITRDIFLQTPKLLEEAALGLGATKWEMIRLSVLPFARSGIISASMLGLGRALGETMAVLMILSPGLKYSFHLLQASQNQTIAANIAAQYPEADSIGVSVLIGTGLVLFVITFLVNLLARRITEKASK
693	GC_00000014	core	LH_912	294	27	47	2	0	0.894643	0.980604	0.935654		probably responsible for the translocation of the substrate across the membrane		ko00000, ko00001, ko00002, ko02000	35760.BCHO_0977	unknown		ko:K02037, ko:K02038		ko02010, map02010				GO:0005575, GO:0005623, GO:0005886, GO:0005887, GO:0006810, GO:0006811, GO:0006817, GO:0006820, GO:0008150, GO:0009314, GO:0009628, GO:0010921, GO:0015698, GO:0016020, GO:0016021, GO:0019220, GO:0019222, GO:0031224, GO:0031226, GO:0031323, GO:0034220, GO:0035303, GO:0035435, GO:0044425, GO:0044459, GO:0044464, GO:0050789, GO:0050790, GO:0050794, GO:0050896, GO:0051174, GO:0051179, GO:0051234, GO:…		Bifidobacteriales		M00222		pstC		iAF987.Gmet_2702, ic_1306.c4652		P	MTRTTTMAEADVRRPAQRAPKAGAAFGASRRGRTTDRVFAGLAYGSGLLILAVLAAVAVFLLVRAWPAIGGPREAVDAVVSSFTGGRFASFREYVPPLLFGSVLVAVLALALAFFVSIGIAVFISQYAPRRLVGALNTIIDLLAAIPSVVYGLWGGLVLVPAIYPFWDWVAGHLGWIPLFAGPAANPSRTVGTVALVLAVMILPIITSMTRDVFLQTPKLHEEAALALGATKWETIRLAVLPFGRSGIISASMLGLGRALGETMAVLMILSPGLKYSFHLLQASQNQTIAANIAAQYPEANGLGVSVLIATGLVLFAITFAVNYAARRLTGKAAS
694	GC_00000014	core	LH_912	290	27	47	2	0	0.894643	0.980604	0.935654		probably responsible for the translocation of the substrate across the membrane		ko00000, ko00001, ko00002, ko02000	35760.BCHO_0977	unknown		ko:K02037, ko:K02038		ko02010, map02010				GO:0005575, GO:0005623, GO:0005886, GO:0005887, GO:0006810, GO:0006811, GO:0006817, GO:0006820, GO:0008150, GO:0009314, GO:0009628, GO:0010921, GO:0015698, GO:0016020, GO:0016021, GO:0019220, GO:0019222, GO:0031224, GO:0031226, GO:0031323, GO:0034220, GO:0035303, GO:0035435, GO:0044425, GO:0044459, GO:0044464, GO:0050789, GO:0050790, GO:0050794, GO:0050896, GO:0051174, GO:0051179, GO:0051234, GO:…		Bifidobacteriales		M00222		pstC		iAF987.Gmet_2702, ic_1306.c4652		P	---MSPMTSASKPSSSSASPLTKPVSGEKA-----DRVFRAVAYACGILILVVLAAVALFLLFRAWPLIGGDQQTNREVIANFTGGRATNFWGYVGPLLFGTVLVAALALVIAFFVSIGIALFISHYAPKRLAAALSYIVDILAAIPSVIYGLWGGLVLVPAIYPFWDWVAGHLGWIPLFAGPAANPPRTVATVALVLAIMILPIITSITRDIFLQTPKLLEEAALGLGATKWEMIRLSVLPFARSGIISASMLGLGRALGETMAVLMILSPGLKYSFHLLQASQNQTIAANIAAQYPEADSIGVSVLIGTGLVLFVITFLVNLLARRITEKASK
695	GC_00000014	core	LH_917	413	27	47	2	0	0.894643	0.980604	0.935654		probably responsible for the translocation of the substrate across the membrane		ko00000, ko00001, ko00002, ko02000	35760.BCHO_0977	unknown		ko:K02037, ko:K02038		ko02010, map02010				GO:0005575, GO:0005623, GO:0005886, GO:0005887, GO:0006810, GO:0006811, GO:0006817, GO:0006820, GO:0008150, GO:0009314, GO:0009628, GO:0010921, GO:0015698, GO:0016020, GO:0016021, GO:0019220, GO:0019222, GO:0031224, GO:0031226, GO:0031323, GO:0034220, GO:0035303, GO:0035435, GO:0044425, GO:0044459, GO:0044464, GO:0050789, GO:0050790, GO:0050794, GO:0050896, GO:0051174, GO:0051179, GO:0051234, GO:…		Bifidobacteriales		M00222		pstC		iAF987.Gmet_2702, ic_1306.c4652		P	MTRTTTMAEADVRRPAQRAPKAGAAFGASRRGRTTDRVFAGLAYGSGLLILAVLAAVAVFLLVRAWPAIGGPREAVDAVVSSFTGGRFASFREYVPPLLFGSVLVAVLALALAFFVSIGIAVFISQYAPRRLVGALNTIIDLLAAIPSVVYGLWGGLVLVPAIYPFWDWVAGHLGWIPLFAGPAANPSRTVGTVALVLAVMILPIITSMTRDVFLQTPKLHEEAALALGATKWETIRLAVLPFGRSGIISASMLGLGRALGETMAVLMILSPGLKYSFHLLQASQNQTIAANIAAQYPEANGLGVSVLIATGLVLFAITFAVNYAARRLTGKAAS
696	GC_00000014	core	LH_917	409	27	47	2	0	0.894643	0.980604	0.935654		probably responsible for the translocation of the substrate across the membrane		ko00000, ko00001, ko00002, ko02000	35760.BCHO_0977	unknown		ko:K02037, ko:K02038		ko02010, map02010				GO:0005575, GO:0005623, GO:0005886, GO:0005887, GO:0006810, GO:0006811, GO:0006817, GO:0006820, GO:0008150, GO:0009314, GO:0009628, GO:0010921, GO:0015698, GO:0016020, GO:0016021, GO:0019220, GO:0019222, GO:0031224, GO:0031226, GO:0031323, GO:0034220, GO:0035303, GO:0035435, GO:0044425, GO:0044459, GO:0044464, GO:0050789, GO:0050790, GO:0050794, GO:0050896, GO:0051174, GO:0051179, GO:0051234, GO:…		Bifidobacteriales		M00222		pstC		iAF987.Gmet_2702, ic_1306.c4652		P	---MSPMTSASKPSSSSASPLTKPVSGEKA-----DRVFRAVAYACGILILVVLAAVALFLLFRAWPLIGGDQQTNREVIANFTGGRATNFWGYVGPLLFGTVLVAALALVIAFFVSIGIALFISHYAPKRLAAALSYIVDILAAIPSVIYGLWGGLVLVPAIYPFWDWVAGHLGWIPLFAGPAANPPRTVATVALVLAIMILPIITSITRDIFLQTPKLLEEAALGLGATKWEMIRLSVLPFARSGIISASMLGLGRALGETMAVLMILSPGLKYSFHLLQASQNQTIAANIAAQYPEADSIGVSVLIGTGLVLFVITFLVNLLARRITEKASK
697	GC_00000014	core	LH_921	414	27	47	2	0	0.894643	0.980604	0.935654		probably responsible for the translocation of the substrate across the membrane		ko00000, ko00001, ko00002, ko02000	35760.BCHO_0977	unknown		ko:K02037, ko:K02038		ko02010, map02010				GO:0005575, GO:0005623, GO:0005886, GO:0005887, GO:0006810, GO:0006811, GO:0006817, GO:0006820, GO:0008150, GO:0009314, GO:0009628, GO:0010921, GO:0015698, GO:0016020, GO:0016021, GO:0019220, GO:0019222, GO:0031224, GO:0031226, GO:0031323, GO:0034220, GO:0035303, GO:0035435, GO:0044425, GO:0044459, GO:0044464, GO:0050789, GO:0050790, GO:0050794, GO:0050896, GO:0051174, GO:0051179, GO:0051234, GO:…		Bifidobacteriales		M00222		pstC		iAF987.Gmet_2702, ic_1306.c4652		P	MTRTTTMAEADVRRPAQRAPKAGAAFGASRRGRTTDRVFAGLAYGSGLLILAVLAAVAVFLLVRAWPAIGGPREAVDAVVSSFTGGRFASFREYVPPLLFGSVLVAVLALALAFFVSIGIAVFISQYAPRRLVGALNTIIDLLAAIPSVVYGLWGGLVLVPAIYPFWDWVAGHLGWIPLFAGPAANPSRTVGTVALVLAVMILPIITSMTRDVFLQTPKLHEEAALALGATKWETIRLAVLPFGRSGIISASMLGLGRALGETMAVLMILSPGLKYSFHLLQASQNQTIAANIAAQYPEANGLGVSVLIATGLVLFAITFAVNYAARRLTGKAAS
698	GC_00000014	core	LH_921	410	27	47	2	0	0.894643	0.980604	0.935654		probably responsible for the translocation of the substrate across the membrane		ko00000, ko00001, ko00002, ko02000	35760.BCHO_0977	unknown		ko:K02037, ko:K02038		ko02010, map02010				GO:0005575, GO:0005623, GO:0005886, GO:0005887, GO:0006810, GO:0006811, GO:0006817, GO:0006820, GO:0008150, GO:0009314, GO:0009628, GO:0010921, GO:0015698, GO:0016020, GO:0016021, GO:0019220, GO:0019222, GO:0031224, GO:0031226, GO:0031323, GO:0034220, GO:0035303, GO:0035435, GO:0044425, GO:0044459, GO:0044464, GO:0050789, GO:0050790, GO:0050794, GO:0050896, GO:0051174, GO:0051179, GO:0051234, GO:…		Bifidobacteriales		M00222		pstC		iAF987.Gmet_2702, ic_1306.c4652		P	---MSPMTSASKPSSSSASPLTKPVSGEKA-----DRVFRAVAYACGILILVVLAAVALFLLFRAWPLIGGDQQTNREVIANFTGGRATNFWGYVGPLLFGTVLVAALALVIAFFVSIGIALFISHYAPKRLAAALSYIVDILAAIPSVIYGLWGGLVLVPAIYPFWDWVAGHLGWIPLFAGPAANPPRTVATVALVLAIMILPIITSITRDIFLQTPKLLEEAALGLGATKWEMIRLSVLPFARSGIISASMLGLGRALGETMAVLMILSPGLKYSFHLLQASQNQTIAANIAAQYPEADSIGVSVLIGTGLVLFVITFLVNLLARRITEKASK
699	GC_00000014	core	LH_946	229	27	47	2	0	0.894643	0.980604	0.935654		probably responsible for the translocation of the substrate across the membrane		ko00000, ko00001, ko00002, ko02000	35760.BCHO_0977	unknown		ko:K02037, ko:K02038		ko02010, map02010				GO:0005575, GO:0005623, GO:0005886, GO:0005887, GO:0006810, GO:0006811, GO:0006817, GO:0006820, GO:0008150, GO:0009314, GO:0009628, GO:0010921, GO:0015698, GO:0016020, GO:0016021, GO:0019220, GO:0019222, GO:0031224, GO:0031226, GO:0031323, GO:0034220, GO:0035303, GO:0035435, GO:0044425, GO:0044459, GO:0044464, GO:0050789, GO:0050790, GO:0050794, GO:0050896, GO:0051174, GO:0051179, GO:0051234, GO:…		Bifidobacteriales		M00222		pstC		iAF987.Gmet_2702, ic_1306.c4652		P	MTRTTTMAEADVRRPAQRAPKAGAAFGASRRGRTTDRVFAGLAYGSGLLILAVLAAVAVFLLVRAWPAIGGPREAVDAVVSSFTGGRFASFREYVPPLLFGSVLVAVLALALAFFVSIGIAVFISQYAPRRLVGALNTIIDLLAAIPSVVYGLWGGLVLVPAIYPFWDWVAGHLGWIPLFAGPAANPSRTVGTVALVLAVMILPIITSMTRDVFLQTPKLHEEAALALGATKWETIRLAVLPFGRSGIISASMLGLGRALGETMAVLMILSPGLKYSFHLLQASQNQTIAANIAAQYPEANGLGVSVLIATGLVLFAITFAVNYAARRLTGKAAS
700	GC_00000014	core	LH_946	233	27	47	2	0	0.894643	0.980604	0.935654		probably responsible for the translocation of the substrate across the membrane		ko00000, ko00001, ko00002, ko02000	35760.BCHO_0977	unknown		ko:K02037, ko:K02038		ko02010, map02010				GO:0005575, GO:0005623, GO:0005886, GO:0005887, GO:0006810, GO:0006811, GO:0006817, GO:0006820, GO:0008150, GO:0009314, GO:0009628, GO:0010921, GO:0015698, GO:0016020, GO:0016021, GO:0019220, GO:0019222, GO:0031224, GO:0031226, GO:0031323, GO:0034220, GO:0035303, GO:0035435, GO:0044425, GO:0044459, GO:0044464, GO:0050789, GO:0050790, GO:0050794, GO:0050896, GO:0051174, GO:0051179, GO:0051234, GO:…		Bifidobacteriales		M00222		pstC		iAF987.Gmet_2702, ic_1306.c4652		P	---MSPMTSASKPSSSSASPLTKPVSGEKA-----DRVFRAVAYACGILILVVLAAVALFLLFRAWPLIGGDQQTNREVIANFTGGRATNFWGYVGPLLFGTVLVAALALVIAFFVSIGIALFISHYAPKRLAAALSYIVDILAAIPSVIYGLWGGLVLVPAIYPFWDWVAGHLGWIPLFAGPAANPPRTVATVALVLAIMILPIITSITRDIFLQTPKLLEEAALGLGATKWEMIRLSVLPFARSGIISASMLGLGRALGETMAVLMILSPGLKYSFHLLQASQNQTIAANIAAQYPEADSIGVSVLIGTGLVLFVITFLVNLLARRITEKASK
701	GC_00000014	core	LH_949	413	27	47	2	0	0.894643	0.980604	0.935654		probably responsible for the translocation of the substrate across the membrane		ko00000, ko00001, ko00002, ko02000	35760.BCHO_0977	unknown		ko:K02037, ko:K02038		ko02010, map02010				GO:0005575, GO:0005623, GO:0005886, GO:0005887, GO:0006810, GO:0006811, GO:0006817, GO:0006820, GO:0008150, GO:0009314, GO:0009628, GO:0010921, GO:0015698, GO:0016020, GO:0016021, GO:0019220, GO:0019222, GO:0031224, GO:0031226, GO:0031323, GO:0034220, GO:0035303, GO:0035435, GO:0044425, GO:0044459, GO:0044464, GO:0050789, GO:0050790, GO:0050794, GO:0050896, GO:0051174, GO:0051179, GO:0051234, GO:…		Bifidobacteriales		M00222		pstC		iAF987.Gmet_2702, ic_1306.c4652		P	MTRTTTMAEADVRRPAQRAPKAGAAFGASRRGRTTDRVFAGLAYGSGLLILAVLAAVAVFLLVRAWPAIGGPREAVDAVVSSFTGGRFASFREYVPPLLFGSVLVAVLALALAFFVSIGIAVFISQYAPRRLVGALNTIIDLLAAIPSVVYGLWGGLVLVPAIYPFWDWVAGHLGWIPLFAGPAANPSRTVGTVALVLAVMILPIITSMTRDVFLQTPKLHEEAALALGATKWETIRLAVLPFGRSGIISASMLGLGRALGETMAVLMILSPGLKYSFHLLQASQNQTIAANIAAQYPEANGLGVSVLIATGLVLFAITFAVNYAARRLTGKAAS
[truncated: 38,436 more rows]
